# Supplementary material for: Inhibition of miR-29 by TGF-beta-Smad3 Signaling through Dual Mechanisms Promotes Transdifferentiation of Mouse Myoblasts into Myofibroblasts
Source: PLoS One. 2012 Mar 16;7(3):e33766. doi: 10.1371/journal.pone.0033766 (PMC3306299; doi:10.1371/journal.pone.0033766)
Supplement: Table S3 — Functional annotation clustering of up-regulated genes in miR-29 expressing C2C12 cells. (XLS) [file pone.0033766.s007.xls]

## Sheet: t2t_0B09318A33E91315121078531
Table S3: Functional Annotation Clustering of up-regulated genes in miR-29 expressing C2C12 cells
Annotation Cluster 1	Enrichment Score: 11.02503100272672
Category	Term	Count	%	PValue	Genes	List Total	Pop Hits	Pop Total	Fold Enrichment	Bonferroni	Benjamini	FDR
GOTERM_CC_FAT	GO:0043292~contractile fiber	21	5.39846	9.94779e-17	MYL2, ACTA1, ACTA2, MYH3, LDB3, ANKRD2, ACTN2, MYH7, SYNPO2, MYOZ2, MYH6, CSRP3, TPM1, ACTG1, MURC, DES, ANKRD23, NRAP, NEB, ATP2A1, MYH13	215	95	12504	12.856	2.90878e-14	2.90878e-14	1.44329e-13
GOTERM_CC_FAT	GO:0030016~myofibril	20	5.14139	7.04075e-16	MYL2, ACTA1, MYH3, LDB3, ANKRD2, ACTN2, MYH7, SYNPO2, MYOZ2, MYH6, TPM1, CSRP3, ACTG1, MURC, DES, ANKRD23, NRAP, NEB, ATP2A1, MYH13	215	91	12504	12.782	1.74527e-13	8.72635e-14	8.77076e-13
GOTERM_CC_FAT	GO:0044449~contractile fiber part	18	4.62725	6.88781e-14	ACTA1, ACTA2, LDB3, ANKRD2, ACTN2, SYNPO2, MYH7, MYOZ2, MYH6, TPM1, CSRP3, ACTG1, MURC, DES, ANKRD23, NEB, ATP2A1, MYH13	215	86	12504	12.1726	1.80345e-11	6.01152e-12	9.00835e-11
GOTERM_CC_FAT	GO:0030017~sarcomere	16	4.11311	4.81824e-12	ACTA1, ANKRD2, LDB3, ACTN2, SYNPO2, MYH7, MYOZ2, MYH6, TPM1, CSRP3, MURC, DES, ANKRD23, NEB, ATP2A1, MYH13	215	80	12504	11.6316	1.26238e-09	2.52477e-10	6.30552e-09
GOTERM_CC_FAT	GO:0031674~I band	10	2.57069	2.45643e-07	MURC, DES, ANKRD23, ATP2A1, LDB3, ANKRD2, ACTN2, SYNPO2, MYOZ2, CSRP3	215	53	12504	10.9732	6.43564e-05	9.19402e-06	0.000321466
GOTERM_CC_FAT	GO:0030018~Z disc	7	1.79949	0.000123935	MURC, DES, LDB3, ACTN2, SYNPO2, MYOZ2, CSRP3	215	46	12504	8.85015	0.0319515	0.00231682	0.162069
Annotation Cluster 2	Enrichment Score: 7.607964362633381
Category	Term	Count	%	PValue	Genes	List Total	Pop Hits	Pop Total	Fold Enrichment	Bonferroni	Benjamini	FDR
GOTERM_CC_FAT	GO:0015629~actin cytoskeleton	25	6.42674	8.84583e-14	MYBPC2, PDLIM7, MYL2, MYL1, TPM1, MYL9, TPM3, ACTG1, SPNB3, SPNB1, PSTPIP1, ACTA1, ACTA2, MYH3, MYLPF, MYH7, ACTN2, MYOZ2, MYH6, BC021767, ARPC1B, MYO10, NEB, MYH13, MYH7B	215	205	12504	7.09246	2.3183e-11	5.7957e-12	1.15796e-10
GOTERM_MF_FAT	GO:0003779~actin binding	25	6.42674	5.90881e-11	SHROOM3, MYBPC2, TNNC1, TPM1, TPM3, SPNB3, SPNB1, PSTPIP1, LMOD2, MYH3, TMSB10, SYNPO2, MYH7, ACTN2, MYH6, TNNI1, BC021767, LSP1, TNS4, ARPC1B, NRAP, XIRP1, XIRP2, MYH13, MYH7B	219	288	13288	5.267	2.18035e-08	2.18035e-08	8.14484e-08
SP_PIR_KEYWORDS	actin-binding	21	5.39846	2.00386e-09	SHROOM3, MYBPC2, MYH3, ACTN2, MYH7, TMSB10, SYNPO2, MYH6, TPM1, TNNI1, TPM3, TNS4, ARPC1B, XIRP1, NRAP, XIRP2, SPNB3, SPNB1, MYH13, LMOD2, MYH7B	305	226	17854	5.43934	6.15185e-07	3.07593e-07	2.68718e-06
GOTERM_MF_FAT	GO:0008092~cytoskeletal protein binding	27	6.94087	4.22079e-09	SHROOM3, MYBPC2, TNNC1, TPM1, TPM3, PACSIN3, SPNB3, MAPT, SPNB1, PSTPIP1, LMOD2, MYH3, ACTN2, TMSB10, SYNPO2, MYH7, MYH6, TNNI1, TNS4, BC021767, LSP1, ARPC1B, NRAP, XIRP1, XIRP2, MYH13, MYH7B	219	414	13288	3.95712	1.55747e-06	7.78735e-07	5.81804e-06
GOTERM_CC_FAT	GO:0016459~myosin complex	12	3.08483	5.63798e-09	BC021767, MYO10, MYBPC2, MYL2, MYH3, MYL1, MYLPF, MYH13, MYH7, MYH6, MYH7B, MYL9	215	61	12504	11.4409	1.47715e-06	2.46192e-07	7.37828e-06
GOTERM_CC_FAT	GO:0005856~cytoskeleton	43	11.054	9.10509e-07	SHROOM3, MYL2, PDLIM7, MYBPC2, MYL1, IVNS1ABP, TPM1, TPM3, MYL9, ACTG1, ACTG2, DES, ANK1, SPNB3, MAPT, SPNB1, PSTPIP1, LMOD2, ACTA1, ACTA2, MYH3, LDB3, MYLPF, GM6142, ACTN2, MYH7, TMSB10, MYH6, MID1IP1, MYOZ2, CSRP3, TNS4, BC021767, ARPC1B, MYO10, NEB, SGCG, KRT16, HSPB7, KRT14, MYH13, PDE4DIP, MYH7B	215	1122	12504	2.22888	0.000238525	2.98187e-05	0.00119155
GOTERM_CC_FAT	GO:0044430~cytoskeletal part	31	7.96915	2.15197e-05	SHROOM3, MYL2, PDLIM7, MYBPC2, MYL1, TPM1, TPM3, MYL9, ACTG1, DES, SPNB3, MAPT, SPNB1, PSTPIP1, ACTA1, MYH3, MYLPF, GM6142, ACTN2, MYH7, MID1IP1, MYH6, BC021767, ARPC1B, MYO10, NEB, KRT16, KRT14, PDE4DIP, MYH13, MYH7B	215	774	12504	2.32933	0.00562236	0.000512435	0.0281586
GOTERM_CC_FAT	GO:0043232~intracellular non-membrane-bounded organelle	57	14.653	2.62899e-05	RPL18, MYBPC2, PDLIM7, CBX5, ACTG1, ACTG2, ANK1, DES, MAPT, RPLP0, RPL10, LMOD2, MRPL2, ACTA1, ACTA2, MYH3, LDB3, GM6142, MYH7, ACTN2, RRP8, TMSB10, MYH6, MID1IP1, TNS4, ARPC1B, SGCG, RPS17, KRT16, KRT14, HSPB7, RPS13, PDE4DIP, MYH7B, UBA52, SHROOM3, MYL2, MYL1, IVNS1ABP, TPM1, MYL9, TPM3, RPL30, SPNB3, SPNB1, PSTPIP1, GM4342, CENPO, RPSA, MYLPF, MYOZ2, CSRP3, BC021767, MYO10, NEB, H2AFY2, MYH13	215	1919	12504	1.72747	0.00686437	0.000573838	0.0343994
GOTERM_CC_FAT	GO:0043228~non-membrane-bounded organelle	57	14.653	2.62899e-05	RPL18, MYBPC2, PDLIM7, CBX5, ACTG1, ACTG2, ANK1, DES, MAPT, RPLP0, RPL10, LMOD2, MRPL2, ACTA1, ACTA2, MYH3, LDB3, GM6142, MYH7, ACTN2, RRP8, TMSB10, MYH6, MID1IP1, TNS4, ARPC1B, SGCG, RPS17, KRT16, KRT14, HSPB7, RPS13, PDE4DIP, MYH7B, UBA52, SHROOM3, MYL2, MYL1, IVNS1ABP, TPM1, MYL9, TPM3, RPL30, SPNB3, SPNB1, PSTPIP1, GM4342, CENPO, RPSA, MYLPF, MYOZ2, CSRP3, BC021767, MYO10, NEB, H2AFY2, MYH13	215	1919	12504	1.72747	0.00686437	0.000573838	0.0343994
Annotation Cluster 3	Enrichment Score: 4.605581878166863
Category	Term	Count	%	PValue	Genes	List Total	Pop Hits	Pop Total	Fold Enrichment	Bonferroni	Benjamini	FDR
SP_PIR_KEYWORDS	muscle protein	25	6.42674	1.13516e-29	MYBPC2, MYL2, TNNC1, MYL1, TPM1, MYL9, TPM3, ACTG2, DES, MB, ACTA1, ACTA2, PHKG1, MYH3, MYLPF, MYH7, MYH6, TNNI1, TNNT3, TNNT1, TAGLN, MYH13, CASQ1, MYH7B, CASQ2	305	50	17854	29.2689	3.48495e-27	3.48495e-27	1.52226e-26
GOTERM_CC_FAT	GO:0015629~actin cytoskeleton	25	6.42674	8.84583e-14	MYBPC2, PDLIM7, MYL2, MYL1, TPM1, MYL9, TPM3, ACTG1, SPNB3, SPNB1, PSTPIP1, ACTA1, ACTA2, MYH3, MYLPF, MYH7, ACTN2, MYOZ2, MYH6, BC021767, ARPC1B, MYO10, NEB, MYH13, MYH7B	215	205	12504	7.09246	2.3183e-11	5.7957e-12	1.15796e-10
GOTERM_CC_FAT	GO:0016459~myosin complex	12	3.08483	5.63798e-09	BC021767, MYO10, MYBPC2, MYL2, MYH3, MYL1, MYLPF, MYH13, MYH7, MYH6, MYH7B, MYL9	215	61	12504	11.4409	1.47715e-06	2.46192e-07	7.37828e-06
SP_PIR_KEYWORDS	myosin	10	2.57069	8.25459e-08	MYO10, MYL2, MYH3, MYL1, MYLPF, MYH13, MYH7, MYH6, MYH7B, MYL9	305	47	17854	12.4548	2.53413e-05	8.44717e-06	0.000110694
SP_PIR_KEYWORDS	thick filament	6	1.54242	1.59358e-06	MYBPC2, MYH3, MYH13, MYH7, MYH6, MYH7B	305	13	17854	27.0174	0.00048911	0.0001223	0.00213697
INTERPRO	IPR002928:Myosin tail	6	1.54242	1.98842e-06	BC021767, MYH3, MYH13, MYH7, MYH6, MYH7B	291	14	17763	26.1605	0.00121816	0.00121816	0.00294532
GOTERM_CC_FAT	GO:0032982~myosin filament	6	1.54242	3.65966e-06	MYBPC2, MYH3, MYH13, MYH7, MYH6, MYH7B	215	15	12504	23.2633	0.000958372	0.000106531	0.00478919
INTERPRO	IPR015650:Heavy chain of Myosin	5	1.28535	4.62637e-06	MYH3, MYH13, MYH7, MYH6, MYH7B	291	8	17763	38.1508	0.00283195	0.00141698	0.00685262
INTERPRO	IPR004009:Myosin, N-terminal, SH3-like	5	1.28535	3.10658e-05	MYH3, MYH13, MYH7, MYH6, MYH7B	291	12	17763	25.4338	0.0188635	0.00632778	0.0460066
KEGG_PATHWAY	mmu04530:Tight junction	11	2.82776	6.86281e-05	BC021767, ACTG1, MYL2, MYH3, MYLPF, ACTN2, MYH13, MYH7, MYH6, MYH7B, MYL9	96	135	5738	4.87022	0.00636231	0.00212528	0.0751049
GOTERM_MF_FAT	GO:0003774~motor activity	11	2.82776	9.1293e-05	BC021767, MYO10, MYL2, MYH3, MYL1, MYLPF, MYH13, MYH7, MYH6, MYH7B, MYL9	219	138	13288	4.83648	0.0331275	0.00671508	0.125767
INTERPRO	IPR000048:IQ calmodulin-binding region	9	2.31362	0.000130214	IQCB1, MYO10, MYH3, MYH13, MYH7, MYH6, SCN5A, MYH7B, SCN4A	291	92	17763	5.97143	0.0767236	0.0197588	0.192708
GOTERM_BP_FAT	GO:0003012~muscle system process	8	2.05656	0.000140671	MYBPC2, ACTA2, ACTN2, MYH13, MYH7, MYH6, TRIM72, TPM1	233	67	13588	6.9633	0.159249	0.0132544	0.227942
SMART	SM00015:IQ	9	2.31362	0.000226551	IQCB1, MYO10, MYH3, MYH13, MYH7, MYH6, SCN5A, MYH7B, SCN4A	164	92	9131	5.44665	0.0312229	0.0312229	0.266981
SP_PIR_KEYWORDS	motor protein	10	2.57069	0.000257775	MYO10, MYL2, MYH3, MYL1, MYLPF, MYH13, MYH7, MYH6, MYH7B, MYL9	305	123	17854	4.75916	0.076096	0.0157048	0.345124
INTERPRO	IPR001609:Myosin head, motor region	6	1.54242	0.000361722	MYO10, MYH3, MYH13, MYH7, MYH6, MYH7B	291	38	17763	9.63809	0.198905	0.0433858	0.534467
SP_PIR_KEYWORDS	methylation	13	3.3419	0.00042346	EEF1A1, ARPP21, MYL2, ACTA1, ACTA2, MYH3, MYL1, MYLPF, MYH7, MYH6, ACTG1, GM16470, GM12070, UBA52	305	221	17854	3.44339	0.121931	0.0161224	0.566371
SMART	SM00242:MYSc	6	1.54242	0.000531427	MYO10, MYH3, MYH13, MYH7, MYH6, MYH7B	164	38	9131	8.79108	0.0717179	0.036526	0.625235
GOTERM_BP_FAT	GO:0006936~muscle contraction	7	1.79949	0.000538369	MYBPC2, ACTA2, ACTN2, MYH13, MYH7, MYH6, TPM1	233	60	13588	6.80372	0.485206	0.0383052	0.869733
KEGG_PATHWAY	mmu05416:Viral myocarditis	8	2.05656	0.000864734	ACTG1, EIF4G2, SGCG, MYH3, MYH13, MYH7, MYH6, MYH7B	96	94	5738	5.08688	0.0773036	0.0133197	0.942605
UP_SEQ_FEATURE	domain:IQ	6	1.54242	0.0029356	MYH3, MYH7, MYH6, SCN5A, MYH7B, SCN4A	298	53	16021	6.08624	0.952996	0.783195	4.56092
GOTERM_CC_FAT	GO:0005863~striated muscle thick filament	3	0.771208	0.0076272	MYH13, MYH7, MYH6	215	8	12504	21.8093	0.865472	0.080185	9.53415
GOTERM_BP_FAT	GO:0006941~striated muscle contraction	4	1.02828	0.00763093	MYH13, MYH7, MYH6, TPM1	233	24	13588	9.7196	0.999921	0.325337	11.6848
GOTERM_MF_FAT	GO:0051015~actin filament binding	5	1.28535	0.00838656	TNNC1, MYH3, ACTN2, MYH7, MYH6	219	49	13288	6.19141	0.955296	0.291991	10.9605
UP_SEQ_FEATURE	region of interest:Actin-binding	4	1.02828	0.00956799	MYH3, MYH7, MYH6, MYH7B	298	24	16021	8.96029	0.999955	0.917887	14.1577
GOTERM_CC_FAT	GO:0005859~muscle myosin complex	3	0.771208	0.0119849	MYH13, MYH7, MYH6	215	10	12504	17.4474	0.957532	0.114409	14.5971
UP_SEQ_FEATURE	domain:Myosin head-like	4	1.02828	0.0161405	MYH3, MYH7, MYH6, MYH7B	298	29	16021	7.41541	1	0.966109	22.7699
GOTERM_CC_FAT	GO:0016460~myosin II complex	3	0.771208	0.0171872	MYH13, MYH7, MYH6	215	12	12504	14.5395	0.98935	0.144978	20.2984
GOTERM_MF_FAT	GO:0005516~calmodulin binding	6	1.54242	0.0396143	IQCB1, PHKG1, MYH3, MYH7, MYH6, CAMK2A	219	114	13288	3.19346	1	0.682512	42.7168
SP_PIR_KEYWORDS	calmodulin-binding	5	1.28535	0.0991568	PHKG1, MYH3, MYH7, MYH6, CAMK2A	305	103	17854	2.84164	1	0.579553	75.3484
SP_PIR_KEYWORDS	ATP	4	1.02828	0.476124	VCP, PHKG1, MYH6, CAMK2A	305	151	17854	1.55067	1	0.95057	99.9828
Annotation Cluster 4	Enrichment Score: 4.4598256739549385
Category	Term	Count	%	PValue	Genes	List Total	Pop Hits	Pop Total	Fold Enrichment	Bonferroni	Benjamini	FDR
KEGG_PATHWAY	mmu05410:Hypertrophic cardiomyopathy (HCM)	10	2.57069	8.44211e-06	ACTG1, DES, MYL2, SGCG, TNNC1, CACNB1, MYH7, MYH6, TPM1, TPM3	96	84	5738	7.11558	0.000784811	0.000784811	0.0092416
KEGG_PATHWAY	mmu05414:Dilated cardiomyopathy	10	2.57069	1.78673e-05	ACTG1, DES, MYL2, SGCG, TNNC1, CACNB1, MYH7, MYH6, TPM1, TPM3	96	92	5738	6.49683	0.0016603	0.000830494	0.0195585
KEGG_PATHWAY	mmu04260:Cardiac muscle contraction	8	2.05656	0.000276702	MYL2, TNNC1, CACNB1, MYH7, MYH6, ATP1A2, TPM1, TPM3	96	78	5738	6.13034	0.0254085	0.00513414	0.302502
Annotation Cluster 5	Enrichment Score: 3.53428723997205
Category	Term	Count	%	PValue	Genes	List Total	Pop Hits	Pop Total	Fold Enrichment	Bonferroni	Benjamini	FDR
GOTERM_BP_FAT	GO:0030239~myofibril assembly	7	1.79949	5.23198e-07	ACTG1, MURC, MYL2, XIRP1, NEB, ACTA1, MYH6	233	19	13588	21.4854	0.000644895	0.000644895	0.00084869
GOTERM_BP_FAT	GO:0007517~muscle organ development	15	3.85604	1.93528e-06	SRPK3, MYL2, ACTA1, MYLPF, MYH6, TRIM72, TPM1, CSRP3, TNNI1, MURC, DES, XIRP1, TAGLN, VAMP5, MYOG	233	176	13588	4.97025	0.00238336	0.00119239	0.00313922
GOTERM_BP_FAT	GO:0031032~actomyosin structure organization	7	1.79949	3.1341e-06	ACTG1, MURC, MYL2, XIRP1, NEB, ACTA1, MYH6	233	25	13588	16.3289	0.00385689	0.00128729	0.00508378
GOTERM_BP_FAT	GO:0014706~striated muscle tissue development	12	3.08483	1.10868e-05	SRPK3, MURC, MYL2, XIRP1, ACTA1, VAMP5, MYLPF, MYOG, MYH6, TPM1, CSRP3, TNNI1	233	127	13588	5.51032	0.0135771	0.00341168	0.0179826
GOTERM_BP_FAT	GO:0007010~cytoskeleton organization	19	4.88432	1.24217e-05	SHROOM3, MYL2, PDLIM7, PDGFB, ACTA1, TMSB10, MYH6, ACTG1, LSP1, MURC, NEB, XIRP1, SGCG, NRAP, TAGLN, KRT16, XIRP2, MAPT, KRT14	233	326	13588	3.39888	0.0151993	0.00305852	0.0201476
GOTERM_BP_FAT	GO:0060537~muscle tissue development	12	3.08483	2.12162e-05	SRPK3, MURC, MYL2, XIRP1, ACTA1, VAMP5, MYLPF, MYOG, MYH6, TPM1, CSRP3, TNNI1	233	136	13588	5.14567	0.0258206	0.00435048	0.0344097
GOTERM_BP_FAT	GO:0030036~actin cytoskeleton organization	13	3.3419	2.61862e-05	SHROOM3, ACTA1, PDGFB, PDLIM7, MYL2, TMSB10, MYH6, ACTG1, MURC, XIRP1, NRAP, NEB, XIRP2	233	165	13588	4.59472	0.0317723	0.00460195	0.0424688
GOTERM_BP_FAT	GO:0010927~cellular component assembly involved in morphogenesis	7	1.79949	2.94593e-05	ACTG1, MURC, MYL2, XIRP1, NEB, ACTA1, MYH6	233	36	13588	11.3395	0.035672	0.00453018	0.0477759
GOTERM_BP_FAT	GO:0055002~striated muscle cell development	8	2.05656	3.45704e-05	ACTG1, MURC, MYL2, XIRP1, NEB, ACTA1, MYOG, MYH6	233	54	13588	8.63964	0.0417303	0.00472502	0.0560627
GOTERM_BP_FAT	GO:0030029~actin filament-based process	13	3.3419	4.94386e-05	SHROOM3, ACTA1, PDGFB, PDLIM7, MYL2, TMSB10, MYH6, ACTG1, MURC, XIRP1, NRAP, NEB, XIRP2	233	176	13588	4.30755	0.0591385	0.00607739	0.0801655
GOTERM_BP_FAT	GO:0055001~muscle cell development	8	2.05656	7.69594e-05	ACTG1, MURC, MYL2, XIRP1, NEB, ACTA1, MYOG, MYH6	233	61	13588	7.64821	0.0905313	0.00858968	0.124765
GOTERM_BP_FAT	GO:0051146~striated muscle cell differentiation	9	2.31362	0.000137634	ACTG1, MURC, MYL2, XIRP1, NEB, ACTA1, MYOG, MYH6, NTN3	233	89	13588	5.89729	0.156095	0.0140434	0.223027
GOTERM_BP_FAT	GO:0042692~muscle cell differentiation	10	2.57069	0.00017626	ACTG1, MURC, MYL2, XIRP1, NEB, ACTA1, LGALS1, MYOG, MYH6, NTN3	233	117	13588	4.98441	0.19535	0.0143854	0.285533
GOTERM_BP_FAT	GO:0048738~cardiac muscle tissue development	7	1.79949	0.000407176	MURC, MYL2, XIRP1, MYH6, TPM1, CSRP3, TNNI1	233	57	13588	7.16181	0.394772	0.030897	0.658447
GOTERM_BP_FAT	GO:0045214~sarcomere organization	4	1.02828	0.000732589	ACTG1, XIRP1, NEB, MYH6	233	11	13588	21.2064	0.594897	0.0489615	1.18175
GOTERM_BP_FAT	GO:0007507~heart development	11	2.82776	0.00502695	MURC, MYL2, ALPK3, XIRP1, GYS1, SMYD1, MYH6, TPM1, CSRP3, TNNI1, MB	233	223	13588	2.87665	0.997999	0.267061	7.84969
GOTERM_BP_FAT	GO:0055013~cardiac muscle cell development	3	0.771208	0.0230761	MURC, MYL2, XIRP1	233	14	13588	12.4966	1	0.5505	31.5256
GOTERM_BP_FAT	GO:0055006~cardiac cell development	3	0.771208	0.0230761	MURC, MYL2, XIRP1	233	14	13588	12.4966	1	0.5505	31.5256
GOTERM_BP_FAT	GO:0032989~cellular component morphogenesis	11	2.82776	0.0790701	ACTG1, MURC, SHROOM3, MYL2, XIRP1, NEB, ACTA1, LEF1, MYH6, NTN3, EPHB2	233	351	13588	1.82762	1	0.77052	73.7148
GOTERM_BP_FAT	GO:0055007~cardiac muscle cell differentiation	3	0.771208	0.0821116	MURC, MYL2, XIRP1	233	28	13588	6.24831	1	0.774159	75.0882
GOTERM_BP_FAT	GO:0035051~cardiac cell differentiation	3	0.771208	0.108614	MURC, MYL2, XIRP1	233	33	13588	5.3016	1	0.833792	84.5115
GOTERM_BP_FAT	GO:0048747~muscle fiber development	3	0.771208	0.137002	ACTA1, MYOG, MYH6	233	38	13588	4.60402	1	0.882031	90.8377
Annotation Cluster 6	Enrichment Score: 3.1840326359805133
Category	Term	Count	%	PValue	Genes	List Total	Pop Hits	Pop Total	Fold Enrichment	Bonferroni	Benjamini	FDR
GOTERM_BP_FAT	GO:0014706~striated muscle tissue development	12	3.08483	1.10868e-05	SRPK3, MURC, MYL2, XIRP1, ACTA1, VAMP5, MYLPF, MYOG, MYH6, TPM1, CSRP3, TNNI1	233	127	13588	5.51032	0.0135771	0.00341168	0.0179826
GOTERM_BP_FAT	GO:0060537~muscle tissue development	12	3.08483	2.12162e-05	SRPK3, MURC, MYL2, XIRP1, ACTA1, VAMP5, MYLPF, MYOG, MYH6, TPM1, CSRP3, TNNI1	233	136	13588	5.14567	0.0258206	0.00435048	0.0344097
SP_PIR_KEYWORDS	myogenesis	5	1.28535	0.000392323	SRPK3, MURC, VAMP5, MYOG, CSRP3	305	21	17854	13.9375	0.113493	0.0170623	0.524827
GOTERM_BP_FAT	GO:0007519~skeletal muscle tissue development	5	1.28535	0.0345698	SRPK3, ACTA1, VAMP5, MYLPF, MYOG	233	72	13588	4.04983	1	0.610549	43.4864
GOTERM_BP_FAT	GO:0060538~skeletal muscle organ development	5	1.28535	0.0376725	SRPK3, ACTA1, VAMP5, MYLPF, MYOG	233	74	13588	3.94038	1	0.612079	46.3615
Annotation Cluster 7	Enrichment Score: 3.10613084857693
Category	Term	Count	%	PValue	Genes	List Total	Pop Hits	Pop Total	Fold Enrichment	Bonferroni	Benjamini	FDR
GOTERM_CC_FAT	GO:0016529~sarcoplasmic reticulum	7	1.79949	2.11129e-05	ANK1, ATP2A1, SRL, CACNB1, CASQ1, HRC, CASQ2	215	34	12504	11.9737	0.00551637	0.000553012	0.0276264
GOTERM_CC_FAT	GO:0016528~sarcoplasm	7	1.79949	2.97172e-05	ANK1, ATP2A1, SRL, CACNB1, CASQ1, HRC, CASQ2	215	36	12504	11.3085	0.00775578	0.000598745	0.0388831
SP_PIR_KEYWORDS	sarcoplasmic reticulum	5	1.28535	0.00026099	ANK1, ATP2A1, SRL, CASQ1, CASQ2	305	19	17854	15.4047	0.0770076	0.0132669	0.349421
GOTERM_CC_FAT	GO:0033018~sarcoplasmic reticulum lumen	3	0.771208	0.00171007	SRL, CASQ1, CASQ2	215	4	12504	43.6186	0.361364	0.0260329	2.21494
GOTERM_CC_FAT	GO:0044432~endoplasmic reticulum part	11	2.82776	0.00646244	CLN3, EBP, KDELC1, HMGCR, ATP2A1, SRL, CASQ1, PORCN, MYH7B, HRC, CASQ2	215	231	12504	2.76944	0.817071	0.0777033	8.1347
GOTERM_CC_FAT	GO:0005783~endoplasmic reticulum	20	5.14139	0.127534	SCD1, CLN3, EBP, IER3IP1, HMGCR, SRL, CACNB1, SLC26A11, PORCN, KDELC1, ANK1, PTGIS, VCP, GM9531, ATP2A1, PCSK9, CASQ1, HRC, MYH7B, CASQ2	215	838	12504	1.38802	1	0.503853	83.2278
Annotation Cluster 8	Enrichment Score: 2.5483444055779754
Category	Term	Count	%	PValue	Genes	List Total	Pop Hits	Pop Total	Fold Enrichment	Bonferroni	Benjamini	FDR
GOTERM_MF_FAT	GO:0005198~structural molecule activity	22	5.65553	1.62947e-05	RPL18, MRPL2, GM4342, RPSA, MYBPC2, MYLPF, TPM1, ACTG1, RPL30, DES, KRT16, SPNB3, RPS17, RPLP0, SPNB1, KRT14, RPL10, RPS13, COL24A1, THBS1, UBA52, CRYBA4	219	450	13288	2.96637	0.00599475	0.00150207	0.0224586
KEGG_PATHWAY	mmu03010:Ribosome	9	2.31362	9.85828e-05	GM4342, RPL18, RPSA, RPL30, RPS17, RPLP0, RPL10, RPS13, UBA52	96	89	5738	6.04424	0.00912675	0.00228954	0.10787
SP_PIR_KEYWORDS	ribosome	5	1.28535	0.000565095	RPL18, RPL30, RPLP0, RPL10, UBA52	305	23	17854	12.7256	0.159311	0.0172036	0.755142
GOTERM_MF_FAT	GO:0003735~structural constituent of ribosome	10	2.57069	0.000861179	GM4342, MRPL2, RPL18, RPSA, RPL30, RPS17, RPLP0, RPL10, RPS13, UBA52	219	151	13288	4.01826	0.272333	0.0516061	1.18056
SP_PIR_KEYWORDS	ribonucleoprotein	13	3.3419	0.00210179	RPL18, MRPL2, GM4342, RPSA, LSM6, SNRPB2, RPL30, RPS17, RPLP0, RPS13, RPL10, HNRNPC, UBA52	305	266	17854	2.86087	0.475825	0.0395665	2.78204
SP_PIR_KEYWORDS	ribosomal protein	10	2.57069	0.00339317	GM4342, MRPL2, RPL18, RPSA, RPL30, RPS17, RPLP0, RPL10, RPS13, UBA52	305	177	17854	3.30721	0.647772	0.0595351	4.45567
GOTERM_CC_FAT	GO:0005840~ribosome	10	2.57069	0.00580218	GM4342, MRPL2, RPL18, RPSA, RPL30, RPS17, RPLP0, RPL10, RPS13, UBA52	215	192	12504	3.02907	0.782291	0.0733968	7.33253
GOTERM_BP_FAT	GO:0006412~translation	13	3.3419	0.00879862	RPL18, MRPL2, GM4342, EEF1A1, RPSA, DENR, EIF4G2, RPL30, RPS17, RPLP0, RPS13, RPL10, UBA52	233	319	13588	2.37658	0.999981	0.353297	13.3555
SP_PIR_KEYWORDS	protein biosynthesis	7	1.79949	0.0318167	RPL18, EIF4G2, EEF1A1, RPL30, RPLP0, RPL10, UBA52	305	139	17854	2.94794	0.999951	0.307639	35.1827
GOTERM_CC_FAT	GO:0030529~ribonucleoprotein complex	13	3.3419	0.0991041	RPL18, MRPL2, GM4342, RPSA, LSM6, SNRPB2, RPL30, RPS17, RPLP0, RPS13, RPL10, HNRNPC, UBA52	215	462	12504	1.63648	1	0.455365	74.4825
GOTERM_CC_FAT	GO:0033279~ribosomal subunit	4	1.02828	0.103562	MRPL2, RPSA, RPS17, RPL10	215	66	12504	3.52474	1	0.463498	76.0865
Annotation Cluster 9	Enrichment Score: 2.224414646971866
Category	Term	Count	%	PValue	Genes	List Total	Pop Hits	Pop Total	Fold Enrichment	Bonferroni	Benjamini	FDR
SP_PIR_KEYWORDS	methylated amino acid	4	1.02828	0.000536754	ACTG1, ACTG2, ACTA1, ACTA2	305	10	17854	23.4151	0.15196	0.0181475	0.717395
INTERPRO	IPR004001:Actin, conserved site	4	1.02828	0.000849421	ACTG1, ACTG2, ACTA1, ACTA2	291	12	17763	20.3471	0.406024	0.0831573	1.25086
PIR_SUPERFAMILY	PIRSF002337:Actin	4	1.02828	0.0028038	ACTG1, ACTG2, ACTA1, ACTA2	160	15	8136	13.56	0.403469	0.403469	3.41156
INTERPRO	IPR004000:Actin/actin-like	4	1.02828	0.00848102	ACTG1, ACTG2, ACTA1, ACTA2	291	26	17763	9.39096	0.994598	0.406729	11.8527
SMART	SM00268:ACTIN	4	1.02828	0.0107425	ACTG1, ACTG2, ACTA1, ACTA2	164	26	9131	8.56567	0.779551	0.314784	11.9651
UP_SEQ_FEATURE	propeptide:Removed in mature form	6	1.54242	0.386646	ACTG2, PDGFB, ACTA1, ACTA2, NRN1L, OTOA	298	220	16021	1.46623	1	0.999999	99.9574
Annotation Cluster 10	Enrichment Score: 2.18898434329511
Category	Term	Count	%	PValue	Genes	List Total	Pop Hits	Pop Total	Fold Enrichment	Bonferroni	Benjamini	FDR
SP_PIR_KEYWORDS	heparin-binding	6	1.54242	0.00203687	NCAM1, CTGF, APOH, POSTN, THBS1, FGF2	305	53	17854	6.62691	0.46525	0.0408717	2.69719
GOTERM_MF_FAT	GO:0008201~heparin binding	7	1.79949	0.0024035	NCAM1, NAV2, CTGF, APOH, POSTN, THBS1, FGF2	219	83	13288	5.11724	0.588505	0.119135	3.26261
UP_SEQ_FEATURE	region of interest:Heparin-binding	4	1.02828	0.00418642	NCAM1, CTGF, THBS1, FGF2	298	18	16021	11.9471	0.98726	0.766445	6.44441
GOTERM_MF_FAT	GO:0030247~polysaccharide binding	8	2.05656	0.00514597	NCAM1, NAV2, PRG4, CTGF, APOH, POSTN, THBS1, FGF2	219	128	13288	3.79224	0.850993	0.211774	6.86465
GOTERM_MF_FAT	GO:0001871~pattern binding	8	2.05656	0.00514597	NCAM1, NAV2, PRG4, CTGF, APOH, POSTN, THBS1, FGF2	219	128	13288	3.79224	0.850993	0.211774	6.86465
GOTERM_MF_FAT	GO:0005539~glycosaminoglycan binding	7	1.79949	0.0111966	NCAM1, NAV2, CTGF, APOH, POSTN, THBS1, FGF2	219	114	13288	3.72571	0.984312	0.339979	14.3762
GOTERM_MF_FAT	GO:0030246~carbohydrate binding	10	2.57069	0.0782421	NCAM1, LMAN1L, NAV2, PRG4, CTGF, LGALS1, APOH, POSTN, THBS1, FGF2	219	317	13288	1.91406	1	0.777576	67.471
Annotation Cluster 11	Enrichment Score: 2.0734503471946257
Category	Term	Count	%	PValue	Genes	List Total	Pop Hits	Pop Total	Fold Enrichment	Bonferroni	Benjamini	FDR
INTERPRO	IPR001073:Complement C1q protein	5	1.28535	0.00119787	CBLN1, C1QTNF3, MFRP, CAPRIN2, COL10A1	291	29	17763	10.5244	0.520367	0.0996413	1.75975
SMART	SM00110:C1Q	5	1.28535	0.001641	CBLN1, C1QTNF3, MFRP, CAPRIN2, COL10A1	164	29	9131	9.59945	0.20541	0.0737794	1.91915
UP_SEQ_FEATURE	domain:C1q	5	1.28535	0.00166809	CBLN1, C1QTNF3, MFRP, CAPRIN2, COL10A1	298	28	16021	9.60031	0.823823	0.823823	2.61609
INTERPRO	IPR008983:Tumour necrosis factor-like	5	1.28535	0.0043824	CBLN1, C1QTNF3, MFRP, CAPRIN2, COL10A1	291	41	17763	7.44405	0.932276	0.258549	6.29861
INTERPRO	IPR008160:Collagen triple helix repeat	4	1.02828	0.146397	C1QTNF3, COL24A1, MFRP, COL10A1	291	81	17763	3.01438	1	0.947152	90.412
SP_PIR_KEYWORDS	collagen	4	1.02828	0.172313	C1QTNF3, COL24A1, MFRP, COL10A1	305	84	17854	2.78751	1	0.701677	92.0825
Annotation Cluster 12	Enrichment Score: 1.7308041782885446
Category	Term	Count	%	PValue	Genes	List Total	Pop Hits	Pop Total	Fold Enrichment	Bonferroni	Benjamini	FDR
GOTERM_CC_FAT	GO:0044448~cell cortex part	6	1.54242	0.00820547	ANK1, SPNB3, SPNB1, PSTPIP1, EXOC3L, TPM3	215	73	12504	4.78012	0.884525	0.0827251	10.2216
GOTERM_CC_FAT	GO:0005938~cell cortex	7	1.79949	0.0211727	ANK1, SPNB3, SPNB1, PSTPIP1, EXOC3L, TPM3, COL10A1	215	126	12504	3.23101	0.996327	0.170468	24.426
GOTERM_CC_FAT	GO:0030863~cortical cytoskeleton	4	1.02828	0.0369579	ANK1, SPNB3, SPNB1, TPM3	215	43	12504	5.41006	0.999948	0.24565	38.91
Annotation Cluster 13	Enrichment Score: 1.6560928946785276
Category	Term	Count	%	PValue	Genes	List Total	Pop Hits	Pop Total	Fold Enrichment	Bonferroni	Benjamini	FDR
SP_PIR_KEYWORDS	isopeptide bond	12	3.08483	0.00816053	GM10241, PAPOLA, RAN, GM9531, RPL10, LEF1, MYH7, HNRNPC, MYH6, TPM1, YBX1, UBA52	305	277	17854	2.53593	0.919182	0.130427	10.406
SP_PIR_KEYWORDS	ubl conjugation	16	4.11311	0.0353809	GM10241, RAN, STMN2, LEF1, MYH7, MYH6, TPM1, YBX1, PAPOLA, MAPT, GM9531, RPL10, HNRNPC, BHLHE40, SCN5A, UBA52	305	524	17854	1.78741	0.999984	0.32629	38.3105
UP_SEQ_FEATURE	cross-link:Glycyl lysine isopeptide (Lys-Gly) (interchain with G-Cter in ubiquitin)	8	2.05656	0.0372592	RAN, GM9531, RPL10, MYH7, MYH6, TPM1, YBX1, UBA52	298	168	16021	2.56008	1	0.996452	45.2794
Annotation Cluster 14	Enrichment Score: 1.5881734486636792
Category	Term	Count	%	PValue	Genes	List Total	Pop Hits	Pop Total	Fold Enrichment	Bonferroni	Benjamini	FDR
GOTERM_BP_FAT	GO:0008016~regulation of heart contraction	5	1.28535	0.010321	MYH6, ATP1A2, TPM1, CSRP3, HRC	233	50	13588	5.83176	0.999997	0.366727	15.4891
GOTERM_BP_FAT	GO:0008217~regulation of blood pressure	5	1.28535	0.0249221	ACTA2, WNK1, MYH6, ATP1A2, TPM1	233	65	13588	4.48597	1	0.568737	33.5945
GOTERM_BP_FAT	GO:0008015~blood circulation	6	1.54242	0.0415432	MYL2, ACTA2, WNK1, MYH6, ATP1A2, TPM1	233	111	13588	3.1523	1	0.62735	49.7561
GOTERM_BP_FAT	GO:0003013~circulatory system process	6	1.54242	0.0415432	MYL2, ACTA2, WNK1, MYH6, ATP1A2, TPM1	233	111	13588	3.1523	1	0.62735	49.7561
Annotation Cluster 15	Enrichment Score: 1.4693826767426676
Category	Term	Count	%	PValue	Genes	List Total	Pop Hits	Pop Total	Fold Enrichment	Bonferroni	Benjamini	FDR
GOTERM_BP_FAT	GO:0050801~ion homeostasis	13	3.3419	0.00460958	GM98, CLN3, KCNMB4, FTL1, ATP1A2, SYPL2, CSRP3, PEX5L, FTH1, CKB, TFRC, XIRP1, GM12892, HRC	233	293	13588	2.58747	0.996643	0.259055	7.22064
GOTERM_BP_FAT	GO:0006873~cellular ion homeostasis	12	3.08483	0.00527574	GM98, KCNMB4, CLN3, FTL1, ATP1A2, CSRP3, SYPL2, PEX5L, FTH1, CKB, XIRP1, TFRC, GM12892	233	261	13588	2.68127	0.99853	0.256558	8.22274
GOTERM_BP_FAT	GO:0055082~cellular chemical homeostasis	12	3.08483	0.0064034	GM98, KCNMB4, CLN3, FTL1, ATP1A2, CSRP3, SYPL2, PEX5L, FTH1, CKB, XIRP1, TFRC, GM12892	233	268	13588	2.61124	0.999637	0.291341	9.89595
GOTERM_BP_FAT	GO:0048878~chemical homeostasis	14	3.59897	0.0100411	GM98, CLN3, KCNMB4, FTL1, ATP1A2, SYPL2, CSRP3, PEX5L, FTH1, CKB, TFRC, XIRP1, PCSK9, GM12892, HRC	233	365	13588	2.23684	0.999996	0.369259	15.1005
GOTERM_BP_FAT	GO:0042592~homeostatic process	19	4.88432	0.0111673	KCNMB4, GM98, CLN3, SLC12A7, FTL1, ATP1A2, PEX5L, SYPL2, CSRP3, FTH1, CKB, DCLRE1C, ANK1, TFRC, XIRP1, PCSK9, SKIL, HRC, GM12892, MB	233	584	13588	1.89732	0.999999	0.379651	16.6537
GOTERM_BP_FAT	GO:0055066~di-, tri-valent inorganic cation homeostasis	8	2.05656	0.0126702	CLN3, FTL1, TFRC, ATP1A2, SYPL2, CSRP3, FTH1, HRC	233	146	13588	3.19548	1	0.407896	18.685
GOTERM_BP_FAT	GO:0019725~cellular homeostasis	13	3.3419	0.0148594	GM98, CLN3, SLC12A7, KCNMB4, FTL1, ATP1A2, SYPL2, CSRP3, PEX5L, FTH1, CKB, TFRC, XIRP1, GM12892	233	343	13588	2.21029	1	0.448689	21.5608
GOTERM_BP_FAT	GO:0030005~cellular di-, tri-valent inorganic cation homeostasis	7	1.79949	0.0274053	CLN3, FTL1, TFRC, ATP1A2, SYPL2, CSRP3, FTH1	233	134	13588	3.04644	1	0.57538	36.2852
GOTERM_BP_FAT	GO:0055080~cation homeostasis	8	2.05656	0.0387498	CLN3, FTL1, TFRC, ATP1A2, SYPL2, CSRP3, FTH1, HRC	233	184	13588	2.53555	1	0.615367	47.3273
GOTERM_BP_FAT	GO:0030003~cellular cation homeostasis	7	1.79949	0.0461966	CLN3, FTL1, TFRC, ATP1A2, SYPL2, CSRP3, FTH1	233	152	13588	2.68568	1	0.653658	53.5702
GOTERM_BP_FAT	GO:0055074~calcium ion homeostasis	5	1.28535	0.0795213	CLN3, ATP1A2, SYPL2, CSRP3, HRC	233	95	13588	3.06935	1	0.767658	73.923
GOTERM_BP_FAT	GO:0006879~cellular iron ion homeostasis	3	0.771208	0.0872352	FTL1, TFRC, FTH1	233	29	13588	6.03285	1	0.781479	77.2505
GOTERM_BP_FAT	GO:0055065~metal ion homeostasis	5	1.28535	0.107863	CLN3, ATP1A2, SYPL2, CSRP3, HRC	233	106	13588	2.75083	1	0.835397	84.2986
GOTERM_BP_FAT	GO:0055072~iron ion homeostasis	3	0.771208	0.119771	FTL1, TFRC, FTH1	233	35	13588	4.99865	1	0.856577	87.3739
GOTERM_BP_FAT	GO:0042391~regulation of membrane potential	5	1.28535	0.146322	CLN3, KCNMB4, GM98, XIRP1, PEX5L	233	119	13588	2.45032	1	0.891023	92.3175
GOTERM_BP_FAT	GO:0006874~cellular calcium ion homeostasis	4	1.02828	0.203361	CLN3, ATP1A2, SYPL2, CSRP3	233	91	13588	2.56341	1	0.939388	97.4977
GOTERM_BP_FAT	GO:0006875~cellular metal ion homeostasis	4	1.02828	0.243746	CLN3, ATP1A2, SYPL2, CSRP3	233	100	13588	2.3327	1	0.951281	98.9239
Annotation Cluster 16	Enrichment Score: 1.42207436940995
Category	Term	Count	%	PValue	Genes	List Total	Pop Hits	Pop Total	Fold Enrichment	Bonferroni	Benjamini	FDR
UP_SEQ_FEATURE	domain:PDZ	6	1.54242	0.0317768	DEPDC6, SHROOM3, PDLIM7, TIAM1, LDB3, SYNPO2	298	95	16021	3.39548	1	0.996292	40.1162
INTERPRO	IPR001478:PDZ/DHR/GLGF	7	1.79949	0.0347127	DEPDC6, SHROOM3, PDLIM7, TIAM1, LDB3, SYNPO2, PDZK1	291	148	17763	2.88709	1	0.720272	40.745
SMART	SM00228:PDZ	7	1.79949	0.049111	DEPDC6, SHROOM3, PDLIM7, TIAM1, LDB3, SYNPO2, PDZK1	164	148	9131	2.63336	0.999133	0.543125	44.7982
Annotation Cluster 17	Enrichment Score: 1.2561540978230508
Category	Term	Count	%	PValue	Genes	List Total	Pop Hits	Pop Total	Fold Enrichment	Bonferroni	Benjamini	FDR
INTERPRO	IPR001715:Calponin-like actin-binding	5	1.28535	0.0250688	TAGLN, SPNB3, NAV2, SPNB1, ACTN2	291	68	17763	4.48833	1	0.697949	31.3444
SMART	SM00033:CH	5	1.28535	0.0329835	TAGLN, SPNB3, NAV2, SPNB1, ACTN2	164	68	9131	4.09388	0.990864	0.609025	32.6815
INTERPRO	IPR002017:Spectrin repeat	3	0.771208	0.0495112	SPNB3, SPNB1, ACTN2	291	22	17763	8.32381	1	0.805687	52.8655
INTERPRO	IPR001589:Actinin-type, actin-binding, conserved site	3	0.771208	0.06678	SPNB3, SPNB1, ACTN2	291	26	17763	7.04322	1	0.854238	64.0759
INTERPRO	IPR018159:Spectrin/alpha-actinin	3	0.771208	0.0957088	SPNB3, SPNB1, ACTN2	291	32	17763	5.72262	1	0.915144	77.4673
SMART	SM00150:SPEC	3	0.771208	0.111005	SPNB3, SPNB1, ACTN2	164	32	9131	5.2197	1	0.776321	75.0505
Annotation Cluster 18	Enrichment Score: 1.1823663857017974
Category	Term	Count	%	PValue	Genes	List Total	Pop Hits	Pop Total	Fold Enrichment	Bonferroni	Benjamini	FDR
GOTERM_CC_FAT	GO:0001725~stress fiber	3	0.771208	0.0582925	PDLIM7, ACTA1, PSTPIP1	215	23	12504	7.58584	1	0.339066	54.4335
GOTERM_CC_FAT	GO:0032432~actin filament bundle	3	0.771208	0.0628941	PDLIM7, ACTA1, PSTPIP1	215	24	12504	7.26977	1	0.346545	57.2629
GOTERM_CC_FAT	GO:0042641~actomyosin	3	0.771208	0.0773888	PDLIM7, ACTA1, PSTPIP1	215	27	12504	6.46202	1	0.387849	65.1495
Annotation Cluster 19	Enrichment Score: 1.1619657427637624
Category	Term	Count	%	PValue	Genes	List Total	Pop Hits	Pop Total	Fold Enrichment	Bonferroni	Benjamini	FDR
GOTERM_BP_FAT	GO:0032970~regulation of actin filament-based process	5	1.28535	0.0202409	ARPC1B, NEB, TNNC1, SPNB1, TMSB10	233	61	13588	4.78013	1	0.534215	28.2298
GOTERM_BP_FAT	GO:0032535~regulation of cellular component size	8	2.05656	0.0206103	ARPC1B, PDGFB, NEB, MAPT, TRO, SPNB1, TMSB10, CAPRIN2	233	161	13588	2.89777	1	0.530101	28.6675
GOTERM_BP_FAT	GO:0051129~negative regulation of cellular component organization	6	1.54242	0.0214687	PACSIN3, MAPT, SPNB1, TMSB10, MID1IP1, EPHB2	233	93	13588	3.76243	1	0.534455	29.6749
GOTERM_BP_FAT	GO:0051493~regulation of cytoskeleton organization	6	1.54242	0.0272446	ARPC1B, NEB, MAPT, SPNB1, TMSB10, MID1IP1	233	99	13588	3.5344	1	0.582428	36.1142
GOTERM_BP_FAT	GO:0051494~negative regulation of cytoskeleton organization	4	1.02828	0.0484547	MAPT, SPNB1, TMSB10, MID1IP1	233	48	13588	4.8598	1	0.664986	55.3215
GOTERM_BP_FAT	GO:0033043~regulation of organelle organization	7	1.79949	0.0486788	ARPC1B, NEB, MAPT, SPNB1, CDC23, TMSB10, MID1IP1	233	154	13588	2.6508	1	0.660232	55.4919
GOTERM_BP_FAT	GO:0030832~regulation of actin filament length	4	1.02828	0.0562412	ARPC1B, NEB, SPNB1, TMSB10	233	51	13588	4.57393	1	0.695636	60.8966
GOTERM_BP_FAT	GO:0032271~regulation of protein polymerization	4	1.02828	0.0734583	ARPC1B, MAPT, SPNB1, TMSB10	233	57	13588	4.09246	1	0.764791	70.9926
GOTERM_BP_FAT	GO:0032956~regulation of actin cytoskeleton organization	4	1.02828	0.0828447	ARPC1B, NEB, SPNB1, TMSB10	233	60	13588	3.88784	1	0.772577	75.409
GOTERM_BP_FAT	GO:0010639~negative regulation of organelle organization	4	1.02828	0.0893741	MAPT, SPNB1, TMSB10, MID1IP1	233	62	13588	3.76243	1	0.78544	78.1
GOTERM_BP_FAT	GO:0043254~regulation of protein complex assembly	4	1.02828	0.0995566	ARPC1B, MAPT, SPNB1, TMSB10	233	65	13588	3.58878	1	0.813486	81.7516
GOTERM_BP_FAT	GO:0043242~negative regulation of protein complex disassembly	3	0.771208	0.119771	MAPT, SPNB1, MID1IP1	233	35	13588	4.99865	1	0.856577	87.3739
GOTERM_BP_FAT	GO:0043244~regulation of protein complex disassembly	3	0.771208	0.166787	MAPT, SPNB1, MID1IP1	233	43	13588	4.06867	1	0.911002	94.8172
GOTERM_BP_FAT	GO:0030833~regulation of actin filament polymerization	3	0.771208	0.178996	ARPC1B, SPNB1, TMSB10	233	45	13588	3.88784	1	0.92268	95.9208
GOTERM_BP_FAT	GO:0044087~regulation of cellular component biogenesis	4	1.02828	0.194609	ARPC1B, MAPT, SPNB1, TMSB10	233	89	13588	2.62102	1	0.936141	97.0125
GOTERM_BP_FAT	GO:0008064~regulation of actin polymerization or depolymerization	3	0.771208	0.210044	ARPC1B, SPNB1, TMSB10	233	50	13588	3.49906	1	0.940541	97.8173
Annotation Cluster 20	Enrichment Score: 1.1564177986785364
Category	Term	Count	%	PValue	Genes	List Total	Pop Hits	Pop Total	Fold Enrichment	Bonferroni	Benjamini	FDR
GOTERM_BP_FAT	GO:0050772~positive regulation of axonogenesis	3	0.771208	0.0263308	TIAM1, MAPT, SEMA4D	233	15	13588	11.6635	1	0.579291	35.1337
GOTERM_BP_FAT	GO:0050770~regulation of axonogenesis	4	1.02828	0.0285972	TIAM1, MAPT, SEMA4D, EPHB2	233	39	13588	5.98129	1	0.582114	37.5401
GOTERM_BP_FAT	GO:0045597~positive regulation of cell differentiation	8	2.05656	0.0308056	IRX3, TIAM1, MAPT, GDF5, SEMA4D, WNT9A, FGF2, EPHB2	233	175	13588	2.66595	1	0.600917	39.804
GOTERM_BP_FAT	GO:0051094~positive regulation of developmental process	9	2.31362	0.0309139	IRX3, TIAM1, MAPT, GDF5, FST, SEMA4D, WNT9A, FGF2, EPHB2	233	214	13588	2.45261	1	0.593604	39.913
GOTERM_BP_FAT	GO:0050769~positive regulation of neurogenesis	4	1.02828	0.0325442	TIAM1, MAPT, SEMA4D, EPHB2	233	41	13588	5.68952	1	0.604319	41.5319
GOTERM_BP_FAT	GO:0051960~regulation of nervous system development	7	1.79949	0.0414732	GM98, IRX3, TIAM1, MAPT, SEMA4D, FGF2, EPHB2	233	148	13588	2.75826	1	0.633723	49.6965
GOTERM_BP_FAT	GO:0010720~positive regulation of cell development	4	1.02828	0.0459859	TIAM1, MAPT, SEMA4D, EPHB2	233	47	13588	4.9632	1	0.658675	53.4035
GOTERM_BP_FAT	GO:0010975~regulation of neuron projection development	4	1.02828	0.0459859	TIAM1, MAPT, SEMA4D, EPHB2	233	47	13588	4.9632	1	0.658675	53.4035
GOTERM_BP_FAT	GO:0010769~regulation of cell morphogenesis involved in differentiation	4	1.02828	0.0535831	TIAM1, MAPT, SEMA4D, EPHB2	233	50	13588	4.66541	1	0.683652	59.0713
GOTERM_BP_FAT	GO:0031346~positive regulation of cell projection organization	3	0.771208	0.0580599	TIAM1, MAPT, SEMA4D	233	23	13588	7.60664	1	0.689831	62.1012
GOTERM_BP_FAT	GO:0031344~regulation of cell projection organization	4	1.02828	0.0734583	TIAM1, MAPT, SEMA4D, EPHB2	233	57	13588	4.09246	1	0.764791	70.9926
GOTERM_BP_FAT	GO:0022604~regulation of cell morphogenesis	5	1.28535	0.0843635	SHROOM3, TIAM1, MAPT, SEMA4D, EPHB2	233	97	13588	3.00606	1	0.774323	76.0613
GOTERM_BP_FAT	GO:0045664~regulation of neuron differentiation	5	1.28535	0.0970811	IRX3, TIAM1, MAPT, SEMA4D, EPHB2	233	102	13588	2.85871	1	0.809252	80.9205
GOTERM_BP_FAT	GO:0060284~regulation of cell development	6	1.54242	0.136475	IRX3, TIAM1, MAPT, SEMA4D, FGF2, EPHB2	233	159	13588	2.20066	1	0.88396	90.7466
GOTERM_BP_FAT	GO:0050767~regulation of neurogenesis	5	1.28535	0.189267	IRX3, TIAM1, MAPT, SEMA4D, EPHB2	233	132	13588	2.209	1	0.932446	96.6743
GOTERM_BP_FAT	GO:0051130~positive regulation of cellular component organization	4	1.02828	0.346048	TIAM1, MAPT, IGH-6, SEMA4D	233	122	13588	1.91205	1	0.978127	99.8982
GOTERM_BP_FAT	GO:0007169~transmembrane receptor protein tyrosine kinase signaling pathway	4	1.02828	0.640236	CTGF, TIAM1, FGF2, EPHB2	233	192	13588	1.21495	1	0.99805	100
Annotation Cluster 21	Enrichment Score: 1.1090610275421635
Category	Term	Count	%	PValue	Genes	List Total	Pop Hits	Pop Total	Fold Enrichment	Bonferroni	Benjamini	FDR
INTERPRO	IPR001781:Zinc finger, LIM-type	5	1.28535	0.0328624	NRAP, PDLIM7, XIRP2, LDB3, CSRP3	291	74	17763	4.12441	1	0.722016	39.0401
SP_PIR_KEYWORDS	LIM domain	5	1.28535	0.0358971	NRAP, PDLIM7, XIRP2, LDB3, CSRP3	305	73	17854	4.00943	0.999987	0.320911	38.7517
SMART	SM00132:LIM	5	1.28535	0.0429754	NRAP, PDLIM7, XIRP2, LDB3, CSRP3	164	74	9131	3.76195	0.997866	0.536388	40.4459
UP_SEQ_FEATURE	domain:LIM zinc-binding 2	3	0.771208	0.23706	PDLIM7, LDB3, CSRP3	298	50	16021	3.2257	1	0.999992	98.6382
UP_SEQ_FEATURE	domain:LIM zinc-binding 1	3	0.771208	0.23706	PDLIM7, LDB3, CSRP3	298	50	16021	3.2257	1	0.999992	98.6382
Annotation Cluster 22	Enrichment Score: 1.072838616187805
Category	Term	Count	%	PValue	Genes	List Total	Pop Hits	Pop Total	Fold Enrichment	Bonferroni	Benjamini	FDR
INTERPRO	IPR002048:Calcium-binding EF-hand	7	1.79949	0.0250512	MYL2, TNNC1, MYL1, DUOX2, MYLPF, ACTN2, MYL9	291	137	17763	3.1189	1	0.726376	31.326
KEGG_PATHWAY	mmu04810:Regulation of actin cytoskeleton	9	2.31362	0.0266226	ACTG1, ARPC1B, PDGFB, MYL2, TIAM1, MYLPF, ACTN2, FGF2, MYL9	96	217	5738	2.47897	0.918687	0.269248	25.5766
SMART	SM00054:EFh	7	1.79949	0.0358447	MYL2, TNNC1, MYL1, DUOX2, MYLPF, ACTN2, MYL9	164	137	9131	2.8448	0.993966	0.573325	34.9944
KEGG_PATHWAY	mmu04510:Focal adhesion	8	2.05656	0.0450088	ACTG1, PDPK1, PDGFB, MYL2, MYLPF, ACTN2, THBS1, MYL9	96	198	5738	2.41498	0.986198	0.378664	39.5991
INTERPRO	IPR018248:EF hand	6	1.54242	0.065425	MYL2, TNNC1, DUOX2, MYLPF, ACTN2, MYL9	291	132	17763	2.7746	1	0.861256	63.2954
UP_SEQ_FEATURE	domain:EF-hand 3	5	1.28535	0.0659294	MYL2, TNNC1, MYL1, MYLPF, MYL9	298	82	16021	3.27816	1	0.999859	66.1415
COG_ONTOLOGY	Signal transduction mechanisms / Cytoskeleton / Cell division and chromosome partitioning / General function prediction only	3	0.771208	0.107843	MYL2, MYLPF, MYL9	25	48	2040	5.1	0.745731	0.745731	52.0096
INTERPRO	IPR018249:EF-HAND 2	7	1.79949	0.119953	MYL2, TNNC1, MYL1, DUOX2, MYLPF, ACTN2, MYL9	291	205	17763	2.08433	1	0.932862	84.9344
KEGG_PATHWAY	mmu04670:Leukocyte transendothelial migration	5	1.28535	0.134038	ACTG1, MYL2, MYLPF, ACTN2, MYL9	96	119	5738	2.51138	0.999998	0.615575	79.3097
INTERPRO	IPR011992:EF-Hand type	7	1.79949	0.168151	MYL2, TNNC1, MYL1, DUOX2, MYLPF, ACTN2, MYL9	291	227	17763	1.88233	1	0.956495	93.4588
UP_SEQ_FEATURE	domain:EF-hand 2	6	1.54242	0.176572	MYL2, TNNC1, MYL1, MYLPF, ACTN2, MYL9	298	160	16021	2.01607	1	0.999976	95.4265
UP_SEQ_FEATURE	domain:EF-hand 1	6	1.54242	0.179684	MYL2, TNNC1, MYL1, MYLPF, ACTN2, MYL9	298	161	16021	2.00354	1	0.999966	95.6934
INTERPRO	IPR018247:EF-HAND 1	6	1.54242	0.263213	MYL2, TNNC1, MIER1, DUOX2, MYLPF, MYL9	291	211	17763	1.73577	1	0.99178	98.9161
Annotation Cluster 23	Enrichment Score: 1.0721455229897685
Category	Term	Count	%	PValue	Genes	List Total	Pop Hits	Pop Total	Fold Enrichment	Bonferroni	Benjamini	FDR
PIR_SUPERFAMILY	PIRSF037037:kelch-like protein, gigaxonin type	3	0.771208	0.0185927	KBTBD5, IVNS1ABP, KBTBD10	160	11	8136	13.8682	0.968358	0.822117	20.7069
INTERPRO	IPR013069:BTB/POZ	7	1.79949	0.0186314	KBTBD5, BCL6B, RHOBTB2, KLHL23, IVNS1ABP, KBTBD10, ZBTB17	291	128	17763	3.33819	0.99999	0.649386	24.3144
INTERPRO	IPR000210:BTB/POZ-like	8	2.05656	0.0285949	KBTBD5, BCL6B, RHOBTB2, KLHL23, IVNS1ABP, KBTBD10, ZBTB17, KCNA7	291	180	17763	2.71294	1	0.719251	34.932
INTERPRO	IPR011333:BTB/POZ fold	8	2.05656	0.0285949	KBTBD5, BCL6B, RHOBTB2, KLHL23, IVNS1ABP, KBTBD10, ZBTB17, KCNA7	291	180	17763	2.71294	1	0.719251	34.932
INTERPRO	IPR017096:Kelch-like protein, gigaxonin	4	1.02828	0.0309591	KBTBD5, KLHL23, IVNS1ABP, KBTBD10	291	42	17763	5.81345	1	0.723403	37.2387
SMART	SM00225:BTB	8	2.05656	0.0421132	KBTBD5, BCL6B, RHOBTB2, KLHL23, IVNS1ABP, KBTBD10, ZBTB17, KCNA7	164	180	9131	2.47453	0.997579	0.577055	39.8097
INTERPRO	IPR011705:BTB/Kelch-associated	4	1.02828	0.048109	KBTBD5, KLHL23, IVNS1ABP, KBTBD10	291	50	17763	4.8833	1	0.813459	51.825
PIR_SUPERFAMILY	PIRSF037037:Kelch-like_protein_gigaxonin	4	1.02828	0.048274	KBTBD5, KLHL23, IVNS1ABP, KBTBD10	160	42	8136	4.84286	0.999889	0.951909	45.7562
UP_SEQ_FEATURE	domain:BACK	3	0.771208	0.0887916	KBTBD5, KLHL23, IVNS1ABP	298	27	16021	5.97353	1	0.999978	77.1555
INTERPRO	IPR015915:Kelch-type beta propeller	4	1.02828	0.0964937	KBTBD5, KLHL23, IVNS1ABP, KBTBD10	291	67	17763	3.64425	1	0.90859	77.7552
INTERPRO	IPR006652:Kelch repeat type 1	4	1.02828	0.0964937	KBTBD5, KLHL23, IVNS1ABP, KBTBD10	291	67	17763	3.64425	1	0.90859	77.7552
SP_PIR_KEYWORDS	kelch repeat	4	1.02828	0.10962	KBTBD5, KLHL23, IVNS1ABP, KBTBD10	305	68	17854	3.44339	1	0.608597	78.923
SMART	SM00612:Kelch	4	1.02828	0.117418	KBTBD5, KLHL23, IVNS1ABP, KBTBD10	164	67	9131	3.32399	1	0.767115	77.0933
INTERPRO	IPR013089:Kelch related	4	1.02828	0.158018	KBTBD5, KLHL23, IVNS1ABP, KBTBD10	291	84	17763	2.90673	1	0.950827	92.174
UP_SEQ_FEATURE	domain:BTB	5	1.28535	0.158148	KBTBD5, BCL6B, KLHL23, IVNS1ABP, ZBTB17	298	113	16021	2.37884	1	0.999986	93.501
UP_SEQ_FEATURE	repeat:Kelch 5	3	0.771208	0.250826	KBTBD5, KLHL23, IVNS1ABP	298	52	16021	3.10164	1	0.999994	98.9801
UP_SEQ_FEATURE	repeat:Kelch 4	3	0.771208	0.271508	KBTBD5, KLHL23, IVNS1ABP	298	55	16021	2.93246	1	0.999992	99.3461
UP_SEQ_FEATURE	repeat:Kelch 2	3	0.771208	0.28529	KBTBD5, KLHL23, IVNS1ABP	298	57	16021	2.82957	1	0.999994	99.5172
UP_SEQ_FEATURE	repeat:Kelch 3	3	0.771208	0.28529	KBTBD5, KLHL23, IVNS1ABP	298	57	16021	2.82957	1	0.999994	99.5172
UP_SEQ_FEATURE	repeat:Kelch 1	3	0.771208	0.28529	KBTBD5, KLHL23, IVNS1ABP	298	57	16021	2.82957	1	0.999994	99.5172
Annotation Cluster 24	Enrichment Score: 1.0617028539359892
Category	Term	Count	%	PValue	Genes	List Total	Pop Hits	Pop Total	Fold Enrichment	Bonferroni	Benjamini	FDR
GOTERM_BP_FAT	GO:0001503~ossification	6	1.54242	0.0351296	PDLIM7, CTGF, DUOX2, MYOG, IGF2, UBA52	233	106	13588	3.301	1	0.608656	44.0156
GOTERM_BP_FAT	GO:0060348~bone development	6	1.54242	0.0516399	PDLIM7, CTGF, DUOX2, MYOG, IGF2, UBA52	233	118	13588	2.9653	1	0.676046	57.6866
GOTERM_BP_FAT	GO:0001501~skeletal system development	7	1.79949	0.359942	PDLIM7, CTGF, DUOX2, MYOG, IGF2, WNT9A, UBA52	233	285	13588	1.43236	1	0.980351	99.9281
Annotation Cluster 25	Enrichment Score: 1.055151967904659
Category	Term	Count	%	PValue	Genes	List Total	Pop Hits	Pop Total	Fold Enrichment	Bonferroni	Benjamini	FDR
GOTERM_MF_FAT	GO:0019903~protein phosphatase binding	3	0.771208	0.0309913	PSTPIP1, CDH1, CDH2	219	17	13288	10.7075	0.999991	0.620182	35.2056
GOTERM_MF_FAT	GO:0019902~phosphatase binding	3	0.771208	0.0419336	PSTPIP1, CDH1, CDH2	219	20	13288	9.10137	1	0.676673	44.5945
GOTERM_MF_FAT	GO:0019899~enzyme binding	5	1.28535	0.525705	LDB3, PSTPIP1, CDH1, CDH2, ALS2CL	219	229	13288	1.3248	1	0.992005	99.9966
Annotation Cluster 26	Enrichment Score: 0.9875485572634041
Category	Term	Count	%	PValue	Genes	List Total	Pop Hits	Pop Total	Fold Enrichment	Bonferroni	Benjamini	FDR
INTERPRO	IPR000884:Thrombospondin, type 1 repeat	4	1.02828	0.0718372	ADAMTSL2, CTGF, ADAMTS16, THBS1	291	59	17763	4.13839	1	0.862876	66.8541
SMART	SM00209:TSP1	4	1.02828	0.0880824	ADAMTSL2, CTGF, ADAMTS16, THBS1	164	59	9131	3.7747	0.999998	0.724971	66.3088
UP_SEQ_FEATURE	domain:TSP type-1 3	3	0.771208	0.0887916	ADAMTSL2, ADAMTS16, THBS1	298	27	16021	5.97353	1	0.999978	77.1555
UP_SEQ_FEATURE	domain:TSP type-1 2	3	0.771208	0.143325	ADAMTSL2, ADAMTS16, THBS1	298	36	16021	4.48015	1	0.999978	91.4256
UP_SEQ_FEATURE	domain:TSP type-1 1	3	0.771208	0.143325	ADAMTSL2, ADAMTS16, THBS1	298	36	16021	4.48015	1	0.999978	91.4256
Annotation Cluster 27	Enrichment Score: 0.9746935738172936
Category	Term	Count	%	PValue	Genes	List Total	Pop Hits	Pop Total	Fold Enrichment	Bonferroni	Benjamini	FDR
GOTERM_CC_FAT	GO:0030315~T-tubule	4	1.02828	0.00281541	DYSF, CACNB1, KCNJ12, SCN5A	215	17	12504	13.6843	0.522255	0.0402071	3.62242
GOTERM_CC_FAT	GO:0034703~cation channel complex	6	1.54242	0.0234666	KCNMB4, KCNQ4, CACNB1, SCN5A, KCNA7, SCN4A	215	95	12504	3.67315	0.998014	0.181838	26.7112
SP_PIR_KEYWORDS	voltage-gated channel	7	1.79949	0.0281279	KCNQ4, CLCNKA, CACNB1, KCNJ12, SCN5A, KCNA7, SCN4A	305	135	17854	3.03529	0.999843	0.295566	31.7915
GOTERM_BP_FAT	GO:0006811~ion transport	20	5.14139	0.0360244	KCNMB4, TRPM3, SLC12A7, FTL1, SLC22A23, CLCNKA, WNK1, CACNB1, ATP1A2, KCNJ12, SLC26A11, KCNA7, FTH1, KCNQ4, ANK1, SLC16A8, ATP2A1, CAMK2A, SCN5A, SCN4A	233	712	13588	1.63813	1	0.61033	44.8518
SP_PIR_KEYWORDS	potassium transport	6	1.54242	0.0361478	SLC12A7, KCNQ4, ATP1A2, KCNJ12, KCNA7, SCN4A	305	107	17854	3.28249	0.999988	0.313922	38.9649
GOTERM_MF_FAT	GO:0030955~potassium ion binding	6	1.54242	0.0448449	SLC12A7, KCNQ4, ATP1A2, KCNJ12, KCNA7, SCN4A	219	118	13288	3.08521	1	0.676542	46.8707
GOTERM_MF_FAT	GO:0046873~metal ion transmembrane transporter activity	10	2.57069	0.0500457	TRPM3, KCNMB4, KCNQ4, TFRC, ATP2A1, CACNB1, KCNJ12, SCN5A, KCNA7, SCN4A	219	290	13288	2.09227	1	0.693967	50.7225
SP_PIR_KEYWORDS	potassium	6	1.54242	0.0513334	SLC12A7, KCNQ4, ATP1A2, KCNJ12, KCNA7, SCN4A	305	118	17854	2.97649	1	0.387526	50.672
GOTERM_CC_FAT	GO:0034702~ion channel complex	7	1.79949	0.0542979	KCNMB4, KCNQ4, CLCNKA, CACNB1, SCN5A, KCNA7, SCN4A	215	158	12504	2.57663	1	0.326536	51.8381
GOTERM_BP_FAT	GO:0006813~potassium ion transport	7	1.79949	0.0566123	KCNMB4, SLC12A7, KCNQ4, ATP1A2, KCNJ12, KCNA7, SCN4A	233	160	13588	2.55139	1	0.6921	61.1453
GOTERM_BP_FAT	GO:0006812~cation transport	15	3.85604	0.0585759	KCNMB4, TRPM3, SLC12A7, FTL1, CACNB1, ATP1A2, KCNJ12, KCNA7, FTH1, KCNQ4, ANK1, ATP2A1, CAMK2A, SCN5A, SCN4A	233	515	13588	1.69857	1	0.687423	62.4366
GOTERM_MF_FAT	GO:0022843~voltage-gated cation channel activity	6	1.54242	0.0596512	KCNQ4, CACNB1, KCNJ12, SCN5A, KCNA7, SCN4A	219	128	13288	2.84418	1	0.736844	57.164
GOTERM_MF_FAT	GO:0022832~voltage-gated channel activity	7	1.79949	0.0746285	KCNQ4, CLCNKA, CACNB1, KCNJ12, SCN5A, KCNA7, SCN4A	219	179	13288	2.3728	1	0.778271	65.6685
GOTERM_MF_FAT	GO:0005244~voltage-gated ion channel activity	7	1.79949	0.0746285	KCNQ4, CLCNKA, CACNB1, KCNJ12, SCN5A, KCNA7, SCN4A	219	179	13288	2.3728	1	0.778271	65.6685
GOTERM_BP_FAT	GO:0030001~metal ion transport	13	3.3419	0.0760851	SLC12A7, KCNMB4, FTL1, CACNB1, ATP1A2, KCNJ12, KCNA7, FTH1, KCNQ4, ATP2A1, CAMK2A, SCN5A, SCN4A	233	442	13588	1.71522	1	0.766909	72.2982
INTERPRO	IPR005821:Ion transport	5	1.28535	0.108473	TRPM3, KCNQ4, SCN5A, KCNA7, SCN4A	291	111	17763	2.74961	1	0.919034	81.7457
GOTERM_CC_FAT	GO:0008076~voltage-gated potassium channel complex	4	1.02828	0.114376	KCNMB4, KCNQ4, KCNA7, SCN4A	215	69	12504	3.37149	1	0.484688	79.5983
GOTERM_CC_FAT	GO:0034705~potassium channel complex	4	1.02828	0.114376	KCNMB4, KCNQ4, KCNA7, SCN4A	215	69	12504	3.37149	1	0.484688	79.5983
GOTERM_MF_FAT	GO:0005261~cation channel activity	8	2.05656	0.114405	TRPM3, KCNMB4, KCNQ4, CACNB1, KCNJ12, SCN5A, KCNA7, SCN4A	219	248	13288	1.95728	1	0.869687	81.264
INTERPRO	IPR003091:Voltage-dependent potassium channel	3	0.771208	0.122007	KCNQ4, KCNA7, SCN4A	291	37	17763	4.94929	1	0.929962	85.4468
GOTERM_MF_FAT	GO:0031420~alkali metal ion binding	7	1.79949	0.123522	SLC12A7, KCNQ4, ATP1A2, KCNJ12, SCN5A, KCNA7, SCN4A	219	206	13288	2.0618	1	0.879394	83.7546
SP_PIR_KEYWORDS	ion transport	14	3.59897	0.13886	TRPM3, SLC12A7, KCNMB4, SLC22A23, CACNB1, CLCNKA, ATP1A2, KCNJ12, KCNA7, SLC26A11, KCNQ4, ATP2A1, SCN5A, SCN4A	305	543	17854	1.50926	1	0.65608	86.5309
SP_PIR_KEYWORDS	ionic channel	9	2.31362	0.143399	TRPM3, KCNMB4, KCNQ4, CLCNKA, CACNB1, KCNJ12, SCN5A, KCNA7, SCN4A	305	301	17854	1.7503	1	0.660392	87.4524
GOTERM_BP_FAT	GO:0015672~monovalent inorganic cation transport	9	2.31362	0.147945	KCNMB4, SLC12A7, KCNQ4, ANK1, ATP1A2, KCNJ12, SCN5A, KCNA7, SCN4A	233	303	13588	1.73221	1	0.891182	92.551
GOTERM_MF_FAT	GO:0005267~potassium channel activity	5	1.28535	0.162215	KCNMB4, KCNQ4, KCNJ12, KCNA7, SCN4A	219	129	13288	2.35178	1	0.926644	91.2815
SP_PIR_KEYWORDS	transport	33	8.48329	0.166008	KCNMB4, BC002163, CRABP2, CLCNKA, CACNB1, MFSD2A, TRIM72, KCNJ12, SLC26A11, KCNA7, SLC7A7, APOB48R, SFT2D1, SLC29A1, KCNQ4, GM6415, SCN5A, MB, SLC12A7, TRPM3, RAN, SNX25, SLC22A23, ATP1A2, SLC6A19, VCP, UCP2, FYTTD1, SLC25A35, SLC16A8, ATP2A1, FABP3, SCN4A	305	1571	17854	1.22963	1	0.694482	91.2344
GOTERM_MF_FAT	GO:0022836~gated channel activity	8	2.05656	0.179753	KCNMB4, KCNQ4, CLCNKA, CACNB1, KCNJ12, SCN5A, KCNA7, SCN4A	219	281	13288	1.72742	1	0.939927	93.4868
GOTERM_MF_FAT	GO:0005216~ion channel activity	9	2.31362	0.217151	TRPM3, KCNMB4, KCNQ4, CLCNKA, CACNB1, KCNJ12, SCN5A, KCNA7, SCN4A	219	349	13288	1.56471	1	0.950769	96.5768
GOTERM_MF_FAT	GO:0005249~voltage-gated potassium channel activity	4	1.02828	0.221703	KCNQ4, KCNJ12, KCNA7, SCN4A	219	99	13288	2.45155	1	0.949385	96.8412
GOTERM_MF_FAT	GO:0022838~substrate specific channel activity	9	2.31362	0.245358	TRPM3, KCNMB4, KCNQ4, CLCNKA, CACNB1, KCNJ12, SCN5A, KCNA7, SCN4A	219	360	13288	1.51689	1	0.957054	97.9358
GOTERM_MF_FAT	GO:0022803~passive transmembrane transporter activity	9	2.31362	0.250377	TRPM3, KCNMB4, KCNQ4, CLCNKA, CACNB1, KCNJ12, SCN5A, KCNA7, SCN4A	219	365	13288	1.49612	1	0.952083	98.1172
GOTERM_MF_FAT	GO:0015267~channel activity	9	2.31362	0.250377	TRPM3, KCNMB4, KCNQ4, CLCNKA, CACNB1, KCNJ12, SCN5A, KCNA7, SCN4A	219	365	13288	1.49612	1	0.952083	98.1172
UP_SEQ_FEATURE	short sequence motif:Selectivity filter	3	0.771208	0.257718	KCNQ4, KCNJ12, KCNA7	298	53	16021	3.04312	1	0.999993	99.1193
GOTERM_BP_FAT	GO:0055085~transmembrane transport	11	2.82776	0.263979	SLC12A7, KCNQ4, UCP2, SLC16A8, SLC22A23, CLCNKA, SCN5A, KCNA7, SLC26A11, SCN4A, SLC7A7	233	460	13588	1.39455	1	0.958236	99.3069
SP_PIR_KEYWORDS	potassium channel	3	0.771208	0.335156	KCNQ4, KCNA7, SCN4A	305	70	17854	2.50876	1	0.889038	99.5806
GOTERM_BP_FAT	GO:0006814~sodium ion transport	4	1.02828	0.360057	SLC12A7, ATP1A2, SCN5A, SCN4A	233	125	13588	1.86616	1	0.979827	99.9283
GOTERM_CC_FAT	GO:0005887~integral to plasma membrane	10	2.57069	0.560152	SLC29A1, KCNMB4, KCNQ4, SGCG, VAMP5, SCN5A, KCNA7, SLC6A19, SCN4A, EPHB2	215	531	12504	1.09526	1	0.947543	99.9979
GOTERM_CC_FAT	GO:0031226~intrinsic to plasma membrane	10	2.57069	0.607259	SLC29A1, KCNMB4, KCNQ4, SGCG, VAMP5, SCN5A, KCNA7, SLC6A19, SCN4A, EPHB2	215	552	12504	1.05359	1	0.960122	99.9995
Annotation Cluster 28	Enrichment Score: 0.9200788544877793
Category	Term	Count	%	PValue	Genes	List Total	Pop Hits	Pop Total	Fold Enrichment	Bonferroni	Benjamini	FDR
GOTERM_CC_FAT	GO:0005578~proteinaceous extracellular matrix	13	3.3419	0.0051281	ADAMTSL2, LGALS1, ADAMTS16, POSTN, MMP15, NTN3, FREM2, CTGF, NAV2, WNT9A, COL24A1, OTOA, COL10A1	215	297	12504	2.54564	0.739986	0.068441	6.50692
GOTERM_CC_FAT	GO:0044421~extracellular region part	24	6.16967	0.00689995	ADAMTSL2, ADAMTS16, LGALS1, CTRB1, IL27, GDF5, IGF2, POSTN, IGH-6, MMP15, IL11, NTN3, APOB48R, NAV2, FREM2, CTGF, APOH, PCSK9, WNT9A, COL24A1, THBS1, OTOA, FGF2, COL10A1	215	774	12504	1.80335	0.837008	0.0791489	8.66268
GOTERM_CC_FAT	GO:0031012~extracellular matrix	13	3.3419	0.00694512	ADAMTSL2, LGALS1, ADAMTS16, POSTN, MMP15, NTN3, FREM2, CTGF, NAV2, WNT9A, COL24A1, OTOA, COL10A1	215	309	12504	2.44678	0.838939	0.0763204	8.71705
SP_PIR_KEYWORDS	extracellular matrix	9	2.31362	0.0298808	CTGF, ADAMTS16, LGALS1, POSTN, WNT9A, COL24A1, OTOA, NTN3, COL10A1	305	213	17854	2.47342	0.99991	0.301068	33.423
GOTERM_CC_FAT	GO:0005576~extracellular region	36	9.2545	0.123976	PDGFB, ADAMTSL2, ADAMTS16, FST, GDF5, POSTN, NMB, MFRP, MANF, IL11, APOB48R, C1QTNF3, CTGF, SERPINE1, APOH, PCSK9, THBS1, FGF2, COL10A1, ABHD15, PRG4, CTRB1, IL27, LGALS1, NTN5, IGF2, IGH-6, MMP15, R3HDML, NTN3, CBLN1, FREM2, NAV2, WNT9A, COL24A1, OTOA	215	1680	12504	1.24625	1	0.500214	82.3102
SP_PIR_KEYWORDS	Secreted	30	7.71208	0.178978	PDGFB, ADAMTSL2, ADAMTS16, FST, GDF5, NMB, POSTN, MANF, MFRP, IL11, C1QTNF3, CTGF, SERPINE1, APOH, PCSK9, COL10A1, ABHD15, PRG4, CTRB1, IL27, LGALS1, NTN5, IGF2, IGH-6, R3HDML, NTN3, CBLN1, WNT9A, COL24A1, OTOA	305	1420	17854	1.23671	1	0.709327	92.8962
SP_PIR_KEYWORDS	glycoprotein	65	16.7095	0.370713	PLXNA4, PDGFB, HMGCR, SLC44A4, FST, GDF5, POSTN, TAS1R1, SLC7A7, ST6GALNAC4, SERPINE1, SMAGP, APOH, COL10A1, CLN3, SLC12A7, PRG4, IL27, SLC22A23, MMP15, ST6GALNAC2, CTSW, NCAM1, CBLN1, SGCG, GPR56, WNT9A, SEMA4D, COL24A1, CASQ1, OTOA, MYH7B, CASQ2, KCNMB4, GPRC5C, ADAMTSL2, ADAMTS16, SRL, CDH1, CDH2, KCNA7, SYPL2, MFRP, ITM2A, EPHB2, SLC29A1, KDELC1, TSPAN33, PCSK9, THBS1, SCN5A, LMAN1L, 9930013L…	305	3600	17854	1.05693	1	0.89908	99.7993
SP_PIR_KEYWORDS	signal	53	13.6247	0.436146	PLXNA4, PDGFB, FST, GDF5, POSTN, TAS1R1, DNASE1L3, IL11, CTGF, SERPINE1, APOH, COL10A1, PRG4, IL27, CTRB1, MMP15, CTSW, NCAM1, TNS4, CBLN1, GPR56, SEMA4D, WNT9A, COL24A1, CASQ1, OTOA, CASQ2, GPRC5C, ADAMTSL2, ADAMTS16, SRL, CDH1, NMB, CDH2, MFRP, MANF, EPHB2, KDELC1, C1QTNF3, PCSK9, THBS1, LMAN1L, 9930013L23RIK, ABHD15, NTN5, IGF2, R3HDML, NTN3, FREM2, 1600029D21RIK, LRRN1, NRN1L, TPSAB1	305	2970	17854	1.04461	1	0.938704	99.954
UP_SEQ_FEATURE	glycosylation site:N-linked (GlcNAc...)	62	15.9383	0.679657	PLXNA4, PDGFB, HMGCR, SLC44A4, FST, GDF5, POSTN, TAS1R1, SLC7A7, ST6GALNAC4, SERPINE1, APOH, CLN3, SLC12A7, PRG4, IL27, SLC22A23, MMP15, ST6GALNAC2, CTSW, NCAM1, CBLN1, SGCG, GPR56, WNT9A, SEMA4D, COL24A1, CASQ1, OTOA, MYH7B, CASQ2, KCNMB4, GPRC5C, ADAMTSL2, ADAMTS16, SRL, CDH1, CDH2, KCNA7, SYPL2, MFRP, ITM2A, EPHB2, SLC29A1, KDELC1, TSPAN33, PCSK9, THBS1, SCN5A, LMAN1L, 9930013L23RIK, NTN5, IGH…	298	3444	16021	0.967836	1	1	100
UP_SEQ_FEATURE	signal peptide	53	13.6247	0.693525	PLXNA4, PDGFB, FST, GDF5, POSTN, TAS1R1, DNASE1L3, IL11, CTGF, SERPINE1, APOH, COL10A1, PRG4, IL27, CTRB1, MMP15, CTSW, NCAM1, TNS4, CBLN1, GPR56, SEMA4D, WNT9A, COL24A1, CASQ1, OTOA, CASQ2, GPRC5C, ADAMTSL2, ADAMTS16, SRL, CDH1, NMB, CDH2, MFRP, MANF, EPHB2, KDELC1, C1QTNF3, PCSK9, THBS1, LMAN1L, 9930013L23RIK, ABHD15, NTN5, IGF2, R3HDML, NTN3, FREM2, 1600029D21RIK, LRRN1, NRN1L, TPSAB1	298	2963	16021	0.961651	1	1	100
SP_PIR_KEYWORDS	disulfide bond	39	10.0257	0.774126	PLXNA4, PDGFB, ADAMTSL2, ADAMTS16, FST, GDF5, POSTN, CDH1, TRIM72, DNASE1L3, MFRP, MANF, EPHB2, SLC7A7, ST6GALNAC4, TSPAN33, CTGF, MAPT, APOH, PCSK9, THBS1, ALPK3, PRG4, CTRB1, NTN5, IGF2, IGH-6, MMP15, ST6GALNAC2, NTN3, CTSW, NCAM1, CBLN1, TFRC, SGCG, ATP2A1, LRRN1, SEMA4D, TPSAB1	305	2469	17854	0.924654	1	0.99443	100
UP_SEQ_FEATURE	disulfide bond	36	9.2545	0.946691	PLXNA4, PDGFB, ADAMTSL2, ADAMTS16, FST, GDF5, POSTN, TRIM72, DNASE1L3, MFRP, MANF, EPHB2, ST6GALNAC4, CTGF, MAPT, APOH, PCSK9, THBS1, ALPK3, PRG4, CTRB1, NTN5, IGF2, IGH-6, MMP15, ST6GALNAC2, CTSW, NTN3, NCAM1, CBLN1, TFRC, SGCG, ATP2A1, LRRN1, SEMA4D, TPSAB1	298	2379	16021	0.813545	1	1	100
Annotation Cluster 29	Enrichment Score: 0.9018359606823281
Category	Term	Count	%	PValue	Genes	List Total	Pop Hits	Pop Total	Fold Enrichment	Bonferroni	Benjamini	FDR
GOTERM_MF_FAT	GO:0008083~growth factor activity	7	1.79949	0.0287212	PDGFB, CTGF, GDF5, IGF2, FGF2, MANF, IL11	219	141	13288	3.01227	0.999979	0.623777	33.0817
SP_PIR_KEYWORDS	growth factor	6	1.54242	0.0661533	PDGFB, GDF5, IGF2, FGF2, MANF, IL11	305	127	17854	2.76556	1	0.451377	60.0612
SP_PIR_KEYWORDS	mitogen	3	0.771208	0.119274	PDGFB, IGF2, FGF2	305	35	17854	5.01752	1	0.62273	81.7899
GOTERM_BP_FAT	GO:0051781~positive regulation of cell division	3	0.771208	0.125453	PDGFB, IGF2, FGF2	233	36	13588	4.8598	1	0.86349	88.6329
GOTERM_BP_FAT	GO:0051302~regulation of cell division	3	0.771208	0.148773	PDGFB, IGF2, FGF2	233	40	13588	4.37382	1	0.889942	92.6676
KEGG_PATHWAY	mmu04060:Cytokine-cytokine receptor interaction	3	0.771208	0.917651	PDGFB, GDF5, IL11	96	244	5738	0.734887	1	0.998686	100
Annotation Cluster 30	Enrichment Score: 0.8730286752047784
Category	Term	Count	%	PValue	Genes	List Total	Pop Hits	Pop Total	Fold Enrichment	Bonferroni	Benjamini	FDR
GOTERM_BP_FAT	GO:0008203~cholesterol metabolic process	4	1.02828	0.117497	APOB48R, EBP, HMGCR, PCSK9	233	70	13588	3.33243	1	0.854337	86.8342
GOTERM_BP_FAT	GO:0008202~steroid metabolic process	6	1.54242	0.141649	APOB48R, EBP, HMGCR, PCSK9, LSS, PEX5L	233	161	13588	2.17333	1	0.888071	91.6061
GOTERM_BP_FAT	GO:0016125~sterol metabolic process	4	1.02828	0.144435	APOB48R, EBP, HMGCR, PCSK9	233	77	13588	3.02949	1	0.890388	92.0374
Annotation Cluster 31	Enrichment Score: 0.8633914783376127
Category	Term	Count	%	PValue	Genes	List Total	Pop Hits	Pop Total	Fold Enrichment	Bonferroni	Benjamini	FDR
GOTERM_CC_FAT	GO:0044432~endoplasmic reticulum part	11	2.82776	0.00646244	CLN3, EBP, KDELC1, HMGCR, ATP2A1, SRL, CASQ1, PORCN, MYH7B, HRC, CASQ2	215	231	12504	2.76944	0.817071	0.0777033	8.1347
GOTERM_CC_FAT	GO:0005789~endoplasmic reticulum membrane	6	1.54242	0.119833	CLN3, EBP, HMGCR, ATP2A1, PORCN, HRC	215	152	12504	2.29572	1	0.494648	81.1834
GOTERM_CC_FAT	GO:0042175~nuclear envelope-endoplasmic reticulum network	6	1.54242	0.139934	CLN3, EBP, HMGCR, ATP2A1, PORCN, HRC	215	160	12504	2.18093	1	0.532114	86.093
GOTERM_CC_FAT	GO:0031090~organelle membrane	14	3.59897	0.634028	CLN3, EBP, BC002163, HMGCR, TRIM72, PEX5L, PORCN, ST6GALNAC2, ST6GALNAC4, UCP2, ATP2A1, SLC25A35, GM6415, HRC	215	809	12504	1.00644	1	0.965831	99.9998
GOTERM_CC_FAT	GO:0012505~endomembrane system	9	2.31362	0.701518	CLN3, EBP, ST6GALNAC4, HMGCR, ATP2A1, TRIM72, PORCN, HRC, ST6GALNAC2	215	535	12504	0.978361	1	0.976973	100
Annotation Cluster 32	Enrichment Score: 0.8507162987435075
Category	Term	Count	%	PValue	Genes	List Total	Pop Hits	Pop Total	Fold Enrichment	Bonferroni	Benjamini	FDR
GOTERM_CC_FAT	GO:0005912~adherens junction	6	1.54242	0.0353819	TNS4, SHROOM3, NRAP, XIRP1, CDH1, CDH2	215	106	12504	3.29197	0.99992	0.242392	37.5887
GOTERM_CC_FAT	GO:0070161~anchoring junction	6	1.54242	0.0600706	TNS4, SHROOM3, NRAP, XIRP1, CDH1, CDH2	215	123	12504	2.83698	1	0.340439	55.5467
GOTERM_CC_FAT	GO:0005911~cell-cell junction	7	1.79949	0.0769155	BC021767, SHROOM3, NRAP, XIRP1, GJB3, CDH1, SCN5A	215	173	12504	2.35322	1	0.393022	64.9148
GOTERM_CC_FAT	GO:0005913~cell-cell adherens junction	3	0.771208	0.0981336	NRAP, XIRP1, CDH1	215	31	12504	5.62821	1	0.45938	74.1204
GOTERM_CC_FAT	GO:0030054~cell junction	13	3.3419	0.109315	SHROOM3, SYT12, GJB3, CDH1, CDH2, TNS4, BC021767, CBLN1, XIRP1, NRAP, XIRP2, CAMK2A, SCN5A	215	470	12504	1.60863	1	0.47551	78.0189
SP_PIR_KEYWORDS	cell junction	10	2.57069	0.227849	TNS4, BC021767, CBLN1, SHROOM3, XIRP1, XIRP2, SYT12, GJB3, CDH1, CAMK2A	305	392	17854	1.49331	1	0.789131	96.8805
UP_SEQ_FEATURE	compositionally biased region:Ser-rich	8	2.05656	0.56019	DEPDC6, TNS4, SHROOM3, ARPP21, SRRM4, PRG4, CDH1, CDH2	298	380	16021	1.13183	1	1	99.9998
GOTERM_CC_FAT	GO:0016323~basolateral plasma membrane	3	0.771208	0.698764	TNS4, NRAP, CDH1	215	141	12504	1.23741	1	0.977348	100
Annotation Cluster 33	Enrichment Score: 0.755817262365685
Category	Term	Count	%	PValue	Genes	List Total	Pop Hits	Pop Total	Fold Enrichment	Bonferroni	Benjamini	FDR
SP_PIR_KEYWORDS	lipid synthesis	5	1.28535	0.0888358	SCD1, EBP, PTGIS, HMGCR, LSS	305	99	17854	2.95645	1	0.547676	71.2796
GOTERM_BP_FAT	GO:0006694~steroid biosynthetic process	4	1.02828	0.121222	EBP, HMGCR, LSS, PEX5L	233	71	13588	3.2855	1	0.856736	87.7072
GOTERM_BP_FAT	GO:0008202~steroid metabolic process	6	1.54242	0.141649	APOB48R, EBP, HMGCR, PCSK9, LSS, PEX5L	233	161	13588	2.17333	1	0.888071	91.6061
SP_PIR_KEYWORDS	Steroid biosynthesis	3	0.771208	0.148165	EBP, HMGCR, LSS	305	40	17854	4.39033	1	0.665134	88.3569
GOTERM_BP_FAT	GO:0008610~lipid biosynthetic process	8	2.05656	0.215295	SCD1, EBP, PTGIS, ST6GALNAC4, HMGCR, FABP3, LSS, PEX5L	233	285	13588	1.63699	1	0.940404	98.0411
SP_PIR_KEYWORDS	Isomerase	3	0.771208	0.599703	EBP, PTGIS, LSS	305	118	17854	1.48825	1	0.976427	99.9995
Annotation Cluster 34	Enrichment Score: 0.7361979207135327
Category	Term	Count	%	PValue	Genes	List Total	Pop Hits	Pop Total	Fold Enrichment	Bonferroni	Benjamini	FDR
INTERPRO	IPR001452:Src homology-3 domain	7	1.79949	0.132549	PACSIN3, NEB, MAP3K9, BZRAP1, CACNB1, PSTPIP1, SKAP1	291	211	17763	2.02506	1	0.939904	87.8312
SP_PIR_KEYWORDS	sh3 domain	7	1.79949	0.136288	PACSIN3, NEB, MAP3K9, BZRAP1, CACNB1, PSTPIP1, SKAP1	305	204	17854	2.00865	1	0.65732	85.9813
SMART	SM00326:SH3	7	1.79949	0.175746	PACSIN3, NEB, MAP3K9, BZRAP1, CACNB1, PSTPIP1, SKAP1	164	211	9131	1.8471	1	0.855253	89.7764
UP_SEQ_FEATURE	domain:SH3	5	1.28535	0.357676	PACSIN3, MAP3K9, CACNB1, PSTPIP1, SKAP1	298	163	16021	1.64913	1	0.999998	99.9114
Annotation Cluster 35	Enrichment Score: 0.7028784887282118
Category	Term	Count	%	PValue	Genes	List Total	Pop Hits	Pop Total	Fold Enrichment	Bonferroni	Benjamini	FDR
SP_PIR_KEYWORDS	mrna processing	11	2.82776	0.00828465	APOBEC2, DDX39, PAPOLA, SRRM4, LSM6, SNRPB2, DBR1, RBM38, HNRNPC, SP9, YBX1	305	240	17854	2.68298	0.922229	0.119882	10.5562
GOTERM_BP_FAT	GO:0006397~mRNA processing	10	2.57069	0.0361713	APOBEC2, DDX39, PAPOLA, LSM6, SNRPB2, DBR1, RBM38, HNRNPC, SP9, YBX1	233	262	13588	2.22586	1	0.604284	44.988
SP_PIR_KEYWORDS	mrna splicing	8	2.05656	0.0454989	DDX39, SRRM4, LSM6, SNRPB2, RBM38, HNRNPC, SP9, YBX1	305	191	17854	2.45184	0.999999	0.369447	46.4448
GOTERM_BP_FAT	GO:0008380~RNA splicing	8	2.05656	0.0573427	DDX39, LSM6, SNRPB2, DBR1, RBM38, HNRNPC, SP9, YBX1	233	201	13588	2.3211	1	0.69099	61.6304
GOTERM_BP_FAT	GO:0016071~mRNA metabolic process	10	2.57069	0.0747019	APOBEC2, DDX39, PAPOLA, LSM6, SNRPB2, DBR1, RBM38, HNRNPC, SP9, YBX1	233	302	13588	1.93105	1	0.765534	71.6178
GOTERM_BP_FAT	GO:0006396~RNA processing	11	2.82776	0.214592	APOBEC2, DDX39, PAPOLA, LSM6, SNRPB2, DBR1, RRP8, RBM38, HNRNPC, SP9, YBX1	233	437	13588	1.46795	1	0.942948	98.0125
KEGG_PATHWAY	mmu03040:Spliceosome	3	0.771208	0.613468	LSM6, SNRPB2, HNRNPC	96	124	5738	1.44607	1	0.957453	99.997
SP_PIR_KEYWORDS	rna-binding	8	2.05656	0.722881	PAPOLA, SRRM4, LSM6, FYTTD1, SNRPB2, RBM38, HNRNPC, YBX1	305	485	17854	0.96557	1	0.991808	100
INTERPRO	IPR000504:RNA recognition motif, RNP-1	3	0.771208	0.863726	SNRPB2, RBM38, HNRNPC	291	212	17763	0.863791	1	1	100
INTERPRO	IPR012677:Nucleotide-binding, alpha-beta plait	3	0.771208	0.865478	SNRPB2, RBM38, HNRNPC	291	213	17763	0.859736	1	1	100
SMART	SM00360:RRM	3	0.771208	0.896199	SNRPB2, RBM38, HNRNPC	164	212	9131	0.78788	1	0.999997	100
GOTERM_MF_FAT	GO:0003723~RNA binding	6	1.54242	0.987415	PAPOLA, LSM6, SNRPB2, RBM38, HNRNPC, YBX1	219	672	13288	0.541748	1	1	100
Annotation Cluster 36	Enrichment Score: 0.6532528235869641
Category	Term	Count	%	PValue	Genes	List Total	Pop Hits	Pop Total	Fold Enrichment	Bonferroni	Benjamini	FDR
GOTERM_BP_FAT	GO:0009267~cellular response to starvation	3	0.771208	0.0580599	CLN3, ATG9B, PCSK9	233	23	13588	7.60664	1	0.689831	62.1012
GOTERM_BP_FAT	GO:0031669~cellular response to nutrient levels	3	0.771208	0.0821116	CLN3, ATG9B, PCSK9	233	28	13588	6.24831	1	0.774159	75.0882
GOTERM_BP_FAT	GO:0042594~response to starvation	3	0.771208	0.0872352	CLN3, ATG9B, PCSK9	233	29	13588	6.03285	1	0.781479	77.2505
GOTERM_BP_FAT	GO:0031668~cellular response to extracellular stimulus	3	0.771208	0.178996	CLN3, ATG9B, PCSK9	233	45	13588	3.88784	1	0.92268	95.9208
GOTERM_BP_FAT	GO:0031667~response to nutrient levels	3	0.771208	0.587429	CLN3, ATG9B, PCSK9	233	115	13588	1.52133	1	0.996803	99.9999
GOTERM_BP_FAT	GO:0009991~response to extracellular stimulus	3	0.771208	0.666382	CLN3, ATG9B, PCSK9	233	133	13588	1.31543	1	0.998363	100
GOTERM_BP_FAT	GO:0033554~cellular response to stress	5	1.28535	0.917776	DCLRE1C, CLN3, ATG9B, ARPP21, PCSK9	233	404	13588	0.721752	1	0.999984	100
Annotation Cluster 37	Enrichment Score: 0.6469325549016873
Category	Term	Count	%	PValue	Genes	List Total	Pop Hits	Pop Total	Fold Enrichment	Bonferroni	Benjamini	FDR
GOTERM_CC_FAT	GO:0030426~growth cone	3	0.771208	0.217075	STMN2, MAPT, TPM3	215	51	12504	3.42107	1	0.675297	95.9342
GOTERM_CC_FAT	GO:0030427~site of polarized growth	3	0.771208	0.217075	STMN2, MAPT, TPM3	215	51	12504	3.42107	1	0.675297	95.9342
GOTERM_CC_FAT	GO:0043005~neuron projection	7	1.79949	0.243211	NCAM1, CLN3, STMN2, MAPT, KCNJ12, PEX5L, TPM3	215	245	12504	1.66166	1	0.709888	97.3928
Annotation Cluster 38	Enrichment Score: 0.6369309551651912
Category	Term	Count	%	PValue	Genes	List Total	Pop Hits	Pop Total	Fold Enrichment	Bonferroni	Benjamini	FDR
GOTERM_BP_FAT	GO:0048168~regulation of neuronal synaptic plasticity	3	0.771208	0.0770857	BHLHE40, CAMK2A, EPHB2	233	27	13588	6.47973	1	0.766496	72.7809
GOTERM_BP_FAT	GO:0048167~regulation of synaptic plasticity	3	0.771208	0.197549	BHLHE40, CAMK2A, EPHB2	233	48	13588	3.64485	1	0.937276	97.1845
GOTERM_BP_FAT	GO:0051969~regulation of transmission of nerve impulse	4	1.02828	0.27598	GM98, BHLHE40, CAMK2A, EPHB2	233	107	13588	2.1801	1	0.961756	99.4691
GOTERM_BP_FAT	GO:0031644~regulation of neurological system process	4	1.02828	0.303935	GM98, BHLHE40, CAMK2A, EPHB2	233	113	13588	2.06434	1	0.970328	99.7197
GOTERM_BP_FAT	GO:0050804~regulation of synaptic transmission	3	0.771208	0.511729	BHLHE40, CAMK2A, EPHB2	233	100	13588	1.74953	1	0.99378	99.9991
Annotation Cluster 39	Enrichment Score: 0.6123253766978531
Category	Term	Count	%	PValue	Genes	List Total	Pop Hits	Pop Total	Fold Enrichment	Bonferroni	Benjamini	FDR
GOTERM_CC_FAT	GO:0031410~cytoplasmic vesicle	13	3.3419	0.162208	CLN3, ATG9B, RAN, SYT12, EXOC3L, TRIM72, SYPL2, PDPK1, DYSF, TFRC, SMAGP, RIN3, ALS2CL	215	508	12504	1.4883	1	0.5831	90.1349
GOTERM_CC_FAT	GO:0031982~vesicle	13	3.3419	0.17968	CLN3, ATG9B, RAN, SYT12, EXOC3L, TRIM72, SYPL2, PDPK1, DYSF, TFRC, SMAGP, RIN3, ALS2CL	215	519	12504	1.45675	1	0.610733	92.5128
GOTERM_CC_FAT	GO:0016023~cytoplasmic membrane-bounded vesicle	10	2.57069	0.278917	CLN3, PDPK1, TFRC, RAN, SYT12, EXOC3L, TRIM72, SYPL2, ALS2CL, RIN3	215	414	12504	1.40479	1	0.754509	98.6149
GOTERM_CC_FAT	GO:0031988~membrane-bounded vesicle	10	2.57069	0.294805	CLN3, PDPK1, TFRC, RAN, SYT12, EXOC3L, TRIM72, SYPL2, ALS2CL, RIN3	215	420	12504	1.38472	1	0.766031	98.9652
SP_PIR_KEYWORDS	cytoplasmic vesicle	6	1.54242	0.362068	ATG9B, DYSF, SYT12, SMAGP, TRIM72, RIN3	305	232	17854	1.51391	1	0.895895	99.759
Annotation Cluster 40	Enrichment Score: 0.5921008015554835
Category	Term	Count	%	PValue	Genes	List Total	Pop Hits	Pop Total	Fold Enrichment	Bonferroni	Benjamini	FDR
GOTERM_BP_FAT	GO:0035136~forelimb morphogenesis	3	0.771208	0.0770857	CRABP2, GDF5, WNT9A	233	27	13588	6.47973	1	0.766496	72.7809
GOTERM_BP_FAT	GO:0030326~embryonic limb morphogenesis	4	1.02828	0.230125	CRABP2, GDF5, LEF1, WNT9A	233	97	13588	2.40485	1	0.945255	98.5625
GOTERM_BP_FAT	GO:0035113~embryonic appendage morphogenesis	4	1.02828	0.230125	CRABP2, GDF5, LEF1, WNT9A	233	97	13588	2.40485	1	0.945255	98.5625
GOTERM_BP_FAT	GO:0035107~appendage morphogenesis	4	1.02828	0.313288	CRABP2, GDF5, LEF1, WNT9A	233	115	13588	2.02844	1	0.969325	99.775
GOTERM_BP_FAT	GO:0035108~limb morphogenesis	4	1.02828	0.313288	CRABP2, GDF5, LEF1, WNT9A	233	115	13588	2.02844	1	0.969325	99.775
GOTERM_BP_FAT	GO:0060173~limb development	4	1.02828	0.332012	CRABP2, GDF5, LEF1, WNT9A	233	119	13588	1.96026	1	0.974907	99.8563
GOTERM_BP_FAT	GO:0048736~appendage development	4	1.02828	0.332012	CRABP2, GDF5, LEF1, WNT9A	233	119	13588	1.96026	1	0.974907	99.8563
GOTERM_BP_FAT	GO:0048598~embryonic morphogenesis	8	2.05656	0.415047	KCNQ4, SHROOM3, CRABP2, GDF5, SOBP, LEF1, WNT9A, ZBTB17	233	359	13588	1.29956	1	0.98709	99.9833
Annotation Cluster 41	Enrichment Score: 0.5857743556712095
Category	Term	Count	%	PValue	Genes	List Total	Pop Hits	Pop Total	Fold Enrichment	Bonferroni	Benjamini	FDR
GOTERM_BP_FAT	GO:0016337~cell-cell adhesion	7	1.79949	0.21494	NCAM1, FREM2, CTGF, LGALS1, LEF1, CDH1, CDH2	233	236	13588	1.72976	1	0.941675	98.0267
GOTERM_BP_FAT	GO:0007155~cell adhesion	13	3.3419	0.255534	MYBPC2, LGALS1, LEF1, CDH1, POSTN, CDH2, NCAM1, FREM2, CTGF, TRO, PSTPIP1, COL24A1, THBS1	233	561	13588	1.35139	1	0.955389	99.166
GOTERM_BP_FAT	GO:0022610~biological adhesion	13	3.3419	0.257768	MYBPC2, LGALS1, LEF1, CDH1, POSTN, CDH2, NCAM1, FREM2, CTGF, TRO, PSTPIP1, COL24A1, THBS1	233	562	13588	1.34898	1	0.955613	99.2057
SP_PIR_KEYWORDS	cell adhesion	9	2.31362	0.320559	NCAM1, MYBPC2, FREM2, CTGF, PSTPIP1, CDH1, POSTN, CDH2, THBS1	305	380	17854	1.38642	1	0.884362	99.4388
Annotation Cluster 42	Enrichment Score: 0.5757424955988352
Category	Term	Count	%	PValue	Genes	List Total	Pop Hits	Pop Total	Fold Enrichment	Bonferroni	Benjamini	FDR
GOTERM_BP_FAT	GO:0042391~regulation of membrane potential	5	1.28535	0.146322	CLN3, KCNMB4, GM98, XIRP1, PEX5L	233	119	13588	2.45032	1	0.891023	92.3175
GOTERM_BP_FAT	GO:0001508~regulation of action potential	3	0.771208	0.235245	CLN3, KCNMB4, GM98	233	54	13588	3.23987	1	0.947796	98.71
GOTERM_BP_FAT	GO:0019226~transmission of nerve impulse	5	1.28535	0.54443	CLN3, KCNMB4, GM98, EGR3, ATP1A2	233	226	13588	1.29021	1	0.994995	99.9997
Annotation Cluster 43	Enrichment Score: 0.5614589449105014
Category	Term	Count	%	PValue	Genes	List Total	Pop Hits	Pop Total	Fold Enrichment	Bonferroni	Benjamini	FDR
INTERPRO	IPR013098:Immunoglobulin I-set	6	1.54242	0.0573173	NCAM1, IGFN1, MYBPC2, ALPK3, LRRN1, OBSL1	291	127	17763	2.88384	1	0.836204	58.2855
INTERPRO	IPR003961:Fibronectin, type III	7	1.79949	0.093519	NCAM1, IGFN1, MYBPC2, BZRAP1, LRRN1, OBSL1, EPHB2	291	191	17763	2.23711	1	0.918554	76.6454
INTERPRO	IPR003962:Fibronectin, type III subdomain	3	0.771208	0.100827	IGFN1, MYBPC2, EPHB2	291	33	17763	5.5492	1	0.91045	79.2844
SMART	SM00060:FN3	7	1.79949	0.126683	NCAM1, IGFN1, MYBPC2, BZRAP1, LRRN1, OBSL1, EPHB2	164	191	9131	2.04051	1	0.767477	79.7751
UP_SEQ_FEATURE	domain:Fibronectin type-III 2	5	1.28535	0.183453	NCAM1, IGFN1, MYBPC2, BZRAP1, EPHB2	298	120	16021	2.24007	1	0.999956	95.9971
UP_SEQ_FEATURE	domain:Fibronectin type-III 1	5	1.28535	0.187173	NCAM1, IGFN1, MYBPC2, BZRAP1, EPHB2	298	121	16021	2.22156	1	0.999944	96.2771
INTERPRO	IPR003598:Immunoglobulin subtype 2	6	1.54242	0.191529	NCAM1, IGFN1, MYBPC2, ALPK3, LRRN1, OBSL1	291	187	17763	1.95854	1	0.970473	95.7118
INTERPRO	IPR008957:Fibronectin, type III-like fold	6	1.54242	0.191529	NCAM1, IGFN1, MYBPC2, LRRN1, OBSL1, EPHB2	291	187	17763	1.95854	1	0.970473	95.7118
SMART	SM00408:IGc2	6	1.54242	0.24203	NCAM1, IGFN1, MYBPC2, ALPK3, LRRN1, OBSL1	164	187	9131	1.78642	1	0.911497	96.198
UP_SEQ_FEATURE	domain:Fibronectin type-III 3	3	0.771208	0.399897	IGFN1, MYBPC2, BZRAP1	298	74	16021	2.17953	1	0.999999	99.9699
SP_PIR_KEYWORDS	Immunoglobulin domain	7	1.79949	0.769013	NCAM1, IGFN1, MYBPC2, ALPK3, LRRN1, IGH-6, SEMA4D	305	443	17854	0.924975	1	0.994321	100
INTERPRO	IPR013783:Immunoglobulin-like fold	9	2.31362	0.8297	NCAM1, KDELC1, IGFN1, MYBPC2, ALPK3, LRRN1, OBSL1, IGH-6, SEMA4D	291	644	17763	0.853061	1	1	100
INTERPRO	IPR007110:Immunoglobulin-like	8	2.05656	0.867351	NCAM1, IGFN1, MYBPC2, ALPK3, LRRN1, OBSL1, IGH-6, SEMA4D	291	604	17763	0.808493	1	1	100
INTERPRO	IPR003599:Immunoglobulin subtype	4	1.02828	0.888475	IGFN1, MYBPC2, OBSL1, SEMA4D	291	313	17763	0.78008	1	1	100
SMART	SM00409:IG	4	1.02828	0.922322	IGFN1, MYBPC2, OBSL1, SEMA4D	164	313	9131	0.711525	1	0.999999	100
Annotation Cluster 44	Enrichment Score: 0.5607447989133505
Category	Term	Count	%	PValue	Genes	List Total	Pop Hits	Pop Total	Fold Enrichment	Bonferroni	Benjamini	FDR
INTERPRO	IPR002049:EGF-like, laminin	3	0.771208	0.155506	NTN5, HRC, NTN3	291	43	17763	4.25869	1	0.952513	91.8209
SMART	SM00180:EGF_Lam	3	0.771208	0.178639	NTN5, HRC, NTN3	164	43	9131	3.88443	1	0.840662	90.1918
INTERPRO	IPR013032:EGF-like region, conserved site	5	1.28535	0.74824	NTN5, THBS1, HRC, NTN3, EPHB2	291	310	17763	0.984536	1	0.999999	100
Annotation Cluster 45	Enrichment Score: 0.5525019998931522
Category	Term	Count	%	PValue	Genes	List Total	Pop Hits	Pop Total	Fold Enrichment	Bonferroni	Benjamini	FDR
KEGG_PATHWAY	mmu05218:Melanoma	4	1.02828	0.112642	E2F3, PDGFB, CDH1, FGF2	96	71	5738	3.36737	0.999985	0.603937	72.9722
GOTERM_BP_FAT	GO:0048732~gland development	5	1.28535	0.437034	PDGFB, DUOX2, LEF1, CDH1, FGF2	233	197	13588	1.48014	1	0.987723	99.991
KEGG_PATHWAY	mmu05200:Pathways in cancer	7	1.79949	0.446969	E2F3, PDGFB, LEF1, CDH1, WNT9A, FGF2, TPM3	96	323	5738	1.29534	1	0.889585	99.8473
Annotation Cluster 46	Enrichment Score: 0.49583086600154325
Category	Term	Count	%	PValue	Genes	List Total	Pop Hits	Pop Total	Fold Enrichment	Bonferroni	Benjamini	FDR
GOTERM_BP_FAT	GO:0009057~macromolecule catabolic process	15	3.85604	0.227473	GM10241, CLN3, FBXO40, LSM6, CDC23, RAB40C, 1700013N18RIK, DNASE1L3, DCUN1D2, VCP, HECTD2, PCSK9, ASB2, PMEPA1, UBA52	233	654	13588	1.33756	1	0.946038	98.4801
GOTERM_BP_FAT	GO:0044265~cellular macromolecule catabolic process	14	3.59897	0.243141	GM10241, FBXO40, LSM6, CDC23, RAB40C, 1700013N18RIK, DNASE1L3, DCUN1D2, VCP, HECTD2, PCSK9, ASB2, PMEPA1, UBA52	233	609	13588	1.34063	1	0.952151	98.9099
SP_PIR_KEYWORDS	ubl conjugation pathway	11	2.82776	0.310968	GM10241, DCUN1D2, FBXO40, VCP, HECTD2, 1700013N18RIK, CDC23, RAB40C, ASB2, PMEPA1, UBA52	305	484	17854	1.3304	1	0.879674	99.3227
GOTERM_BP_FAT	GO:0044257~cellular protein catabolic process	12	3.08483	0.311033	GM10241, DCUN1D2, FBXO40, VCP, HECTD2, PCSK9, 1700013N18RIK, CDC23, RAB40C, ASB2, PMEPA1, UBA52	233	537	13588	1.30319	1	0.97159	99.7627
GOTERM_BP_FAT	GO:0006508~proteolysis	21	5.39846	0.312916	GM10241, AGBL3, KLK9, FBXO40, ADAMTS16, AGBL4, CTRB1, 1700013N18RIK, CDC23, RAB40C, MMP15, CTSW, DCUN1D2, VCP, HECTD2, PCSK9, ASB2, TPSAB1, PMEPA1, UBA52, PRSS46	233	1034	13588	1.1844	1	0.971549	99.773
GOTERM_BP_FAT	GO:0030163~protein catabolic process	12	3.08483	0.352079	GM10241, DCUN1D2, FBXO40, VCP, HECTD2, PCSK9, 1700013N18RIK, CDC23, RAB40C, ASB2, PMEPA1, UBA52	233	556	13588	1.25865	1	0.978713	99.9124
GOTERM_BP_FAT	GO:0019941~modification-dependent protein catabolic process	11	2.82776	0.36801	GM10241, DCUN1D2, FBXO40, VCP, HECTD2, 1700013N18RIK, CDC23, RAB40C, ASB2, PMEPA1, UBA52	233	508	13588	1.26278	1	0.980873	99.9415
GOTERM_BP_FAT	GO:0043632~modification-dependent macromolecule catabolic process	11	2.82776	0.36801	GM10241, DCUN1D2, FBXO40, VCP, HECTD2, 1700013N18RIK, CDC23, RAB40C, ASB2, PMEPA1, UBA52	233	508	13588	1.26278	1	0.980873	99.9415
GOTERM_BP_FAT	GO:0051603~proteolysis involved in cellular protein catabolic process	11	2.82776	0.43194	GM10241, DCUN1D2, FBXO40, VCP, HECTD2, 1700013N18RIK, CDC23, RAB40C, ASB2, PMEPA1, UBA52	233	534	13588	1.2013	1	0.987544	99.9896
Annotation Cluster 47	Enrichment Score: 0.4945316636524435
Category	Term	Count	%	PValue	Genes	List Total	Pop Hits	Pop Total	Fold Enrichment	Bonferroni	Benjamini	FDR
UP_SEQ_FEATURE	region of interest:Head	4	1.02828	0.1278	BC021767, DES, KRT16, KRT14	298	67	16021	3.20966	1	0.999993	88.5959
UP_SEQ_FEATURE	region of interest:Tail	4	1.02828	0.14046	BC021767, DES, KRT16, KRT14	298	70	16021	3.0721	1	0.999987	90.9587
PIR_SUPERFAMILY	PIRSF002282:cytoskeletal keratin	3	0.771208	0.277534	DES, KRT16, KRT14	160	53	8136	2.8783	1	0.999994	98.2028
UP_SEQ_FEATURE	region of interest:Linker 12	3	0.771208	0.299046	DES, KRT16, KRT14	298	59	16021	2.73365	1	0.999996	99.6454
INTERPRO	IPR016044:Filament	3	0.771208	0.317132	DES, KRT16, KRT14	291	70	17763	2.61605	1	0.997108	99.6484
INTERPRO	IPR018039:Intermediate filament protein, conserved site	3	0.771208	0.329129	DES, KRT16, KRT14	291	72	17763	2.54338	1	0.99705	99.7296
INTERPRO	IPR001664:Intermediate filament protein	3	0.771208	0.329129	DES, KRT16, KRT14	291	72	17763	2.54338	1	0.99705	99.7296
UP_SEQ_FEATURE	region of interest:Linker 1	3	0.771208	0.339997	DES, KRT16, KRT14	298	65	16021	2.48131	1	0.999998	99.8637
UP_SEQ_FEATURE	region of interest:Coil 1B	3	0.771208	0.339997	DES, KRT16, KRT14	298	65	16021	2.48131	1	0.999998	99.8637
UP_SEQ_FEATURE	region of interest:Coil 1A	3	0.771208	0.339997	DES, KRT16, KRT14	298	65	16021	2.48131	1	0.999998	99.8637
UP_SEQ_FEATURE	region of interest:Rod	3	0.771208	0.346757	DES, KRT16, KRT14	298	66	16021	2.44372	1	0.999998	99.8842
SP_PIR_KEYWORDS	Intermediate filament	3	0.771208	0.359917	DES, KRT16, KRT14	305	74	17854	2.37315	1	0.898006	99.7479
GOTERM_CC_FAT	GO:0005882~intermediate filament	3	0.771208	0.683583	DES, KRT16, KRT14	215	137	12504	1.27354	1	0.976914	100
GOTERM_CC_FAT	GO:0045111~intermediate filament cytoskeleton	3	0.771208	0.695026	DES, KRT16, KRT14	215	140	12504	1.24625	1	0.977501	100
Annotation Cluster 48	Enrichment Score: 0.4860260860833535
Category	Term	Count	%	PValue	Genes	List Total	Pop Hits	Pop Total	Fold Enrichment	Bonferroni	Benjamini	FDR
GOTERM_BP_FAT	GO:0001932~regulation of protein amino acid phosphorylation	5	1.28535	0.152662	PDGFB, CCDC88C, IGH-6, FGF2, IL11	233	121	13588	2.40982	1	0.894025	93.1925
GOTERM_BP_FAT	GO:0009967~positive regulation of signal transduction	6	1.54242	0.171507	NCAM1, PDGFB, IGH-6, WNT9A, THBS1, IL11	233	172	13588	2.03433	1	0.915239	95.2734
GOTERM_BP_FAT	GO:0032268~regulation of cellular protein metabolic process	8	2.05656	0.203888	CLN3, EIF4G2, PDGFB, CCDC88C, PCSK9, IGH-6, FGF2, IL11	233	280	13588	1.66622	1	0.938184	97.5244
GOTERM_BP_FAT	GO:0010647~positive regulation of cell communication	6	1.54242	0.21884	NCAM1, PDGFB, IGH-6, WNT9A, THBS1, IL11	233	189	13588	1.85135	1	0.941923	98.1799
GOTERM_BP_FAT	GO:0050730~regulation of peptidyl-tyrosine phosphorylation	3	0.771208	0.228924	PDGFB, IGH-6, IL11	233	53	13588	3.301	1	0.945743	98.5258
GOTERM_BP_FAT	GO:0001934~positive regulation of protein amino acid phosphorylation	3	0.771208	0.247914	IGH-6, FGF2, IL11	233	56	13588	3.12416	1	0.952862	99.0162
GOTERM_BP_FAT	GO:0042327~positive regulation of phosphorylation	3	0.771208	0.273303	IGH-6, FGF2, IL11	233	60	13588	2.91588	1	0.961347	99.4364
GOTERM_BP_FAT	GO:0010562~positive regulation of phosphorus metabolic process	3	0.771208	0.285992	IGH-6, FGF2, IL11	233	62	13588	2.82182	1	0.964901	99.5765
GOTERM_BP_FAT	GO:0045937~positive regulation of phosphate metabolic process	3	0.771208	0.285992	IGH-6, FGF2, IL11	233	62	13588	2.82182	1	0.964901	99.5765
GOTERM_BP_FAT	GO:0042127~regulation of cell proliferation	12	3.08483	0.313018	E2F3, GM9115, PDGFB, IL27, GM7278, IGH-6, FTH1, H19, IL11, SPRY1, XIRP1, SERPINE1, FGF2	233	538	13588	1.30076	1	0.970806	99.7735
GOTERM_BP_FAT	GO:0031399~regulation of protein modification process	5	1.28535	0.313049	PDGFB, CCDC88C, IGH-6, FGF2, IL11	233	165	13588	1.7672	1	0.970026	99.7737
GOTERM_BP_FAT	GO:0042325~regulation of phosphorylation	7	1.79949	0.374739	SPRY1, PDGFB, CCDC88C, HMGCR, IGH-6, FGF2, IL11	233	290	13588	1.40767	1	0.982062	99.9508
GOTERM_BP_FAT	GO:0031401~positive regulation of protein modification process	3	0.771208	0.385711	IGH-6, FGF2, IL11	233	78	13588	2.24298	1	0.983678	99.9631
GOTERM_BP_FAT	GO:0051174~regulation of phosphorus metabolic process	7	1.79949	0.409901	SPRY1, PDGFB, CCDC88C, HMGCR, IGH-6, FGF2, IL11	233	301	13588	1.35622	1	0.987284	99.9808
GOTERM_BP_FAT	GO:0019220~regulation of phosphate metabolic process	7	1.79949	0.409901	SPRY1, PDGFB, CCDC88C, HMGCR, IGH-6, FGF2, IL11	233	301	13588	1.35622	1	0.987284	99.9808
GOTERM_BP_FAT	GO:0043408~regulation of MAPKKK cascade	3	0.771208	0.473427	SPRY1, IGH-6, IL11	233	93	13588	1.88121	1	0.990192	99.997
GOTERM_BP_FAT	GO:0032270~positive regulation of cellular protein metabolic process	3	0.771208	0.511729	IGH-6, FGF2, IL11	233	100	13588	1.74953	1	0.99378	99.9991
GOTERM_BP_FAT	GO:0008284~positive regulation of cell proliferation	6	1.54242	0.534941	E2F3, GM9115, PDGFB, GM7278, IGH-6, FGF2, IL11	233	284	13588	1.23206	1	0.994722	99.9996
GOTERM_BP_FAT	GO:0051247~positive regulation of protein metabolic process	3	0.771208	0.55822	IGH-6, FGF2, IL11	233	109	13588	1.60507	1	0.995553	99.9998
GOTERM_BP_FAT	GO:0010627~regulation of protein kinase cascade	3	0.771208	0.745875	SPRY1, IGH-6, IL11	233	155	13588	1.12873	1	0.999374	100
Annotation Cluster 49	Enrichment Score: 0.4820148467717152
Category	Term	Count	%	PValue	Genes	List Total	Pop Hits	Pop Total	Fold Enrichment	Bonferroni	Benjamini	FDR
GOTERM_BP_FAT	GO:0007612~learning	4	1.02828	0.0734583	CLN3, HMGCR, ATP1A2, EPHB2	233	57	13588	4.09246	1	0.764791	70.9926
GOTERM_BP_FAT	GO:0007611~learning or memory	4	1.02828	0.194609	CLN3, HMGCR, ATP1A2, EPHB2	233	89	13588	2.62102	1	0.936141	97.0125
GOTERM_BP_FAT	GO:0007610~behavior	6	1.54242	0.825611	LSP1, CLN3, HMGCR, SOBP, ATP1A2, EPHB2	233	405	13588	0.863964	1	0.999806	100
GOTERM_BP_FAT	GO:0050890~cognition	11	2.82776	0.999912	IQCB1, CLN3, KCNQ4, GPRC5C, HMGCR, SOBP, ATP1A2, TAS1R1, OTOA, MFRP, EPHB2	233	1480	13588	0.433442	1	1	100
Annotation Cluster 50	Enrichment Score: 0.4760778970999126
Category	Term	Count	%	PValue	Genes	List Total	Pop Hits	Pop Total	Fold Enrichment	Bonferroni	Benjamini	FDR
GOTERM_BP_FAT	GO:0001558~regulation of cell growth	4	1.02828	0.207771	CTGF, MAPT, TRO, CAPRIN2	233	92	13588	2.53555	1	0.940119	97.7132
GOTERM_BP_FAT	GO:0008361~regulation of cell size	4	1.02828	0.280623	PDGFB, MAPT, TRO, CAPRIN2	233	108	13588	2.15991	1	0.963181	99.5218
GOTERM_BP_FAT	GO:0040008~regulation of growth	5	1.28535	0.639821	CTGF, MAPT, TRO, GDF5, CAPRIN2	233	256	13588	1.13902	1	0.998097	100
Annotation Cluster 51	Enrichment Score: 0.46578872864967963
Category	Term	Count	%	PValue	Genes	List Total	Pop Hits	Pop Total	Fold Enrichment	Bonferroni	Benjamini	FDR
SP_PIR_KEYWORDS	zymogen	7	1.79949	0.12552	ADAMTS16, CTRB1, PCSK9, MMP15, TPSAB1, MYH7B, CTSW	305	199	17854	2.05912	1	0.633701	83.4473
PIR_SUPERFAMILY	PIRSF001135:trypsin	4	1.02828	0.147348	KLK9, CTRB1, TPSAB1, PRSS46	160	68	8136	2.99118	1	0.999346	86.0635
GOTERM_MF_FAT	GO:0004252~serine-type endopeptidase activity	6	1.54242	0.199368	KLK9, CTRB1, SERPINE1, PCSK9, TPSAB1, PRSS46	219	189	13288	1.92622	1	0.946619	95.3345
GOTERM_MF_FAT	GO:0004175~endopeptidase activity	10	2.57069	0.258965	KLK9, ADAMTSL2, ADAMTS16, CTRB1, SERPINE1, PCSK9, MMP15, TPSAB1, CTSW, PRSS46	219	421	13288	1.44123	1	0.953672	98.3937
GOTERM_MF_FAT	GO:0008236~serine-type peptidase activity	6	1.54242	0.265861	KLK9, CTRB1, SERPINE1, PCSK9, TPSAB1, PRSS46	219	212	13288	1.71724	1	0.942216	98.5879
GOTERM_MF_FAT	GO:0017171~serine hydrolase activity	6	1.54242	0.271287	KLK9, CTRB1, SERPINE1, PCSK9, TPSAB1, PRSS46	219	213	13288	1.70918	1	0.942056	98.7252
GOTERM_MF_FAT	GO:0008237~metallopeptidase activity	5	1.28535	0.368549	AGBL3, ADAMTSL2, ADAMTS16, AGBL4, MMP15	219	187	13288	1.62235	1	0.966387	99.8231
GOTERM_MF_FAT	GO:0070011~peptidase activity, acting on L-amino acid peptides	12	3.08483	0.403034	AGBL3, KLK9, ADAMTSL2, ADAMTS16, AGBL4, CTRB1, SERPINE1, PCSK9, MMP15, TPSAB1, CTSW, PRSS46	219	603	13288	1.20748	1	0.97429	99.9184
INTERPRO	IPR001314:Peptidase S1A, chymotrypsin	4	1.02828	0.414189	KLK9, CTRB1, TPSAB1, PRSS46	291	143	17763	1.70745	1	0.999314	99.9637
INTERPRO	IPR018114:Peptidase S1/S6, chymotrypsin/Hap, active site	4	1.02828	0.448726	KLK9, CTRB1, TPSAB1, PRSS46	291	151	17763	1.61699	1	0.999577	99.9852
SP_PIR_KEYWORDS	metalloprotease	4	1.02828	0.454147	AGBL3, ADAMTS16, AGBL4, MMP15	305	146	17854	1.60377	1	0.9452	99.9702
GOTERM_MF_FAT	GO:0008233~peptidase activity	12	3.08483	0.45807	AGBL3, KLK9, ADAMTSL2, ADAMTS16, AGBL4, CTRB1, SERPINE1, PCSK9, MMP15, TPSAB1, CTSW, PRSS46	219	629	13288	1.15757	1	0.985951	99.9785
INTERPRO	IPR001254:Peptidase S1 and S6, chymotrypsin/Hap	4	1.02828	0.482419	KLK9, CTRB1, TPSAB1, PRSS46	291	159	17763	1.53563	1	0.999778	99.9942
SP_PIR_KEYWORDS	Serine protease	4	1.02828	0.531228	KLK9, CTRB1, PCSK9, TPSAB1	305	164	17854	1.42775	1	0.963948	99.9961
SMART	SM00020:Tryp_SPc	4	1.02828	0.543234	KLK9, CTRB1, TPSAB1, PRSS46	164	159	9131	1.40067	1	0.997745	99.9903
SP_PIR_KEYWORDS	Protease	9	2.31362	0.64048	AGBL3, KLK9, ADAMTS16, AGBL4, CTRB1, PCSK9, MMP15, TPSAB1, CTSW	305	509	17854	1.03505	1	0.982161	99.9999
Annotation Cluster 52	Enrichment Score: 0.4534534317433573
Category	Term	Count	%	PValue	Genes	List Total	Pop Hits	Pop Total	Fold Enrichment	Bonferroni	Benjamini	FDR
GOTERM_MF_FAT	GO:0046983~protein dimerization activity	8	2.05656	0.326901	CBLN1, BATF2, HMGCR, LSM6, ACTN2, TPD52L1, MYH7, MYH7B	219	340	13288	1.42767	1	0.961073	99.5732
GOTERM_MF_FAT	GO:0042802~identical protein binding	7	1.79949	0.34161	CBLN1, HMGCR, PCSK9, ACTN2, TPD52L1, MYH7, ALS2CL	219	290	13288	1.46459	1	0.959766	99.6853
GOTERM_MF_FAT	GO:0042803~protein homodimerization activity	5	1.28535	0.390565	CBLN1, HMGCR, ACTN2, TPD52L1, MYH7	219	193	13288	1.57191	1	0.97221	99.8915
Annotation Cluster 53	Enrichment Score: 0.43471688125590097
Category	Term	Count	%	PValue	Genes	List Total	Pop Hits	Pop Total	Fold Enrichment	Bonferroni	Benjamini	FDR
GOTERM_MF_FAT	GO:0031420~alkali metal ion binding	7	1.79949	0.123522	SLC12A7, KCNQ4, ATP1A2, KCNJ12, SCN5A, KCNA7, SCN4A	219	206	13288	2.0618	1	0.879394	83.7546
GOTERM_BP_FAT	GO:0006814~sodium ion transport	4	1.02828	0.360057	SLC12A7, ATP1A2, SCN5A, SCN4A	233	125	13588	1.86616	1	0.979827	99.9283
GOTERM_MF_FAT	GO:0031402~sodium ion binding	3	0.771208	0.506183	ATP1A2, SCN5A, SCN4A	219	103	13288	1.76726	1	0.990432	99.994
SP_PIR_KEYWORDS	Sodium	3	0.771208	0.525889	ATP1A2, SCN5A, SCN4A	305	103	17854	1.70498	1	0.963867	99.9955
SP_PIR_KEYWORDS	Sodium transport	3	0.771208	0.566368	ATP1A2, SCN5A, SCN4A	305	111	17854	1.5821	1	0.97022	99.9986
Annotation Cluster 54	Enrichment Score: 0.4166897918196931
Category	Term	Count	%	PValue	Genes	List Total	Pop Hits	Pop Total	Fold Enrichment	Bonferroni	Benjamini	FDR
SP_PIR_KEYWORDS	wnt signaling pathway	4	1.02828	0.325817	CCDC88C, LEF1, WNT9A, PORCN	305	118	17854	1.98433	1	0.884831	99.4943
GOTERM_BP_FAT	GO:0016055~Wnt receptor signaling pathway	4	1.02828	0.383303	CCDC88C, LEF1, WNT9A, PORCN	233	130	13588	1.79439	1	0.983598	99.9607
KEGG_PATHWAY	mmu04310:Wnt signaling pathway	4	1.02828	0.450211	LEF1, WNT9A, CAMK2A, PORCN	96	149	5738	1.60459	1	0.88232	99.8568
Annotation Cluster 55	Enrichment Score: 0.4138672871867505
Category	Term	Count	%	PValue	Genes	List Total	Pop Hits	Pop Total	Fold Enrichment	Bonferroni	Benjamini	FDR
GOTERM_BP_FAT	GO:0001701~in utero embryonic development	7	1.79949	0.305561	NMT1, LEF1, CDH1, MYH6, SKIL, TPM1, YBX1	233	267	13588	1.52893	1	0.970181	99.7302
GOTERM_BP_FAT	GO:0043009~chordate embryonic development	9	2.31362	0.427267	NMT1, SHROOM3, LEF1, CDH1, MYH6, WNT9A, SKIL, TPM1, YBX1	233	421	13588	1.24669	1	0.987785	99.9882
GOTERM_BP_FAT	GO:0009792~embryonic development ending in birth or egg hatching	9	2.31362	0.439137	NMT1, SHROOM3, LEF1, CDH1, MYH6, WNT9A, SKIL, TPM1, YBX1	233	425	13588	1.23496	1	0.987739	99.9916
Annotation Cluster 56	Enrichment Score: 0.3832303720025758
Category	Term	Count	%	PValue	Genes	List Total	Pop Hits	Pop Total	Fold Enrichment	Bonferroni	Benjamini	FDR
INTERPRO	IPR011993:Pleckstrin homology-type	7	1.79949	0.334323	PDPK1, MYO10, SPNB3, TIAM1, SPNB1, AFAP1L1, SKAP1	291	289	17763	1.47851	1	0.996977	99.759
INTERPRO	IPR001849:Pleckstrin homology	6	1.54242	0.423243	MYO10, SPNB3, TIAM1, SPNB1, AFAP1L1, SKAP1	291	261	17763	1.40325	1	0.999347	99.9712
SMART	SM00233:PH	6	1.54242	0.500671	MYO10, SPNB3, TIAM1, SPNB1, AFAP1L1, SKAP1	164	261	9131	1.27993	1	0.996718	99.9724
Annotation Cluster 57	Enrichment Score: 0.36413504251900675
Category	Term	Count	%	PValue	Genes	List Total	Pop Hits	Pop Total	Fold Enrichment	Bonferroni	Benjamini	FDR
GOTERM_BP_FAT	GO:0016337~cell-cell adhesion	7	1.79949	0.21494	NCAM1, FREM2, CTGF, LGALS1, LEF1, CDH1, CDH2	233	236	13588	1.72976	1	0.941675	98.0267
INTERPRO	IPR002126:Cadherin	3	0.771208	0.498207	FREM2, CDH1, CDH2	291	102	17763	1.79533	1	0.999821	99.9963
SMART	SM00112:CA	3	0.771208	0.546854	FREM2, CDH1, CDH2	164	102	9131	1.63755	1	0.997069	99.9912
GOTERM_BP_FAT	GO:0007156~homophilic cell adhesion	3	0.771208	0.596843	FREM2, CDH1, CDH2	233	117	13588	1.49532	1	0.997073	100
Annotation Cluster 58	Enrichment Score: 0.34539829978799125
Category	Term	Count	%	PValue	Genes	List Total	Pop Hits	Pop Total	Fold Enrichment	Bonferroni	Benjamini	FDR
GOTERM_BP_FAT	GO:0006865~amino acid transport	3	0.771208	0.342634	CLN3, SLC6A19, SLC7A7	233	71	13588	2.46412	1	0.977705	99.8892
GOTERM_BP_FAT	GO:0015837~amine transport	3	0.771208	0.467809	CLN3, SLC6A19, SLC7A7	233	92	13588	1.90166	1	0.989692	99.9964
GOTERM_BP_FAT	GO:0046942~carboxylic acid transport	3	0.771208	0.506369	CLN3, SLC6A19, SLC7A7	233	99	13588	1.7672	1	0.993471	99.9989
GOTERM_BP_FAT	GO:0015849~organic acid transport	3	0.771208	0.511729	CLN3, SLC6A19, SLC7A7	233	100	13588	1.74953	1	0.99378	99.9991
Annotation Cluster 59	Enrichment Score: 0.33219730573920536
Category	Term	Count	%	PValue	Genes	List Total	Pop Hits	Pop Total	Fold Enrichment	Bonferroni	Benjamini	FDR
GOTERM_BP_FAT	GO:0006820~anion transport	4	1.02828	0.383303	SLC12A7, SLC16A8, CLCNKA, SLC26A11	233	130	13588	1.79439	1	0.983598	99.9607
GOTERM_BP_FAT	GO:0015698~inorganic anion transport	3	0.771208	0.415725	SLC12A7, CLCNKA, SLC26A11	233	83	13588	2.10786	1	0.986841	99.9836
GOTERM_MF_FAT	GO:0008509~anion transmembrane transporter activity	3	0.771208	0.6325	SLC12A7, CLCNKA, SLC26A11	219	130	13288	1.40021	1	0.99629	99.9999
Annotation Cluster 60	Enrichment Score: 0.3266767848660075
Category	Term	Count	%	PValue	Genes	List Total	Pop Hits	Pop Total	Fold Enrichment	Bonferroni	Benjamini	FDR
GOTERM_BP_FAT	GO:0008610~lipid biosynthetic process	8	2.05656	0.215295	SCD1, EBP, PTGIS, ST6GALNAC4, HMGCR, FABP3, LSS, PEX5L	233	285	13588	1.63699	1	0.940404	98.0411
GOTERM_BP_FAT	GO:0016053~organic acid biosynthetic process	3	0.771208	0.697377	SCD1, PTGIS, PEX5L	233	141	13588	1.2408	1	0.998841	100
GOTERM_BP_FAT	GO:0046394~carboxylic acid biosynthetic process	3	0.771208	0.697377	SCD1, PTGIS, PEX5L	233	141	13588	1.2408	1	0.998841	100
Annotation Cluster 61	Enrichment Score: 0.3248317768374359
Category	Term	Count	%	PValue	Genes	List Total	Pop Hits	Pop Total	Fold Enrichment	Bonferroni	Benjamini	FDR
GOTERM_CC_FAT	GO:0045202~synapse	8	2.05656	0.307362	CLN3, CBLN1, DES, SYT12, CDH2, CAMK2A, SYPL2, EPHB2	215	319	12504	1.45851	1	0.772429	99.182
GOTERM_CC_FAT	GO:0008021~synaptic vesicle	3	0.771208	0.324901	CLN3, SYT12, SYPL2	215	68	12504	2.5658	1	0.784846	99.4152
GOTERM_CC_FAT	GO:0030136~clathrin-coated vesicle	3	0.771208	0.534146	CLN3, SYT12, SYPL2	215	104	12504	1.67764	1	0.94268	99.9954
GOTERM_CC_FAT	GO:0030135~coated vesicle	3	0.771208	0.629933	CLN3, SYT12, SYPL2	215	124	12504	1.40705	1	0.966035	99.9998
GOTERM_CC_FAT	GO:0044456~synapse part	4	1.02828	0.707107	CLN3, SYT12, CAMK2A, SYPL2	215	212	12504	1.09732	1	0.97729	100
Annotation Cluster 62	Enrichment Score: 0.3235586258526311
Category	Term	Count	%	PValue	Genes	List Total	Pop Hits	Pop Total	Fold Enrichment	Bonferroni	Benjamini	FDR
GOTERM_MF_FAT	GO:0016881~acid-amino acid ligase activity	5	1.28535	0.285421	GSS, GM10241, HECTD2, 1700013N18RIK, MYH7B	219	166	13288	1.82758	1	0.947793	99.0268
GOTERM_MF_FAT	GO:0016879~ligase activity, forming carbon-nitrogen bonds	5	1.28535	0.390565	GSS, GM10241, HECTD2, 1700013N18RIK, MYH7B	219	193	13288	1.57191	1	0.97221	99.8915
SP_PIR_KEYWORDS	ligase	3	0.771208	0.959722	GSS, HECTD2, 1700013N18RIK	305	290	17854	0.605562	1	0.999924	100
Annotation Cluster 63	Enrichment Score: 0.30797218428752116
Category	Term	Count	%	PValue	Genes	List Total	Pop Hits	Pop Total	Fold Enrichment	Bonferroni	Benjamini	FDR
GOTERM_BP_FAT	GO:0042325~regulation of phosphorylation	7	1.79949	0.374739	SPRY1, PDGFB, CCDC88C, HMGCR, IGH-6, FGF2, IL11	233	290	13588	1.40767	1	0.982062	99.9508
GOTERM_BP_FAT	GO:0051174~regulation of phosphorus metabolic process	7	1.79949	0.409901	SPRY1, PDGFB, CCDC88C, HMGCR, IGH-6, FGF2, IL11	233	301	13588	1.35622	1	0.987284	99.9808
GOTERM_BP_FAT	GO:0019220~regulation of phosphate metabolic process	7	1.79949	0.409901	SPRY1, PDGFB, CCDC88C, HMGCR, IGH-6, FGF2, IL11	233	301	13588	1.35622	1	0.987284	99.9808
GOTERM_BP_FAT	GO:0043405~regulation of MAP kinase activity	3	0.771208	0.42164	SPRY1, HMGCR, IGH-6	233	84	13588	2.08277	1	0.987525	99.9861
GOTERM_BP_FAT	GO:0045859~regulation of protein kinase activity	4	1.02828	0.618839	SPRY1, HMGCR, IGH-6, FGF2	233	186	13588	1.25414	1	0.997537	100
GOTERM_BP_FAT	GO:0043549~regulation of kinase activity	4	1.02828	0.640236	SPRY1, HMGCR, IGH-6, FGF2	233	192	13588	1.21495	1	0.99805	100
GOTERM_BP_FAT	GO:0051338~regulation of transferase activity	4	1.02828	0.664122	SPRY1, HMGCR, IGH-6, FGF2	233	199	13588	1.17221	1	0.998348	100
Annotation Cluster 64	Enrichment Score: 0.29716456970895655
Category	Term	Count	%	PValue	Genes	List Total	Pop Hits	Pop Total	Fold Enrichment	Bonferroni	Benjamini	FDR
GOTERM_BP_FAT	GO:0005996~monosaccharide metabolic process	5	1.28535	0.414026	GNPDA2, PHKG1, GYS1, GM16470, IGF2, GM12070	233	191	13588	1.52664	1	0.987277	99.9828
GOTERM_BP_FAT	GO:0006006~glucose metabolic process	4	1.02828	0.429154	PHKG1, GYS1, GM16470, IGF2, GM12070	233	140	13588	1.66622	1	0.987413	99.9888
GOTERM_BP_FAT	GO:0019318~hexose metabolic process	4	1.02828	0.556637	PHKG1, GYS1, GM16470, IGF2, GM12070	233	169	13588	1.3803	1	0.995577	99.9998
GOTERM_BP_FAT	GO:0006091~generation of precursor metabolites and energy	5	1.28535	0.65483	BC002163, PHKG1, GYS1, GM16470, GM6415, GM12070	233	261	13588	1.1172	1	0.998229	100
Annotation Cluster 65	Enrichment Score: 0.2943527868922344
Category	Term	Count	%	PValue	Genes	List Total	Pop Hits	Pop Total	Fold Enrichment	Bonferroni	Benjamini	FDR
GOTERM_MF_FAT	GO:0005524~ATP binding	29	7.45501	0.198077	EPHB2, CKB, GSS, ACTG1, STK32C, ACTG2, PDPK1, MAP3K9, CAMK2A, GM12892, SRPK3, ALPK3, ACTA1, PHKG1, ACTA2, MYH3, WNK1, 1700013N18RIK, MYH7, ATP1A2, BBS12, MYH6, DDX39, MYO10, PAPOLA, CKM, VCP, ATP2A1, MYH13, MYH7B	219	1443	13288	1.2194	1	0.951044	95.2298
SP_PIR_KEYWORDS	atp-binding	27	6.94087	0.213377	EPHB2, CKB, GSS, ACTG1, STK32C, ACTG2, PDPK1, MAP3K9, CAMK2A, GM12892, SRPK3, ACTA1, ACTA2, PHKG1, MYH3, WNK1, 1700013N18RIK, MYH7, ATP1A2, MYH6, DDX39, MYO10, PAPOLA, CKM, VCP, ATP2A1, MYH13, MYH7B	305	1287	17854	1.22806	1	0.770909	95.9984
GOTERM_MF_FAT	GO:0032559~adenyl ribonucleotide binding	29	7.45501	0.215957	EPHB2, CKB, GSS, ACTG1, STK32C, ACTG2, PDPK1, MAP3K9, CAMK2A, GM12892, SRPK3, ALPK3, ACTA1, PHKG1, ACTA2, MYH3, WNK1, 1700013N18RIK, MYH7, ATP1A2, BBS12, MYH6, DDX39, MYO10, PAPOLA, CKM, VCP, ATP2A1, MYH13, MYH7B	219	1460	13288	1.2052	1	0.954755	96.5041
GOTERM_MF_FAT	GO:0030554~adenyl nucleotide binding	30	7.71208	0.235159	DUOX2, EPHB2, CKB, GSS, ACTG1, STK32C, ACTG2, PDPK1, MAP3K9, CAMK2A, GM12892, SRPK3, ALPK3, ACTA1, PHKG1, ACTA2, MYH3, WNK1, 1700013N18RIK, MYH7, ATP1A2, BBS12, MYH6, DDX39, MYO10, PAPOLA, CKM, VCP, ATP2A1, MYH13, MYH7B	219	1535	13288	1.18585	1	0.954561	97.5162
GOTERM_MF_FAT	GO:0001883~purine nucleoside binding	30	7.71208	0.249668	DUOX2, EPHB2, CKB, GSS, ACTG1, STK32C, ACTG2, PDPK1, MAP3K9, CAMK2A, GM12892, SRPK3, ALPK3, ACTA1, PHKG1, ACTA2, MYH3, WNK1, 1700013N18RIK, MYH7, ATP1A2, BBS12, MYH6, DDX39, MYO10, PAPOLA, CKM, VCP, ATP2A1, MYH13, MYH7B	219	1548	13288	1.17589	1	0.955728	98.0925
GOTERM_MF_FAT	GO:0001882~nucleoside binding	30	7.71208	0.261094	DUOX2, EPHB2, CKB, GSS, ACTG1, STK32C, ACTG2, PDPK1, MAP3K9, CAMK2A, GM12892, SRPK3, ALPK3, ACTA1, PHKG1, ACTA2, MYH3, WNK1, 1700013N18RIK, MYH7, ATP1A2, BBS12, MYH6, DDX39, MYO10, PAPOLA, CKM, VCP, ATP2A1, MYH13, MYH7B	219	1558	13288	1.16834	1	0.947042	98.4562
GOTERM_MF_FAT	GO:0000166~nucleotide binding	40	10.2828	0.30503	HMGCR, DUOX2, SNRPB2, RAB40C, EPHB2, CKB, GSS, ACTG1, STK32C, ACTG2, PDPK1, MAP3K9, RHOBTB2, GM16470, HNRNPC, SKIL, CAMK2A, GM12892, SRPK3, EEF1A1, ALPK3, ACTA1, PHKG1, ACTA2, RAN, MYH3, WNK1, 1700013N18RIK, MYH7, ATP1A2, BBS12, MYH6, DDX39, PAPOLA, MYO10, CKM, VCP, ATP2A1, MYH13, RBM38, GM12070, MYH7B	219	2183	13288	1.11179	1	0.95596	99.3368
GOTERM_MF_FAT	GO:0032555~purine ribonucleotide binding	33	8.48329	0.335065	RAB40C, EPHB2, CKB, GSS, ACTG1, STK32C, ACTG2, PDPK1, MAP3K9, RHOBTB2, CAMK2A, GM12892, SRPK3, EEF1A1, ALPK3, ACTA1, PHKG1, ACTA2, RAN, MYH3, WNK1, 1700013N18RIK, MYH7, ATP1A2, BBS12, MYH6, DDX39, PAPOLA, MYO10, CKM, VCP, ATP2A1, MYH13, MYH7B	219	1796	13288	1.11487	1	0.962122	99.6393
GOTERM_MF_FAT	GO:0032553~ribonucleotide binding	33	8.48329	0.335065	RAB40C, EPHB2, CKB, GSS, ACTG1, STK32C, ACTG2, PDPK1, MAP3K9, RHOBTB2, CAMK2A, GM12892, SRPK3, EEF1A1, ALPK3, ACTA1, PHKG1, ACTA2, RAN, MYH3, WNK1, 1700013N18RIK, MYH7, ATP1A2, BBS12, MYH6, DDX39, PAPOLA, MYO10, CKM, VCP, ATP2A1, MYH13, MYH7B	219	1796	13288	1.11487	1	0.962122	99.6393
GOTERM_MF_FAT	GO:0017076~purine nucleotide binding	34	8.74036	0.354171	DUOX2, RAB40C, EPHB2, CKB, GSS, ACTG1, STK32C, ACTG2, PDPK1, MAP3K9, RHOBTB2, CAMK2A, GM12892, SRPK3, EEF1A1, ALPK3, ACTA1, PHKG1, ACTA2, RAN, MYH3, WNK1, 1700013N18RIK, MYH7, ATP1A2, BBS12, MYH6, DDX39, PAPOLA, MYO10, CKM, VCP, ATP2A1, MYH13, MYH7B	219	1871	13288	1.10261	1	0.962841	99.7587
SP_PIR_KEYWORDS	nucleotide-binding	31	7.96915	0.356411	RAB40C, EPHB2, CKB, GSS, ACTG1, STK32C, ACTG2, PDPK1, MAP3K9, RHOBTB2, CAMK2A, GM12892, SRPK3, EEF1A1, ACTA1, PHKG1, ACTA2, RAN, MYH3, WNK1, 1700013N18RIK, MYH7, ATP1A2, MYH6, DDX39, PAPOLA, MYO10, CKM, VCP, ATP2A1, MYH13, MYH7B	305	1631	17854	1.11261	1	0.899048	99.7287
SP_PIR_KEYWORDS	serine/threonine-protein kinase	8	2.05656	0.479872	SRPK3, STK32C, PDPK1, ALPK3, PHKG1, MAP3K9, WNK1, CAMK2A	305	384	17854	1.21954	1	0.949974	99.9844
INTERPRO	IPR008271:Serine/threonine protein kinase, active site	7	1.79949	0.536809	SRPK3, STK32C, PDPK1, PHKG1, MAP3K9, WNK1, CAMK2A	291	360	17763	1.18691	1	0.99992	99.9989
GOTERM_MF_FAT	GO:0004674~protein serine/threonine kinase activity	8	2.05656	0.548687	SRPK3, STK32C, PDPK1, ALPK3, PHKG1, MAP3K9, WNK1, CAMK2A	219	421	13288	1.15298	1	0.993665	99.9983
UP_SEQ_FEATURE	binding site:ATP	11	2.82776	0.558557	GSS, SRPK3, STK32C, PDPK1, CKM, PHKG1, MAP3K9, WNK1, CAMK2A, GM12892, EPHB2, CKB	298	545	16021	1.0851	1	1	99.9998
INTERPRO	IPR017442:Serine/threonine protein kinase-related	7	1.79949	0.574467	SRPK3, STK32C, PDPK1, PHKG1, MAP3K9, WNK1, CAMK2A	291	374	17763	1.14248	1	0.999958	99.9997
INTERPRO	IPR001245:Tyrosine protein kinase	3	0.771208	0.603773	MAP3K9, WNK1, EPHB2	291	124	17763	1.4768	1	0.999973	99.9999
UP_SEQ_FEATURE	nucleotide phosphate-binding region:ATP	17	4.37018	0.618011	SRPK3, PHKG1, MYH3, WNK1, MYH7, MYH6, EPHB2, CKB, GSS, DDX39, STK32C, PDPK1, CKM, VCP, MAP3K9, CAMK2A, GM12892, MYH7B	298	907	16021	1.00766	1	1	100
INTERPRO	IPR017441:Protein kinase, ATP binding site	8	2.05656	0.643285	SRPK3, STK32C, PDPK1, PHKG1, MAP3K9, WNK1, CAMK2A, EPHB2	291	467	17763	1.04567	1	0.999987	100
SMART	SM00219:TyrKc	3	0.771208	0.653359	MAP3K9, WNK1, EPHB2	164	124	9131	1.34702	1	0.999144	99.9996
GOTERM_BP_FAT	GO:0006468~protein amino acid phosphorylation	11	2.82776	0.658496	SRPK3, STK32C, PDPK1, ALPK3, PHKG1, MAP3K9, WNK1, IGH-6, CAMK2A, FGF2, EPHB2	233	640	13588	1.00233	1	0.998286	100
SP_PIR_KEYWORDS	kinase	12	3.08483	0.662874	SRPK3, ALPK3, PHKG1, WNK1, CKB, EPHB2, STK32C, PDPK1, CKM, PACSIN3, MAP3K9, CAMK2A, GM12892	305	707	17854	0.993568	1	0.984586	100
INTERPRO	IPR000719:Protein kinase, core	8	2.05656	0.694042	SRPK3, STK32C, PDPK1, PHKG1, MAP3K9, WNK1, CAMK2A, EPHB2	291	491	17763	0.994562	1	0.999997	100
GOTERM_MF_FAT	GO:0004672~protein kinase activity	9	2.31362	0.745997	SRPK3, STK32C, PDPK1, ALPK3, PHKG1, MAP3K9, WNK1, CAMK2A, EPHB2	219	583	13288	0.936676	1	0.998923	100
GOTERM_MF_FAT	GO:0004713~protein tyrosine kinase activity	3	0.771208	0.754071	MAP3K9, WNK1, EPHB2	219	164	13288	1.10992	1	0.998994	100
UP_SEQ_FEATURE	domain:Protein kinase	8	2.05656	0.78337	SRPK3, STK32C, PDPK1, PHKG1, MAP3K9, WNK1, CAMK2A, EPHB2	298	476	16021	0.903559	1	1	100
GOTERM_BP_FAT	GO:0016310~phosphorylation	11	2.82776	0.789004	SRPK3, STK32C, PDPK1, ALPK3, PHKG1, MAP3K9, WNK1, IGH-6, CAMK2A, FGF2, EPHB2	233	718	13588	0.893445	1	0.999615	100
INTERPRO	IPR002290:Serine/threonine protein kinase	4	1.02828	0.810445	STK32C, PDPK1, PHKG1, CAMK2A	291	265	17763	0.921377	1	1	100
SMART	SM00220:S_TKc	4	1.02828	0.85708	STK32C, PDPK1, PHKG1, CAMK2A	164	265	9131	0.840405	1	0.999988	100
UP_SEQ_FEATURE	active site:Proton acceptor	10	2.57069	0.869705	SRPK3, STK32C, PDPK1, PHKG1, MAP3K9, WNK1, LSS, CAMK2A, NEU2, EPHB2	298	662	16021	0.812111	1	1	100
GOTERM_BP_FAT	GO:0006796~phosphate metabolic process	12	3.08483	0.880965	SRPK3, STK32C, PDPK1, ALPK3, DUSP13, PHKG1, MAP3K9, WNK1, IGH-6, CAMK2A, FGF2, EPHB2	233	866	13588	0.808096	1	0.999946	100
GOTERM_BP_FAT	GO:0006793~phosphorus metabolic process	12	3.08483	0.880965	SRPK3, STK32C, PDPK1, ALPK3, DUSP13, PHKG1, MAP3K9, WNK1, IGH-6, CAMK2A, FGF2, EPHB2	233	866	13588	0.808096	1	0.999946	100
SP_PIR_KEYWORDS	transferase	19	4.88432	0.910113	SRPK3, ALPK3, PHKG1, WNK1, RRP8, ST6GALNAC2, PORCN, EPHB2, CKB, NMT1, STK32C, PAPOLA, PDPK1, ST6GALNAC4, CKM, MAP3K9, GYS1, CAMK2A, GM12892, MYH7B	305	1385	17854	0.803044	1	0.999386	100
Annotation Cluster 66	Enrichment Score: 0.29054165101984153
Category	Term	Count	%	PValue	Genes	List Total	Pop Hits	Pop Total	Fold Enrichment	Bonferroni	Benjamini	FDR
GOTERM_CC_FAT	GO:0031301~integral to organelle membrane	4	1.02828	0.195493	CLN3, ST6GALNAC4, PORCN, ST6GALNAC2	215	89	12504	2.61385	1	0.638579	94.1965
GOTERM_CC_FAT	GO:0031300~intrinsic to organelle membrane	4	1.02828	0.300497	CLN3, ST6GALNAC4, PORCN, ST6GALNAC2	215	112	12504	2.07708	1	0.76847	99.0693
GOTERM_BP_FAT	GO:0009100~glycoprotein metabolic process	4	1.02828	0.460529	CLN3, ST6GALNAC4, PORCN, ST6GALNAC2	233	147	13588	1.58687	1	0.988922	99.9955
GOTERM_CC_FAT	GO:0000139~Golgi membrane	3	0.771208	0.683583	CLN3, ST6GALNAC4, ST6GALNAC2	215	137	12504	1.27354	1	0.976914	100
GOTERM_CC_FAT	GO:0012505~endomembrane system	9	2.31362	0.701518	CLN3, EBP, ST6GALNAC4, HMGCR, ATP2A1, TRIM72, PORCN, HRC, ST6GALNAC2	215	535	12504	0.978361	1	0.976973	100
GOTERM_CC_FAT	GO:0044431~Golgi apparatus part	4	1.02828	0.74974	CLN3, ST6GALNAC4, PACSIN3, ST6GALNAC2	215	227	12504	1.02481	1	0.985304	100
GOTERM_CC_FAT	GO:0005794~Golgi apparatus	8	2.05656	0.951125	CLN3, ST6GALNAC4, PACSIN3, VAMP5, PDE4DIP, SLC26A11, ST6GALNAC2, NTN3	215	682	12504	0.682207	1	0.999661	100
Annotation Cluster 67	Enrichment Score: 0.28528887646695533
Category	Term	Count	%	PValue	Genes	List Total	Pop Hits	Pop Total	Fold Enrichment	Bonferroni	Benjamini	FDR
SP_PIR_KEYWORDS	peroxisome	3	0.771208	0.488443	HMGCR, PEX5L, ACOT3	305	96	17854	1.8293	1	0.9515	99.9875
GOTERM_CC_FAT	GO:0005777~peroxisome	3	0.771208	0.534146	HMGCR, PEX5L, ACOT3	215	104	12504	1.67764	1	0.94268	99.9954
GOTERM_CC_FAT	GO:0042579~microbody	3	0.771208	0.534146	HMGCR, PEX5L, ACOT3	215	104	12504	1.67764	1	0.94268	99.9954
Annotation Cluster 68	Enrichment Score: 0.2723284441395041
Category	Term	Count	%	PValue	Genes	List Total	Pop Hits	Pop Total	Fold Enrichment	Bonferroni	Benjamini	FDR
GOTERM_BP_FAT	GO:0048839~inner ear development	3	0.771208	0.44499	KCNQ4, DUOX2, SOBP	233	88	13588	1.9881	1	0.987719	99.9929
GOTERM_BP_FAT	GO:0043583~ear development	3	0.771208	0.532783	KCNQ4, DUOX2, SOBP	233	104	13588	1.68224	1	0.994709	99.9996
GOTERM_BP_FAT	GO:0007423~sensory organ development	5	1.28535	0.642856	KCNQ4, DUOX2, SOBP, SKIL, EPHB2	233	257	13588	1.13458	1	0.998077	100
Annotation Cluster 69	Enrichment Score: 0.24347942105774042
Category	Term	Count	%	PValue	Genes	List Total	Pop Hits	Pop Total	Fold Enrichment	Bonferroni	Benjamini	FDR
INTERPRO	IPR001092:Basic helix-loop-helix dimerisation region bHLH	3	0.771208	0.543505	MYOG, BHLHE40, HES6	291	111	17763	1.64976	1	0.999919	99.9991
UP_SEQ_FEATURE	DNA-binding region:Basic motif	4	1.02828	0.546358	BATF2, MYOG, BHLHE40, HES6	298	154	16021	1.39641	1	1	99.9996
SMART	SM00353:HLH	3	0.771208	0.593001	MYOG, BHLHE40, HES6	164	111	9131	1.50478	1	0.99815	99.9975
UP_SEQ_FEATURE	domain:Helix-loop-helix motif	3	0.771208	0.60304	MYOG, BHLHE40, HES6	298	109	16021	1.47968	1	1	100
Annotation Cluster 70	Enrichment Score: 0.24246799612399147
Category	Term	Count	%	PValue	Genes	List Total	Pop Hits	Pop Total	Fold Enrichment	Bonferroni	Benjamini	FDR
GOTERM_BP_FAT	GO:0046034~ATP metabolic process	3	0.771208	0.456468	ATP2A1, MYH7, ATP1A2	233	90	13588	1.94392	1	0.988604	99.9949
GOTERM_BP_FAT	GO:0009205~purine ribonucleoside triphosphate metabolic process	3	0.771208	0.51705	ATP2A1, MYH7, ATP1A2	233	101	13588	1.73221	1	0.994073	99.9993
GOTERM_BP_FAT	GO:0009199~ribonucleoside triphosphate metabolic process	3	0.771208	0.522333	ATP2A1, MYH7, ATP1A2	233	102	13588	1.71522	1	0.99435	99.9994
GOTERM_BP_FAT	GO:0009144~purine nucleoside triphosphate metabolic process	3	0.771208	0.543076	ATP2A1, MYH7, ATP1A2	233	106	13588	1.6505	1	0.995039	99.9997
GOTERM_BP_FAT	GO:0009141~nucleoside triphosphate metabolic process	3	0.771208	0.587429	ATP2A1, MYH7, ATP1A2	233	115	13588	1.52133	1	0.996803	99.9999
GOTERM_BP_FAT	GO:0009150~purine ribonucleotide metabolic process	3	0.771208	0.606096	ATP2A1, MYH7, ATP1A2	233	119	13588	1.47019	1	0.997318	100
GOTERM_BP_FAT	GO:0009259~ribonucleotide metabolic process	3	0.771208	0.63289	ATP2A1, MYH7, ATP1A2	233	125	13588	1.39962	1	0.997925	100
GOTERM_BP_FAT	GO:0006163~purine nucleotide metabolic process	3	0.771208	0.761515	ATP2A1, MYH7, ATP1A2	233	160	13588	1.09345	1	0.999441	100
Annotation Cluster 71	Enrichment Score: 0.23499652440293758
Category	Term	Count	%	PValue	Genes	List Total	Pop Hits	Pop Total	Fold Enrichment	Bonferroni	Benjamini	FDR
GOTERM_BP_FAT	GO:0007605~sensory perception of sound	3	0.771208	0.42164	KCNQ4, SOBP, OTOA	233	84	13588	2.08277	1	0.987525	99.9861
GOTERM_BP_FAT	GO:0050954~sensory perception of mechanical stimulus	3	0.771208	0.467809	KCNQ4, SOBP, OTOA	233	92	13588	1.90166	1	0.989692	99.9964
GOTERM_BP_FAT	GO:0007600~sensory perception	7	1.79949	0.999999	IQCB1, KCNQ4, GPRC5C, SOBP, TAS1R1, OTOA, MFRP	233	1402	13588	0.291172	1	1	100
Annotation Cluster 72	Enrichment Score: 0.2174704262976107
Category	Term	Count	%	PValue	Genes	List Total	Pop Hits	Pop Total	Fold Enrichment	Bonferroni	Benjamini	FDR
GOTERM_MF_FAT	GO:0003705~RNA polymerase II transcription factor activity, enhancer binding	3	0.771208	0.0863801	SOX11, LEF1, MYOG	219	30	13288	6.06758	1	0.795547	71.2139
GOTERM_BP_FAT	GO:0045893~positive regulation of transcription, DNA-dependent	9	2.31362	0.411554	GM98, MURC, E2F3, SOX11, LEF1, MYOG, ZBTB17, FGF2, IL11	233	416	13588	1.26168	1	0.987206	99.9816
GOTERM_BP_FAT	GO:0051254~positive regulation of RNA metabolic process	9	2.31362	0.424457	GM98, MURC, E2F3, SOX11, LEF1, MYOG, ZBTB17, FGF2, IL11	233	419	13588	1.25265	1	0.987656	99.9872
GOTERM_MF_FAT	GO:0003702~RNA polymerase II transcription factor activity	3	0.771208	0.500996	SOX11, LEF1, MYOG	219	102	13288	1.78458	1	0.990569	99.9931
GOTERM_BP_FAT	GO:0045941~positive regulation of transcription	9	2.31362	0.566321	GM98, MURC, E2F3, SOX11, LEF1, MYOG, ZBTB17, FGF2, IL11	233	475	13588	1.10496	1	0.995948	99.9999
GOTERM_BP_FAT	GO:0010628~positive regulation of gene expression	9	2.31362	0.597119	GM98, MURC, E2F3, SOX11, LEF1, MYOG, ZBTB17, FGF2, IL11	233	488	13588	1.07553	1	0.996996	100
GOTERM_MF_FAT	GO:0016563~transcription activator activity	5	1.28535	0.617744	E2F3, SOX11, LEF1, ACTN2, MYOG	219	259	13288	1.17135	1	0.996421	99.9998
GOTERM_BP_FAT	GO:0045935~positive regulation of nucleobase, nucleoside, nucleotide and nucleic acid metabolic process	9	2.31362	0.646677	GM98, MURC, E2F3, SOX11, LEF1, MYOG, ZBTB17, FGF2, IL11	233	510	13588	1.02913	1	0.998084	100
GOTERM_BP_FAT	GO:0051173~positive regulation of nitrogen compound metabolic process	9	2.31362	0.680466	GM98, MURC, E2F3, SOX11, LEF1, MYOG, ZBTB17, FGF2, IL11	233	526	13588	0.99783	1	0.998645	100
GOTERM_BP_FAT	GO:0010557~positive regulation of macromolecule biosynthetic process	9	2.31362	0.688598	GM98, MURC, E2F3, SOX11, LEF1, MYOG, ZBTB17, FGF2, IL11	233	530	13588	0.990299	1	0.998679	100
GOTERM_BP_FAT	GO:0031328~positive regulation of cellular biosynthetic process	9	2.31362	0.730982	GM98, MURC, E2F3, SOX11, LEF1, MYOG, ZBTB17, FGF2, IL11	233	552	13588	0.95083	1	0.99925	100
GOTERM_BP_FAT	GO:0045944~positive regulation of transcription from RNA polymerase II promoter	6	1.54242	0.735678	MURC, SOX11, LEF1, MYOG, FGF2, IL11	233	358	13588	0.97739	1	0.999296	100
GOTERM_BP_FAT	GO:0009891~positive regulation of biosynthetic process	9	2.31362	0.740052	GM98, MURC, E2F3, SOX11, LEF1, MYOG, ZBTB17, FGF2, IL11	233	557	13588	0.942295	1	0.999315	100
GOTERM_BP_FAT	GO:0010604~positive regulation of macromolecule metabolic process	10	2.57069	0.759007	GM98, MURC, E2F3, SOX11, LEF1, MYOG, IGH-6, ZBTB17, FGF2, IL11	233	633	13588	0.921289	1	0.999428	100
GOTERM_BP_FAT	GO:0006357~regulation of transcription from RNA polymerase II promoter	9	2.31362	0.831326	MURC, SOX11, BCL6B, LEF1, MYOG, HES6, SKIL, FGF2, IL11	233	616	13588	0.852043	1	0.999823	100
GOTERM_BP_FAT	GO:0006355~regulation of transcription, DNA-dependent	22	5.65553	0.832118	IRX3, GM98, C330013J21RIK, E2F3, BATF2, ZFP605, SOX11, LEF1, HES6, ZBTB17, YBX1, IL11, CBX5, MURC, FOXQ1, BCL6B, RHOX10, RFX3, MYOG, BHLHE40, SKIL, FGF2	233	1465	13588	0.875759	1	0.999821	100
GOTERM_BP_FAT	GO:0051252~regulation of RNA metabolic process	22	5.65553	0.851723	IRX3, GM98, C330013J21RIK, E2F3, BATF2, ZFP605, SOX11, LEF1, HES6, ZBTB17, YBX1, IL11, CBX5, MURC, FOXQ1, BCL6B, RHOX10, RFX3, MYOG, BHLHE40, SKIL, FGF2	233	1488	13588	0.862223	1	0.999883	100
GOTERM_MF_FAT	GO:0003700~transcription factor activity	10	2.57069	0.896307	GM98, IRX3, E2F3, FOXQ1, BATF2, SOX11, RHOX10, LEF1, MYOG, HES6	219	776	13288	0.781905	1	0.999958	100
SP_PIR_KEYWORDS	activator	5	1.28535	0.966826	GM98, MURC, E2F3, LEF1, CCNC	305	484	17854	0.604728	1	0.999953	100
Annotation Cluster 73	Enrichment Score: 0.21491752074834847
Category	Term	Count	%	PValue	Genes	List Total	Pop Hits	Pop Total	Fold Enrichment	Bonferroni	Benjamini	FDR
GOTERM_BP_FAT	GO:0051260~protein homooligomerization	3	0.771208	0.228924	CCDC88C, CDH1, TRIM72	233	53	13588	3.301	1	0.945743	98.5258
GOTERM_BP_FAT	GO:0051259~protein oligomerization	3	0.771208	0.348853	CCDC88C, CDH1, TRIM72	233	72	13588	2.4299	1	0.97836	99.905
GOTERM_BP_FAT	GO:0065003~macromolecular complex assembly	6	1.54242	0.688522	CCDC88C, GM9531, H2AFY2, GM6142, CDH1, TRIM72	233	338	13588	1.03522	1	0.998717	100
GOTERM_BP_FAT	GO:0070271~protein complex biogenesis	4	1.02828	0.748085	CCDC88C, GM6142, CDH1, TRIM72	233	227	13588	1.02762	1	0.999363	100
GOTERM_BP_FAT	GO:0006461~protein complex assembly	4	1.02828	0.748085	CCDC88C, GM6142, CDH1, TRIM72	233	227	13588	1.02762	1	0.999363	100
GOTERM_BP_FAT	GO:0043933~macromolecular complex subunit organization	6	1.54242	0.755138	CCDC88C, GM9531, H2AFY2, GM6142, CDH1, TRIM72	233	367	13588	0.953421	1	0.999416	100
GOTERM_BP_FAT	GO:0034622~cellular macromolecular complex assembly	3	0.771208	0.888328	GM9531, H2AFY2, GM6142	233	217	13588	0.806234	1	0.999957	100
GOTERM_BP_FAT	GO:0034621~cellular macromolecular complex subunit organization	3	0.771208	0.9245	GM9531, H2AFY2, GM6142	233	245	13588	0.714093	1	0.999985	100
Annotation Cluster 74	Enrichment Score: 0.204015440453396
Category	Term	Count	%	PValue	Genes	List Total	Pop Hits	Pop Total	Fold Enrichment	Bonferroni	Benjamini	FDR
GOTERM_BP_FAT	GO:0019226~transmission of nerve impulse	5	1.28535	0.54443	CLN3, KCNMB4, GM98, EGR3, ATP1A2	233	226	13588	1.29021	1	0.994995	99.9997
GOTERM_BP_FAT	GO:0007267~cell-cell signaling	6	1.54242	0.553263	CLN3, EGR3, SPRY1, EXOC3L, ATP1A2, FGF2	233	290	13588	1.20657	1	0.995482	99.9998
GOTERM_BP_FAT	GO:0007268~synaptic transmission	3	0.771208	0.811111	CLN3, EGR3, ATP1A2	233	178	13588	0.982881	1	0.999748	100
Annotation Cluster 75	Enrichment Score: 0.20151458531404892
Category	Term	Count	%	PValue	Genes	List Total	Pop Hits	Pop Total	Fold Enrichment	Bonferroni	Benjamini	FDR
GOTERM_BP_FAT	GO:0048598~embryonic morphogenesis	8	2.05656	0.415047	KCNQ4, SHROOM3, CRABP2, GDF5, SOBP, LEF1, WNT9A, ZBTB17	233	359	13588	1.29956	1	0.98709	99.9833
GOTERM_BP_FAT	GO:0048562~embryonic organ morphogenesis	3	0.771208	0.764542	KCNQ4, SOBP, WNT9A	233	161	13588	1.08666	1	0.99946	100
GOTERM_BP_FAT	GO:0048568~embryonic organ development	4	1.02828	0.783353	KCNQ4, SOBP, LEF1, WNT9A	233	241	13588	0.967927	1	0.999574	100
Annotation Cluster 76	Enrichment Score: 0.19716571993290222
Category	Term	Count	%	PValue	Genes	List Total	Pop Hits	Pop Total	Fold Enrichment	Bonferroni	Benjamini	FDR
UP_SEQ_FEATURE	repeat:ANK 4	4	1.02828	0.414594	ANK1, ANKRD23, ANKRD2, ASB2	298	126	16021	1.70672	1	0.999999	99.9797
UP_SEQ_FEATURE	repeat:ANK 3	4	1.02828	0.568049	ANK1, ANKRD23, ANKRD2, ASB2	298	159	16021	1.3525	1	1	99.9998
UP_SEQ_FEATURE	repeat:ANK 5	3	0.771208	0.592935	ANK1, ANKRD2, ASB2	298	107	16021	1.50734	1	1	99.9999
UP_SEQ_FEATURE	repeat:ANK 2	4	1.02828	0.690921	ANK1, ANKRD23, ANKRD2, ASB2	298	191	16021	1.1259	1	1	100
UP_SEQ_FEATURE	repeat:ANK 1	4	1.02828	0.690921	ANK1, ANKRD23, ANKRD2, ASB2	298	191	16021	1.1259	1	1	100
INTERPRO	IPR002110:Ankyrin	4	1.02828	0.708537	ANK1, ANKRD23, ANKRD2, ASB2	291	223	17763	1.09491	1	0.999998	100
SP_PIR_KEYWORDS	ank repeat	4	1.02828	0.732154	ANK1, ANKRD23, ANKRD2, ASB2	305	222	17854	1.05473	1	0.991889	100
SMART	SM00248:ANK	4	1.02828	0.76531	ANK1, ANKRD23, ANKRD2, ASB2	164	223	9131	0.998688	1	0.999853	100
Annotation Cluster 77	Enrichment Score: 0.19436038056797508
Category	Term	Count	%	PValue	Genes	List Total	Pop Hits	Pop Total	Fold Enrichment	Bonferroni	Benjamini	FDR
GOTERM_CC_FAT	GO:0042598~vesicular fraction	5	1.28535	0.377699	EBP, VCP, HMGCR, WNK1, ATP1A2	215	182	12504	1.59775	1	0.839196	99.7986
GOTERM_CC_FAT	GO:0005792~microsome	4	1.02828	0.583066	EBP, VCP, HMGCR, ATP1A2	215	176	12504	1.32178	1	0.952927	99.9989
GOTERM_CC_FAT	GO:0005626~insoluble fraction	9	2.31362	0.687506	CLN3, RPSA, EBP, DES, VCP, CCDC88C, HMGCR, WNK1, ATP1A2	215	528	12504	0.991332	1	0.976771	100
GOTERM_CC_FAT	GO:0000267~cell fraction	9	2.31362	0.806197	CLN3, RPSA, EBP, DES, VCP, CCDC88C, HMGCR, WNK1, ATP1A2	215	596	12504	0.878227	1	0.992018	100
GOTERM_CC_FAT	GO:0005624~membrane fraction	7	1.79949	0.874213	CLN3, RPSA, EBP, VCP, HMGCR, WNK1, ATP1A2	215	510	12504	0.798249	1	0.997093	100
Annotation Cluster 78	Enrichment Score: 0.18950666742469813
Category	Term	Count	%	PValue	Genes	List Total	Pop Hits	Pop Total	Fold Enrichment	Bonferroni	Benjamini	FDR
GOTERM_BP_FAT	GO:0007601~visual perception	3	0.771208	0.51705	IQCB1, GPRC5C, MFRP	233	101	13588	1.73221	1	0.994073	99.9993
GOTERM_BP_FAT	GO:0050953~sensory perception of light stimulus	3	0.771208	0.522333	IQCB1, GPRC5C, MFRP	233	102	13588	1.71522	1	0.99435	99.9994
GOTERM_BP_FAT	GO:0007600~sensory perception	7	1.79949	0.999999	IQCB1, KCNQ4, GPRC5C, SOBP, TAS1R1, OTOA, MFRP	233	1402	13588	0.291172	1	1	100
Annotation Cluster 79	Enrichment Score: 0.16496295833284397
Category	Term	Count	%	PValue	Genes	List Total	Pop Hits	Pop Total	Fold Enrichment	Bonferroni	Benjamini	FDR
UP_SEQ_FEATURE	repeat:TPR 3	3	0.771208	0.646168	CDC23, PEX5L, TTC39B	298	118	16021	1.36682	1	1	100
SP_PIR_KEYWORDS	tpr repeat	3	0.771208	0.695551	CDC23, PEX5L, TTC39B	305	141	17854	1.24548	1	0.988973	100
UP_SEQ_FEATURE	repeat:TPR 1	3	0.771208	0.697809	CDC23, PEX5L, TTC39B	298	130	16021	1.24066	1	1	100
UP_SEQ_FEATURE	repeat:TPR 2	3	0.771208	0.697809	CDC23, PEX5L, TTC39B	298	130	16021	1.24066	1	1	100
Annotation Cluster 80	Enrichment Score: 0.16341011685257248
Category	Term	Count	%	PValue	Genes	List Total	Pop Hits	Pop Total	Fold Enrichment	Bonferroni	Benjamini	FDR
GOTERM_MF_FAT	GO:0016564~transcription repressor activity	6	1.54242	0.265461	BCL6B, RFX3, SMYD1, BHLHE40, SKIL, CBX5	219	211	13288	1.72538	1	0.946012	98.5773
GOTERM_BP_FAT	GO:0016481~negative regulation of transcription	7	1.79949	0.613566	BCL6B, LEF1, RFX3, SMYD1, BHLHE40, SKIL, CBX5	233	372	13588	1.09737	1	0.997474	100
GOTERM_BP_FAT	GO:0045934~negative regulation of nucleobase, nucleoside, nucleotide and nucleic acid metabolic process	7	1.79949	0.675743	BCL6B, LEF1, RFX3, SMYD1, BHLHE40, SKIL, CBX5	233	397	13588	1.02827	1	0.99857	100
GOTERM_BP_FAT	GO:0051172~negative regulation of nitrogen compound metabolic process	7	1.79949	0.685077	BCL6B, LEF1, RFX3, SMYD1, BHLHE40, SKIL, CBX5	233	401	13588	1.01801	1	0.998675	100
GOTERM_BP_FAT	GO:0010629~negative regulation of gene expression	7	1.79949	0.705436	BCL6B, LEF1, RFX3, SMYD1, BHLHE40, SKIL, CBX5	233	410	13588	0.995666	1	0.998941	100
GOTERM_BP_FAT	GO:0010558~negative regulation of macromolecule biosynthetic process	7	1.79949	0.722778	BCL6B, LEF1, RFX3, SMYD1, BHLHE40, SKIL, CBX5	233	418	13588	0.97661	1	0.999143	100
GOTERM_MF_FAT	GO:0003682~chromatin binding	3	0.771208	0.72574	LEF1, SKIL, CBX5	219	155	13288	1.17437	1	0.99868	100
GOTERM_BP_FAT	GO:0031327~negative regulation of cellular biosynthetic process	7	1.79949	0.747446	BCL6B, LEF1, RFX3, SMYD1, BHLHE40, SKIL, CBX5	233	430	13588	0.949356	1	0.999375	100
GOTERM_BP_FAT	GO:0009890~negative regulation of biosynthetic process	7	1.79949	0.75531	BCL6B, LEF1, RFX3, SMYD1, BHLHE40, SKIL, CBX5	233	434	13588	0.940606	1	0.9994	100
GOTERM_BP_FAT	GO:0010605~negative regulation of macromolecule metabolic process	8	2.05656	0.7658	CLN3, BCL6B, LEF1, RFX3, SMYD1, BHLHE40, SKIL, CBX5	233	506	13588	0.922017	1	0.999458	100
GOTERM_BP_FAT	GO:0045892~negative regulation of transcription, DNA-dependent	5	1.28535	0.775133	BCL6B, LEF1, BHLHE40, SKIL, CBX5	233	308	13588	0.946714	1	0.999532	100
GOTERM_MF_FAT	GO:0030528~transcription regulator activity	18	4.62725	0.779013	IRX3, GM98, E2F3, BATF2, SOX11, LEF1, ACTN2, SMYD1, HES6, CBX5, NTN3, FOXQ1, BCL6B, RHOX10, RFX3, MYOG, SKIL, BHLHE40	219	1206	13288	0.905609	1	0.999279	100
GOTERM_BP_FAT	GO:0051253~negative regulation of RNA metabolic process	5	1.28535	0.779429	BCL6B, LEF1, BHLHE40, SKIL, CBX5	233	310	13588	0.940606	1	0.999562	100
GOTERM_BP_FAT	GO:0000122~negative regulation of transcription from RNA polymerase II promoter	3	0.771208	0.908058	BCL6B, LEF1, SKIL	233	231	13588	0.757371	1	0.999977	100
Annotation Cluster 81	Enrichment Score: 0.16195800546343952
Category	Term	Count	%	PValue	Genes	List Total	Pop Hits	Pop Total	Fold Enrichment	Bonferroni	Benjamini	FDR
GOTERM_MF_FAT	GO:0005506~iron ion binding	6	1.54242	0.667169	SCD1, PTGIS, FTL1, DUOX2, FTH1, MB	219	343	13288	1.06138	1	0.997445	100
GOTERM_MF_FAT	GO:0020037~heme binding	3	0.771208	0.687437	PTGIS, DUOX2, MB	219	144	13288	1.26408	1	0.998009	100
GOTERM_MF_FAT	GO:0046906~tetrapyrrole binding	3	0.771208	0.712291	PTGIS, DUOX2, MB	219	151	13288	1.20548	1	0.998594	100
Annotation Cluster 82	Enrichment Score: 0.13791675758440483
Category	Term	Count	%	PValue	Genes	List Total	Pop Hits	Pop Total	Fold Enrichment	Bonferroni	Benjamini	FDR
GOTERM_BP_FAT	GO:0016044~membrane organization	6	1.54242	0.496561	CLN3, DYSF, TFRC, PACSIN3, SGCG, TRIM72	233	272	13588	1.28642	1	0.992699	99.9985
GOTERM_BP_FAT	GO:0016192~vesicle-mediated transport	7	1.79949	0.811877	CLN3, TFRC, PACSIN3, VAMP5, EXOC3L, IGH-6, TRIM72	233	466	13588	0.876015	1	0.999745	100
GOTERM_BP_FAT	GO:0010324~membrane invagination	3	0.771208	0.834517	CLN3, TFRC, PACSIN3	233	188	13588	0.9306	1	0.999821	100
GOTERM_BP_FAT	GO:0006897~endocytosis	3	0.771208	0.834517	CLN3, TFRC, PACSIN3	233	188	13588	0.9306	1	0.999821	100
Annotation Cluster 83	Enrichment Score: 0.11073806369130175
Category	Term	Count	%	PValue	Genes	List Total	Pop Hits	Pop Total	Fold Enrichment	Bonferroni	Benjamini	FDR
GOTERM_BP_FAT	GO:0006333~chromatin assembly or disassembly	3	0.771208	0.55822	GM9531, H2AFY2, CBX5	233	109	13588	1.60507	1	0.995553	99.9998
GOTERM_BP_FAT	GO:0006325~chromatin organization	4	1.02828	0.90833	GM9531, H2AFY2, SMYD1, CBX5	233	315	13588	0.740541	1	0.999976	100
GOTERM_BP_FAT	GO:0051276~chromosome organization	5	1.28535	0.917776	DCLRE1C, GM9531, H2AFY2, SMYD1, CBX5	233	404	13588	0.721752	1	0.999984	100
Annotation Cluster 84	Enrichment Score: 0.08857734344779127
Category	Term	Count	%	PValue	Genes	List Total	Pop Hits	Pop Total	Fold Enrichment	Bonferroni	Benjamini	FDR
SP_PIR_KEYWORDS	repressor	10	2.57069	0.231013	EIF4G2, IRX3, MIER1, RFX3, CCNC, SMYD1, RRP8, HES6, SP9, YBX1	305	391	17854	1.49713	1	0.787928	97.0476
GOTERM_MF_FAT	GO:0030528~transcription regulator activity	18	4.62725	0.779013	IRX3, GM98, E2F3, BATF2, SOX11, LEF1, ACTN2, SMYD1, HES6, CBX5, NTN3, FOXQ1, BCL6B, RHOX10, RFX3, MYOG, SKIL, BHLHE40	219	1206	13288	0.905609	1	0.999279	100
GOTERM_MF_FAT	GO:0043565~sequence-specific DNA binding	8	2.05656	0.812121	GM98, IRX3, FOXQ1, BATF2, SOX11, RHOX10, LEF1, MYOG	219	556	13288	0.873033	1	0.999594	100
GOTERM_BP_FAT	GO:0006355~regulation of transcription, DNA-dependent	22	5.65553	0.832118	IRX3, GM98, C330013J21RIK, E2F3, BATF2, ZFP605, SOX11, LEF1, HES6, ZBTB17, YBX1, IL11, CBX5, MURC, FOXQ1, BCL6B, RHOX10, RFX3, MYOG, BHLHE40, SKIL, FGF2	233	1465	13588	0.875759	1	0.999821	100
GOTERM_BP_FAT	GO:0051252~regulation of RNA metabolic process	22	5.65553	0.851723	IRX3, GM98, C330013J21RIK, E2F3, BATF2, ZFP605, SOX11, LEF1, HES6, ZBTB17, YBX1, IL11, CBX5, MURC, FOXQ1, BCL6B, RHOX10, RFX3, MYOG, BHLHE40, SKIL, FGF2	233	1488	13588	0.862223	1	0.999883	100
GOTERM_MF_FAT	GO:0003700~transcription factor activity	10	2.57069	0.896307	GM98, IRX3, E2F3, FOXQ1, BATF2, SOX11, RHOX10, LEF1, MYOG, HES6	219	776	13288	0.781905	1	0.999958	100
SP_PIR_KEYWORDS	transcription regulation	18	4.62725	0.983215	IRX3, GM98, E2F3, EGR3, SOX11, LEF1, SMYD1, RRP8, CCNC, HES6, ZBTB17, YBX1, MURC, FOXQ1, MIER1, RFX3, BHLHE40, SP9	305	1546	17854	0.681552	1	0.999991	100
SP_PIR_KEYWORDS	dna-binding	16	4.11311	0.983592	IRX3, GM98, E2F3, EGR3, BATF2, SOX11, LEF1, SMYD1, ZBTB17, YBX1, FOXQ1, H2AFY2, RHOX10, MYOG, RFX3, BHLHE40	305	1404	17854	0.667096	1	0.999991	100
GOTERM_BP_FAT	GO:0045449~regulation of transcription	28	7.19794	0.983671	C330013J21RIK, GM98, IRX3, E2F3, ZBTB17, YBX1, CBX5, IL11, FOXQ1, MIER1, RHOX10, MYOG, BHLHE40, SKIL, FGF2, EGR3, ZFP605, BATF2, SOX11, LEF1, CCNC, SMYD1, HES6, NTN3, MURC, BCL6B, RFX3, SP9	233	2227	13588	0.733225	1	1	100
GOTERM_MF_FAT	GO:0003677~DNA binding	20	5.14139	0.987903	IRX3, GM98, E2F3, EGR3, BATF2, SOX11, LEF1, SMYD1, HES6, ZBTB17, YBX1, FOXQ1, MIER1, H2AFY2, BCL6B, RHOX10, MYOG, RFX3, BHLHE40, SP9	219	1781	13288	0.681368	1	1	100
SP_PIR_KEYWORDS	Transcription	19	4.88432	0.995349	IRX3, GM98, C330013J21RIK, E2F3, EGR3, SOX11, LEF1, SMYD1, RRP8, CCNC, HES6, ZBTB17, YBX1, MURC, FOXQ1, MIER1, RFX3, BHLHE40, SP9	305	1769	17854	0.628726	1	0.999999	100
GOTERM_BP_FAT	GO:0006350~transcription	19	4.88432	0.996155	IRX3, GM98, C330013J21RIK, E2F3, EGR3, SOX11, LEF1, SMYD1, CCNC, HES6, ZBTB17, YBX1, MURC, FOXQ1, PAPOLA, MIER1, RFX3, BHLHE40, SP9	233	1772	13588	0.625302	1	1	100
Annotation Cluster 85	Enrichment Score: 0.08822904205945022
Category	Term	Count	%	PValue	Genes	List Total	Pop Hits	Pop Total	Fold Enrichment	Bonferroni	Benjamini	FDR
SP_PIR_KEYWORDS	microtubule	4	1.02828	0.729351	SHROOM3, MAPT, GM6142, MID1IP1	305	221	17854	1.05951	1	0.992046	100
GOTERM_CC_FAT	GO:0005874~microtubule	4	1.02828	0.782562	SHROOM3, MAPT, GM6142, MID1IP1	215	240	12504	0.969302	1	0.989357	100
GOTERM_CC_FAT	GO:0015630~microtubule cytoskeleton	5	1.28535	0.952483	SHROOM3, MAPT, GM6142, PDE4DIP, MID1IP1	215	450	12504	0.646202	1	0.999659	100
Annotation Cluster 86	Enrichment Score: 0.08608057770164207
Category	Term	Count	%	PValue	Genes	List Total	Pop Hits	Pop Total	Fold Enrichment	Bonferroni	Benjamini	FDR
GOTERM_MF_FAT	GO:0046872~metal ion binding	63	16.1954	0.595041	APOBEC2, PDLIM7, TNNC1, DUOX2, SOBP, KCNJ12, DNASE1L3, ZFP783, KCNQ4, PTGIS, DBR1, MB, SLC12A7, EGR3, PADI3, LDB3, ACTN2, MMP15, DCLRE1C, XIRP2, CASQ1, UBA52, CASQ2, C330013J21RIK, FTL1, MYL2, ADAMTSL2, FBXO40, ADAMTS16, SRL, MYL1, CACNB1, CDH1, CDH2, TRIM72, ZBTB17, PEX5L, KCNA7, FTH1, MYL9, STK32C, ANXA8, ZFP750, PCSK9, THBS1, SCN5A, SCD1, AGBL3, WDFY1, ZFP605, AGBL4, MYLPF, SMYD1, ATP1A2, CSRP…	219	3850	13288	0.992877	1	0.995781	99.9996
GOTERM_MF_FAT	GO:0043167~ion binding	64	16.4524	0.61644	APOBEC2, PDLIM7, TNNC1, DUOX2, SOBP, KCNJ12, DNASE1L3, ZFP783, KCNQ4, PTGIS, DBR1, MB, SLC12A7, EGR3, PADI3, LDB3, ACTN2, MMP15, DCLRE1C, XIRP2, CASQ1, UBA52, CASQ2, C330013J21RIK, FTL1, MYL2, ADAMTSL2, FBXO40, ADAMTS16, SRL, MYL1, CACNB1, CLCNKA, CDH1, CDH2, TRIM72, ZBTB17, PEX5L, KCNA7, FTH1, MYL9, STK32C, ANXA8, ZFP750, PCSK9, THBS1, SCN5A, SCD1, AGBL3, WDFY1, ZFP605, AGBL4, MYLPF, SMYD1, ATP1…	219	3934	13288	0.9871	1	0.996665	99.9998
GOTERM_MF_FAT	GO:0043169~cation binding	63	16.1954	0.628052	APOBEC2, PDLIM7, TNNC1, DUOX2, SOBP, KCNJ12, DNASE1L3, ZFP783, KCNQ4, PTGIS, DBR1, MB, SLC12A7, EGR3, PADI3, LDB3, ACTN2, MMP15, DCLRE1C, XIRP2, CASQ1, UBA52, CASQ2, C330013J21RIK, FTL1, MYL2, ADAMTSL2, FBXO40, ADAMTS16, SRL, MYL1, CACNB1, CDH1, CDH2, TRIM72, ZBTB17, PEX5L, KCNA7, FTH1, MYL9, STK32C, ANXA8, ZFP750, PCSK9, THBS1, SCN5A, SCD1, AGBL3, WDFY1, ZFP605, AGBL4, MYLPF, SMYD1, ATP1A2, CSRP…	219	3885	13288	0.983932	1	0.996355	99.9999
GOTERM_MF_FAT	GO:0008270~zinc ion binding	28	7.19794	0.937332	APOBEC2, C330013J21RIK, FBXO40, ADAMTSL2, PDLIM7, ADAMTS16, SOBP, TRIM72, ZBTB17, PEX5L, ZFP783, ZFP750, AGBL3, WDFY1, EGR3, ZFP605, AGBL4, LDB3, SMYD1, MMP15, CSRP3, NRAP, XIRP2, BCL6B, SP9, ZMYND17, UBA52, ZMYND15	219	2105	13288	0.807089	1	0.999993	100
GOTERM_MF_FAT	GO:0046914~transition metal ion binding	34	8.74036	0.964858	APOBEC2, C330013J21RIK, FTL1, PDLIM7, FBXO40, ADAMTSL2, ADAMTS16, DUOX2, SOBP, TRIM72, ZBTB17, PEX5L, FTH1, ZFP783, PTGIS, ZFP750, MB, SCD1, AGBL3, WDFY1, EGR3, ZFP605, AGBL4, LDB3, SMYD1, MMP15, CSRP3, NRAP, XIRP2, BCL6B, SP9, ZMYND17, UBA52, ZMYND15	219	2608	13288	0.791019	1	0.999999	100
SP_PIR_KEYWORDS	zinc	22	5.65553	0.989167	APOBEC2, AGBL3, C330013J21RIK, WDFY1, EGR3, FBXO40, PDLIM7, ADAMTS16, AGBL4, LDB3, SOBP, SMYD1, MMP15, TRIM72, ZBTB17, PEX5L, CSRP3, NRAP, XIRP2, BCL6B, ZMYND17, UBA52	305	1886	17854	0.682836	1	0.999995	100
SP_PIR_KEYWORDS	metal-binding	32	8.22622	0.994854	APOBEC2, C330013J21RIK, FTL1, PDLIM7, FBXO40, ADAMTS16, SOBP, TRIM72, ZBTB17, PEX5L, FTH1, GSS, STK32C, PTGIS, DBR1, MB, AGBL3, WDFY1, EGR3, AGBL4, LDB3, SMYD1, ATP1A2, MMP15, CSRP3, NRAP, FREM2, XIRP2, ATP2A1, BCL6B, ZMYND17, UBA52	305	2682	17854	0.698436	1	0.999999	100
SP_PIR_KEYWORDS	zinc-finger	10	2.57069	0.998933	EGR3, FBXO40, BCL6B, SOBP, SMYD1, ZMYND17, TRIM72, ZBTB17, PEX5L, UBA52	305	1204	17854	0.486194	1	1	100
Annotation Cluster 87	Enrichment Score: 0.07614918471850193
Category	Term	Count	%	PValue	Genes	List Total	Pop Hits	Pop Total	Fold Enrichment	Bonferroni	Benjamini	FDR
INTERPRO	IPR013753:Ras	3	0.771208	0.590415	RAN, RHOBTB2, RAB40C	291	121	17763	1.51342	1	0.999967	99.9998
INTERPRO	IPR005225:Small GTP-binding protein	3	0.771208	0.751183	RAN, RHOBTB2, RAB40C	291	164	17763	1.11661	1	0.999999	100
UP_SEQ_FEATURE	nucleotide phosphate-binding region:GTP	4	1.02828	0.886287	EEF1A1, RAN, RHOBTB2, RAB40C	298	274	16021	0.784843	1	1	100
SP_PIR_KEYWORDS	gtp-binding	4	1.02828	0.904444	EEF1A1, RAN, RHOBTB2, RAB40C	305	313	17854	0.748086	1	0.999312	100
GOTERM_MF_FAT	GO:0005525~GTP binding	4	1.02828	0.933006	EEF1A1, RAN, RHOBTB2, RAB40C	219	354	13288	0.685602	1	0.999992	100
GOTERM_MF_FAT	GO:0032561~guanyl ribonucleotide binding	4	1.02828	0.939953	EEF1A1, RAN, RHOBTB2, RAB40C	219	363	13288	0.668604	1	0.999992	100
GOTERM_MF_FAT	GO:0019001~guanyl nucleotide binding	4	1.02828	0.939953	EEF1A1, RAN, RHOBTB2, RAB40C	219	363	13288	0.668604	1	0.999992	100
Annotation Cluster 88	Enrichment Score: 0.07212025689924315
Category	Term	Count	%	PValue	Genes	List Total	Pop Hits	Pop Total	Fold Enrichment	Bonferroni	Benjamini	FDR
GOTERM_BP_FAT	GO:0016477~cell migration	4	1.02828	0.780975	PDGFB, CTGF, CDH2, PEX5L	233	240	13588	0.97196	1	0.999564	100
GOTERM_BP_FAT	GO:0048870~cell motility	4	1.02828	0.867028	PDGFB, CTGF, CDH2, PEX5L	233	284	13588	0.821375	1	0.999919	100
GOTERM_BP_FAT	GO:0051674~localization of cell	4	1.02828	0.867028	PDGFB, CTGF, CDH2, PEX5L	233	284	13588	0.821375	1	0.999919	100
GOTERM_BP_FAT	GO:0006928~cell motion	5	1.28535	0.876627	PDGFB, CTGF, CDH2, PEX5L, EPHB2	233	367	13588	0.794518	1	0.999941	100
Annotation Cluster 89	Enrichment Score: 0.07064708390061195
Category	Term	Count	%	PValue	Genes	List Total	Pop Hits	Pop Total	Fold Enrichment	Bonferroni	Benjamini	FDR
GOTERM_BP_FAT	GO:0030097~hemopoiesis	4	1.02828	0.805981	DCLRE1C, EBP, ANK1, MB	233	251	13588	0.929364	1	0.999731	100
GOTERM_BP_FAT	GO:0048534~hemopoietic or lymphoid organ development	4	1.02828	0.86227	DCLRE1C, EBP, ANK1, MB	233	281	13588	0.830144	1	0.999908	100
GOTERM_BP_FAT	GO:0002520~immune system development	4	1.02828	0.883265	DCLRE1C, EBP, ANK1, MB	233	295	13588	0.790747	1	0.999949	100
Annotation Cluster 90	Enrichment Score: 0.050232187815315965
Category	Term	Count	%	PValue	Genes	List Total	Pop Hits	Pop Total	Fold Enrichment	Bonferroni	Benjamini	FDR
GOTERM_BP_FAT	GO:0000278~mitotic cell cycle	4	1.02828	0.790359	RAN, CDC23, TPD52L1, CAMK2A	233	244	13588	0.956026	1	0.999615	100
GOTERM_BP_FAT	GO:0022402~cell cycle process	5	1.28535	0.907037	RAN, CDC23, TPD52L1, SKIL, CAMK2A	233	393	13588	0.741954	1	0.999976	100
GOTERM_BP_FAT	GO:0022403~cell cycle phase	4	1.02828	0.921908	RAN, CDC23, TPD52L1, CAMK2A	233	328	13588	0.71119	1	0.999985	100
GOTERM_BP_FAT	GO:0007049~cell cycle	7	1.79949	0.952651	E2F3, RAN, CDC23, TPD52L1, RBM38, SKIL, CAMK2A	233	611	13588	0.668123	1	0.999998	100
Annotation Cluster 91	Enrichment Score: 0.05019054906172408
Category	Term	Count	%	PValue	Genes	List Total	Pop Hits	Pop Total	Fold Enrichment	Bonferroni	Benjamini	FDR
GOTERM_BP_FAT	GO:0046907~intracellular transport	7	1.79949	0.749428	VCP, UCP2, RAN, CACNB1, IGH-6, MYH6, MYH7B	233	431	13588	0.947154	1	0.999361	100
GOTERM_BP_FAT	GO:0008104~protein localization	11	2.82776	0.834313	SFT2D1, SHROOM3, VCP, RAN, SNX25, CACNB1, RAB40C, TMSB10, PEX5L, MYH7B, ALS2CL	233	753	13588	0.851917	1	0.999826	100
GOTERM_BP_FAT	GO:0006886~intracellular protein transport	4	1.02828	0.854007	VCP, RAN, CACNB1, MYH7B	233	276	13588	0.845183	1	0.999887	100
GOTERM_BP_FAT	GO:0034613~cellular protein localization	4	1.02828	0.888718	VCP, RAN, CACNB1, MYH7B	233	299	13588	0.780169	1	0.999956	100
GOTERM_BP_FAT	GO:0070727~cellular macromolecule localization	4	1.02828	0.891359	VCP, RAN, CACNB1, MYH7B	233	301	13588	0.774985	1	0.999959	100
GOTERM_BP_FAT	GO:0015031~protein transport	7	1.79949	0.969078	SFT2D1, VCP, RAN, SNX25, CACNB1, RAB40C, MYH7B	233	651	13588	0.627071	1	1	100
GOTERM_BP_FAT	GO:0045184~establishment of protein localization	7	1.79949	0.970717	SFT2D1, VCP, RAN, SNX25, CACNB1, RAB40C, MYH7B	233	656	13588	0.622291	1	1	100
SP_PIR_KEYWORDS	protein transport	3	0.771208	0.99698	SFT2D1, RAN, SNX25	305	461	17854	0.38094	1	1	100
Annotation Cluster 92	Enrichment Score: 0.049155272542734656
Category	Term	Count	%	PValue	Genes	List Total	Pop Hits	Pop Total	Fold Enrichment	Bonferroni	Benjamini	FDR
GOTERM_MF_FAT	GO:0050662~coenzyme binding	3	0.771208	0.741803	HMGCR, DUOX2, GM16470, GM12070	219	160	13288	1.13767	1	0.998935	100
GOTERM_MF_FAT	GO:0048037~cofactor binding	3	0.771208	0.888612	HMGCR, DUOX2, GM16470, GM12070	219	226	13288	0.805431	1	0.999949	100
GOTERM_BP_FAT	GO:0055114~oxidation reduction	7	1.79949	0.975442	SCD1, BC002163, HMGCR, DUOX2, GM16470, GM6415, GM12070, FTH1	233	672	13588	0.607475	1	1	100
SP_PIR_KEYWORDS	oxidoreductase	5	1.28535	0.988955	SCD1, HMGCR, DUOX2, GM16470, GM12070, FTH1	305	572	17854	0.511693	1	0.999996	100
Annotation Cluster 93	Enrichment Score: 0.04528236795528191
Category	Term	Count	%	PValue	Genes	List Total	Pop Hits	Pop Total	Fold Enrichment	Bonferroni	Benjamini	FDR
GOTERM_MF_FAT	GO:0005096~GTPase activator activity	3	0.771208	0.826637	MURC, ALS2CL, RIN3	219	192	13288	0.948059	1	0.999691	100
GOTERM_MF_FAT	GO:0005083~small GTPase regulator activity	3	0.771208	0.8841	MURC, TIAM1, ALS2CL	219	223	13288	0.816266	1	0.999946	100
GOTERM_MF_FAT	GO:0008047~enzyme activator activity	3	0.771208	0.918168	MURC, ALS2CL, RIN3	219	249	13288	0.731034	1	0.999983	100
GOTERM_MF_FAT	GO:0030695~GTPase regulator activity	4	1.02828	0.938469	MURC, TIAM1, ALS2CL, RIN3	219	361	13288	0.672308	1	0.999993	100
GOTERM_MF_FAT	GO:0060589~nucleoside-triphosphatase regulator activity	4	1.02828	0.942822	MURC, TIAM1, ALS2CL, RIN3	219	367	13288	0.661317	1	0.999993	100
Annotation Cluster 94	Enrichment Score: 0.04472019438105204
Category	Term	Count	%	PValue	Genes	List Total	Pop Hits	Pop Total	Fold Enrichment	Bonferroni	Benjamini	FDR
GOTERM_BP_FAT	GO:0048514~blood vessel morphogenesis	3	0.771208	0.855281	CTGF, CDH2, FGF2	233	198	13588	0.8836	1	0.999888	100
GOTERM_BP_FAT	GO:0001568~blood vessel development	3	0.771208	0.923424	CTGF, CDH2, FGF2	233	244	13588	0.71702	1	0.999985	100
GOTERM_BP_FAT	GO:0001944~vasculature development	3	0.771208	0.929672	CTGF, CDH2, FGF2	233	250	13588	0.699811	1	0.999989	100
Annotation Cluster 95	Enrichment Score: 0.0409598013564565
Category	Term	Count	%	PValue	Genes	List Total	Pop Hits	Pop Total	Fold Enrichment	Bonferroni	Benjamini	FDR
SP_PIR_KEYWORDS	mitochondrion inner membrane	4	1.02828	0.60557	BC002163, UCP2, SLC25A35, GM6415	305	183	17854	1.27951	1	0.976669	99.9996
GOTERM_CC_FAT	GO:0005743~mitochondrial inner membrane	4	1.02828	0.88585	BC002163, UCP2, SLC25A35, GM6415	215	296	12504	0.785921	1	0.99764	100
GOTERM_CC_FAT	GO:0019866~organelle inner membrane	4	1.02828	0.905991	BC002163, UCP2, SLC25A35, GM6415	215	312	12504	0.745617	1	0.998527	100
GOTERM_CC_FAT	GO:0031966~mitochondrial membrane	4	1.02828	0.953696	BC002163, UCP2, SLC25A35, GM6415	215	368	12504	0.632154	1	0.999654	100
GOTERM_CC_FAT	GO:0005740~mitochondrial envelope	4	1.02828	0.965773	BC002163, UCP2, SLC25A35, GM6415	215	391	12504	0.594968	1	0.999828	100
GOTERM_CC_FAT	GO:0044429~mitochondrial part	5	1.28535	0.980913	MRPL2, BC002163, UCP2, SLC25A35, GM6415	215	524	12504	0.554944	1	0.999933	100
SP_PIR_KEYWORDS	mitochondrion	8	2.05656	0.982799	ACOT9, MRPL2, BC002163, UCP2, SLC25A35, BZRAP1, CHCHD2, GM6415	305	790	17854	0.592787	1	0.999992	100
GOTERM_CC_FAT	GO:0031967~organelle envelope	4	1.02828	0.995726	BC002163, UCP2, SLC25A35, GM6415	215	540	12504	0.430801	1	0.999997	100
GOTERM_CC_FAT	GO:0031975~envelope	4	1.02828	0.995849	BC002163, UCP2, SLC25A35, GM6415	215	542	12504	0.429211	1	0.999997	100
Annotation Cluster 96	Enrichment Score: 0.02914992692335951
Category	Term	Count	%	PValue	Genes	List Total	Pop Hits	Pop Total	Fold Enrichment	Bonferroni	Benjamini	FDR
GOTERM_BP_FAT	GO:0043067~regulation of programmed cell death	7	1.79949	0.920609	CLN3, VCP, GDF5, PCSK9, CDH1, SKIL, FGF2	233	560	13588	0.72897	1	0.999985	100
GOTERM_BP_FAT	GO:0010941~regulation of cell death	7	1.79949	0.922919	CLN3, VCP, GDF5, PCSK9, CDH1, SKIL, FGF2	233	563	13588	0.725086	1	0.999985	100
GOTERM_BP_FAT	GO:0042981~regulation of apoptosis	6	1.54242	0.962302	CLN3, VCP, GDF5, PCSK9, CDH1, SKIL	233	553	13588	0.632741	1	0.999999	100
Annotation Cluster 97	Enrichment Score: 0.022946259881566563
Category	Term	Count	%	PValue	Genes	List Total	Pop Hits	Pop Total	Fold Enrichment	Bonferroni	Benjamini	FDR
INTERPRO	IPR013087:Zinc finger, C2H2-type/integrase, DNA-binding	6	1.54242	0.925338	C330013J21RIK, EGR3, ZFP605, BCL6B, SP9, ZBTB17	291	514	17763	0.712544	1	1	100
INTERPRO	IPR015880:Zinc finger, C2H2-like	8	2.05656	0.928385	ZFP783, C330013J21RIK, EGR3, ZFP605, ZFP750, BCL6B, SP9, ZBTB17	291	676	17763	0.722382	1	1	100
UP_SEQ_FEATURE	zinc finger region:C2H2-type 3	3	0.771208	0.949658	EGR3, BCL6B, ZBTB17	298	252	16021	0.640021	1	1	100
UP_SEQ_FEATURE	zinc finger region:C2H2-type 1	3	0.771208	0.951213	EGR3, BCL6B, ZBTB17	298	254	16021	0.634981	1	1	100
UP_SEQ_FEATURE	zinc finger region:C2H2-type 2	3	0.771208	0.954902	EGR3, BCL6B, ZBTB17	298	259	16021	0.622723	1	1	100
SMART	SM00355:ZnF_C2H2	8	2.05656	0.962602	ZFP783, C330013J21RIK, EGR3, ZFP605, ZFP750, BCL6B, SP9, ZBTB17	164	676	9131	0.658897	1	1	100
INTERPRO	IPR007087:Zinc finger, C2H2-type	7	1.79949	0.968495	ZFP783, C330013J21RIK, EGR3, ZFP605, BCL6B, SP9, ZBTB17	291	681	17763	0.627443	1	1	100
Annotation Cluster 98	Enrichment Score: 0.013483087125707408
Category	Term	Count	%	PValue	Genes	List Total	Pop Hits	Pop Total	Fold Enrichment	Bonferroni	Benjamini	FDR
GOTERM_BP_FAT	GO:0006915~apoptosis	5	1.28535	0.959567	LSP1, TNS4, VCP, DNASE1L3, FGF2	233	465	13588	0.627071	1	0.999999	100
GOTERM_BP_FAT	GO:0012501~programmed cell death	5	1.28535	0.963284	LSP1, TNS4, VCP, DNASE1L3, FGF2	233	473	13588	0.616465	1	0.999999	100
GOTERM_BP_FAT	GO:0008219~cell death	5	1.28535	0.97582	LSP1, TNS4, VCP, DNASE1L3, FGF2	233	507	13588	0.575124	1	1	100
GOTERM_BP_FAT	GO:0016265~death	5	1.28535	0.979193	LSP1, TNS4, VCP, DNASE1L3, FGF2	233	519	13588	0.561827	1	1	100
Annotation Cluster 99	Enrichment Score: 0.012398890160951496
Category	Term	Count	%	PValue	Genes	List Total	Pop Hits	Pop Total	Fold Enrichment	Bonferroni	Benjamini	FDR
SP_PIR_KEYWORDS	membrane	86	22.108	0.877741	GM98, IER3IP1, PLXNA4, SLC44A4, HMGCR, AMAC1, DUOX2, MFSD2A, KCNJ12, TAS1R1, SKAP1, SLC26A11, SLC7A7, TMEM54, APOB48R, PDPK1, KCNQ4, SPRY1, PTGIS, ST6GALNAC4, DYSF, ANK1, PACSIN3, MAPT, SMAGP, GM6415, CLN3, SLC12A7, ATG9B, STMN2, SLC22A23, MMP15, ST6GALNAC2, NCAM1, CBLN1, SGCG, GPR56, SLC25A35, VAMP5, SEMA4D, OTOA, PMEPA1, MYH7B, KCNMB4, BC002163, GPRC5C, CLCNKA, 6330512M04RIK, CACNB1, RAB40C, CD…	305	5507	17854	0.914153	1	0.998708	100
UP_SEQ_FEATURE	transmembrane region	64	16.4524	0.969358	GM98, IER3IP1, PLXNA4, HMGCR, SLC44A4, AMAC1, MFSD2A, TAS1R1, KCNJ12, SLC26A11, SLC7A7, TMEM54, KCNQ4, PTGIS, ST6GALNAC4, DYSF, SMAGP, CLN3, SLC12A7, ATG9B, SLC22A23, MMP15, ST6GALNAC2, NCAM1, SGCG, SLC25A35, GPR56, VAMP5, SEMA4D, PMEPA1, MYH7B, KCNMB4, GPRC5C, 6330512M04RIK, CLCNKA, CDH1, CDH2, KCNA7, SYPL2, PEX5L, MFRP, ITM2A, EPHB2, SLC29A1, SFT2D1, TSPAN33, SCN5A, SCD1, EBP, PLA2G16, SYT12, G…	298	4113	16021	0.836555	1	1	100
UP_SEQ_FEATURE	topological domain:Cytoplasmic	40	10.2828	0.980942	KCNMB4, PLXNA4, GPRC5C, SLC44A4, CDH1, CDH2, KCNJ12, TAS1R1, SLC26A11, SYPL2, MFRP, EPHB2, SFT2D1, SLC29A1, ST6GALNAC4, DYSF, TSPAN33, SMAGP, SLC12A7, ATG9B, SYT12, GJB3, ATP1A2, MMP15, SLC6A19, PORCN, ST6GALNAC2, NCAM1, TFRC, SGCG, FREM2, ATP2A1, GPR56, SLC16A8, 1600029D21RIK, VAMP5, LRRN1, SEMA4D, PMEPA1, MYH7B	298	2780	16021	0.77355	1	1	100
UP_SEQ_FEATURE	topological domain:Extracellular	30	7.71208	0.981736	KCNMB4, PLXNA4, GPRC5C, SLC44A4, CDH1, CDH2, KCNJ12, TAS1R1, SLC26A11, MFRP, EPHB2, SLC29A1, DYSF, TSPAN33, SMAGP, GJB3, MMP15, SLC6A19, PORCN, NCAM1, TFRC, SGCG, FREM2, SLC16A8, GPR56, 1600029D21RIK, LRRN1, SEMA4D, PMEPA1, MYH7B	298	2174	16021	0.741882	1	1	100
SP_PIR_KEYWORDS	transmembrane	66	16.9666	0.999368	GM98, IER3IP1, PLXNA4, SLC44A4, HMGCR, AMAC1, DUOX2, MFSD2A, TAS1R1, KCNJ12, SLC26A11, SLC7A7, TMEM54, KCNQ4, PTGIS, ST6GALNAC4, DYSF, SMAGP, CLN3, TRPM3, SLC12A7, ATG9B, SLC22A23, MMP15, ST6GALNAC2, NCAM1, SGCG, SLC25A35, GPR56, VAMP5, SEMA4D, PMEPA1, MYH7B, KCNMB4, GPRC5C, 6330512M04RIK, CLCNKA, CDH1, CDH2, KCNA7, SYPL2, PEX5L, MFRP, ITM2A, EPHB2, SLC29A1, SFT2D1, TSPAN33, SCN5A, SCD1, EBP, PLA…	305	5237	17854	0.737729	1	1	100
GOTERM_CC_FAT	GO:0016021~integral to membrane	69	17.7378	0.999989	GM98, IER3IP1, PLXNA4, SLC44A4, HMGCR, AMAC1, DUOX2, MFSD2A, KCNJ12, TAS1R1, SLC26A11, SLC7A7, TMEM54, KCNQ4, PTGIS, ST6GALNAC4, DYSF, SMAGP, CLN3, TRPM3, SLC12A7, ATG9B, SLC22A23, MMP15, ST6GALNAC2, NCAM1, SGCG, SLC25A35, GPR56, VAMP5, SEMA4D, PMEPA1, MYH7B, KCNMB4, GPRC5C, CLCNKA, 6330512M04RIK, CACNB1, CDH1, CDH2, KCNA7, SYPL2, PEX5L, MFRP, ITM2A, EPHB2, SLC29A1, SFT2D1, TSPAN33, SCN5A, SCD1, …	215	5709	12504	0.70291	1	1	100
GOTERM_CC_FAT	GO:0031224~intrinsic to membrane	71	18.2519	0.999995	GM98, IER3IP1, PLXNA4, SLC44A4, HMGCR, AMAC1, DUOX2, MFSD2A, KCNJ12, TAS1R1, SLC26A11, SLC7A7, TMEM54, KCNQ4, PTGIS, ST6GALNAC4, DYSF, SMAGP, CLN3, TRPM3, SLC12A7, ATG9B, SLC22A23, MMP15, ST6GALNAC2, NCAM1, SGCG, SLC25A35, GPR56, VAMP5, SEMA4D, OTOA, PMEPA1, MYH7B, KCNMB4, GPRC5C, CLCNKA, 6330512M04RIK, CACNB1, CDH1, CDH2, KCNA7, SYPL2, PEX5L, MFRP, ITM2A, EPHB2, SLC29A1, SFT2D1, TSPAN33, SCN5A, …	215	5914	12504	0.698212	1	1	100
Annotation Cluster 100	Enrichment Score: 0.01230754396279807
Category	Term	Count	%	PValue	Genes	List Total	Pop Hits	Pop Total	Fold Enrichment	Bonferroni	Benjamini	FDR
GOTERM_CC_FAT	GO:0005667~transcription factor complex	3	0.771208	0.912689	E2F3, LEF1, HES6	215	234	12504	0.745617	1	0.99862	100
GOTERM_CC_FAT	GO:0070013~intracellular organelle lumen	13	3.3419	0.977242	MRPL2, E2F3, SRL, LEF1, RRP8, HES6, CBX5, KDELC1, GM9531, SP9, CASQ1, MYH7B, CASQ2	215	1133	12504	0.667304	1	0.999927	100
GOTERM_CC_FAT	GO:0043233~organelle lumen	13	3.3419	0.977855	MRPL2, E2F3, SRL, LEF1, RRP8, HES6, CBX5, KDELC1, GM9531, SP9, CASQ1, MYH7B, CASQ2	215	1136	12504	0.665542	1	0.999926	100
GOTERM_CC_FAT	GO:0044451~nucleoplasm part	5	1.28535	0.978061	E2F3, LEF1, HES6, SP9, CBX5	215	513	12504	0.566843	1	0.999921	100
GOTERM_CC_FAT	GO:0005654~nucleoplasm	6	1.54242	0.978375	E2F3, GM9531, LEF1, HES6, SP9, CBX5	215	599	12504	0.582552	1	0.999916	100
GOTERM_CC_FAT	GO:0031974~membrane-enclosed lumen	13	3.3419	0.984432	MRPL2, E2F3, SRL, LEF1, RRP8, HES6, CBX5, KDELC1, GM9531, SP9, CASQ1, MYH7B, CASQ2	215	1174	12504	0.644	1	0.999955	100
GOTERM_CC_FAT	GO:0031981~nuclear lumen	7	1.79949	0.998138	E2F3, GM9531, LEF1, RRP8, HES6, SP9, CBX5	215	883	12504	0.46105	1	1	100
Annotation Cluster 101	Enrichment Score: 0.0060456710153467255
Category	Term	Count	%	PValue	Genes	List Total	Pop Hits	Pop Total	Fold Enrichment	Bonferroni	Benjamini	FDR
SP_PIR_KEYWORDS	mitochondrion	8	2.05656	0.982799	ACOT9, MRPL2, BC002163, UCP2, SLC25A35, BZRAP1, CHCHD2, GM6415	305	790	17854	0.592787	1	0.999992	100
SP_PIR_KEYWORDS	transit peptide	4	1.02828	0.985216	ACOT9, MRPL2, CHCHD2, GM6415	305	457	17854	0.512365	1	0.999992	100
UP_SEQ_FEATURE	transit peptide:Mitochondrion	4	1.02828	0.990528	ACOT9, MRPL2, CHCHD2, GM6415	298	449	16021	0.478947	1	1	100
Annotation Cluster 102	Enrichment Score: 3.7318338982358084E-5
Category	Term	Count	%	PValue	Genes	List Total	Pop Hits	Pop Total	Fold Enrichment	Bonferroni	Benjamini	FDR
GOTERM_BP_FAT	GO:0050877~neurological system process	14	3.59897	0.999831	IQCB1, GM98, CLN3, KCNMB4, EGR3, GPRC5C, HMGCR, SOBP, ATP1A2, TAS1R1, MFRP, EPHB2, KCNQ4, OTOA	233	1681	13588	0.485691	1	1	100
GOTERM_BP_FAT	GO:0050890~cognition	11	2.82776	0.999912	IQCB1, CLN3, KCNQ4, GPRC5C, HMGCR, SOBP, ATP1A2, TAS1R1, OTOA, MFRP, EPHB2	233	1480	13588	0.433442	1	1	100
GOTERM_BP_FAT	GO:0007600~sensory perception	7	1.79949	0.999999	IQCB1, KCNQ4, GPRC5C, SOBP, TAS1R1, OTOA, MFRP	233	1402	13588	0.291172	1	1	100
Annotation Cluster 103	Enrichment Score: 5.895628119216332E-11
Category	Term	Count	%	PValue	Genes	List Total	Pop Hits	Pop Total	Fold Enrichment	Bonferroni	Benjamini	FDR
SP_PIR_KEYWORDS	g-protein coupled receptor	3	0.771208	1	GPRC5C, GPR56, TAS1R1	305	1411	17854	0.12446	1	1	100
SP_PIR_KEYWORDS	transducer	3	0.771208	1	GPRC5C, GPR56, TAS1R1	305	1467	17854	0.119709	1	1	100
GOTERM_BP_FAT	GO:0007186~G-protein coupled receptor protein signaling pathway	4	1.02828	1	GPRC5C, GPR56, NMB, TAS1R1	233	1877	13588	0.124278	1	1	100
