# Supplementary material for: Inhibition of miR-29 by TGF-beta-Smad3 Signaling through Dual Mechanisms Promotes Transdifferentiation of Mouse Myoblasts into Myofibroblasts
Source: PLoS One. 2012 Mar 16;7(3):e33766. doi: 10.1371/journal.pone.0033766 (PMC3306299; doi:10.1371/journal.pone.0033766)
Supplement: Table S4 — Functional annotation clustering of down-regulated genes in miR-29 expressing C2C12 cells. (XLS) [file pone.0033766.s008.xls]

## Sheet: t2t_0B09318A33E91315120329257
Table S4: Functional Annotation Clustering of down-regulated genes in miR-29 expressing C2C12 cells
Annotation Cluster 1	Enrichment Score: 8.348233466716842
Category	Term	Count	%	PValue	Genes	List Total	Pop Hits	Pop Total	Fold Enrichment	Bonferroni	Benjamini	FDR
SP_PIR_KEYWORDS	signal	152	24.7557	1.36668e-12	GPR126, GRIK2, PTGS1, TLR3, CXCL12, TAPBP, DNASE1L1, CXCL10, NOV, C1RA, CCBE1, CFH, PDGFD, PI16, SPON2, ADAM8, MATN2, GPR133, STIM2, NRD1, CD40, PIK3IP1, ADAMTS7, NPC1, THBD, SERPINF1, F5, F3, GM10499, ROR2, STC1, PGCP, COL1A1, PAM, MST1, ITGB4, SORCS1, LRIG1, CCL5, ITGBL1, LGALS3BP, ITGB7, FAM5C, LMTK3, AGRN, PLTP, ANGPTL4, FN1, BMP4, H2-Q2, ADAM23, EFEMP1, MRC2, HGF, GAS1, COL16A1, H2-Q6, EPHA1…	526	2970	17854	1.73715	5.2344e-10	5.2344e-10	1.89421e-09
SP_PIR_KEYWORDS	glycoprotein	171	27.8502	1.56145e-11	GPR126, SLC6A2, GRIK2, PTGS1, LPAR3, TLR3, TNFSF12, TAPBP, DNASE1L1, NOV, LPHN2, GLT8D2, C1RA, CCBE1, ST3GAL6, CFH, ERAP1, PDGFD, PI16, SPON2, ADAM8, ODZ3, TOR1AIP2, MATN2, BST2, GPR133, STIM2, MRGPRF, COLEC12, CD40, ADAMTS7, NPC1, THBD, SERPINF1, F5, F3, ROR2, STC1, PGCP, COL1A1, EXT1, XDH, SLC2A12, PAM, ADORA2B, ENPP3, MST1, UNC93B1, ITGB4, LRIG1, SORCS1, ITGBL1, LGALS3BP, ITGB7, FAM5C, AGRN, P…	526	3600	17854	1.61229	5.98036e-09	2.99018e-09	2.16415e-08
UP_SEQ_FEATURE	signal peptide	152	24.7557	1.62225e-10	GPR126, GRIK2, PTGS1, TLR3, CXCL12, TAPBP, DNASE1L1, CXCL10, NOV, C1RA, CCBE1, CFH, PDGFD, PI16, SPON2, ADAM8, MATN2, GPR133, STIM2, NRD1, CD40, PIK3IP1, ADAMTS7, NPC1, THBD, SERPINF1, F5, F3, GM10499, ROR2, STC1, PGCP, COL1A1, PAM, MST1, ITGB4, SORCS1, LRIG1, CCL5, ITGBL1, LGALS3BP, ITGB7, FAM5C, LMTK3, AGRN, PLTP, ANGPTL4, FN1, BMP4, H2-Q2, ADAM23, EFEMP1, MRC2, HGF, GAS1, COL16A1, H2-Q6, EPHA1…	505	2963	16021	1.62746	2.80163e-07	2.80163e-07	2.74137e-07
SP_PIR_KEYWORDS	Secreted	82	13.355	5.17214e-09	COPA, AEBP1, FGF7, LEPR, ARSJ, TNFSF12, CXCL12, CXCL10, NOV, MAN2B2, ISG15, HPSE, CCBE1, SEMA3E, CFH, SEMA3C, PDGFD, LOXL3, SEPP1, PRSS36, SPON2, GPC1, GHR, MATN2, MMP19, CD40, SLIT2, ADAMTS7, SERPINF1, F5, SLPI, STC1, COL1A1, PGCP, PROS1, XDH, CCK, LUM, FCNA, ENPP3, COL3A1, MST1, DCN, CCL5, ITGBL1, LGALS3BP, C1QTNF1, RNASET2A, COL6A2, FAM5C, PTN, COL6A1, AGRN, FIGF, PLTP, FN1, DPT, ANGPTL4, THPO…	526	1420	17854	1.96009	1.98093e-06	4.95232e-07	7.16853e-06
GOTERM_CC_FAT	GO:0005576~extracellular region	93	15.1466	5.39693e-09	COPA, AEBP1, FGF7, LEPR, ARSJ, TNFSF12, CXCL12, CXCL10, NOV, MAN2B2, SLC1A3, ISG15, HPSE, CCBE1, SEMA3E, TPT1, CFH, SEMA3C, ERAP1, PDGFD, SEPP1, LOXL3, PI16, PRSS36, SPON2, GPC1, GHR, MATN2, MMP19, CD40, SLIT2, ADAMTS7, THBD, SERPINF1, F5, SLPI, STC1, COL1A1, PGCP, PROS1, CCK, LUM, FCNA, ENPP3, COL3A1, MST1, GM3160, DCN, CCL5, ITGBL1, LGALS3BP, C1QTNF1, RNASET2A, COL6A3, COL6A2, FAM5C, PTN, COL6A…	380	1680	12504	1.82154	1.66225e-06	4.15564e-07	7.24087e-06
UP_SEQ_FEATURE	glycosylation site:N-linked (GlcNAc...)	160	26.0586	6.13008e-08	GPR126, SLC6A2, GRIK2, PTGS1, LPAR3, TLR3, TNFSF12, TAPBP, DNASE1L1, NOV, LPHN2, GLT8D2, C1RA, CCBE1, ST3GAL6, CFH, ERAP1, PDGFD, PI16, ADAM8, ODZ3, MATN2, TOR1AIP2, BST2, GPR133, STIM2, MRGPRF, COLEC12, CD40, ADAMTS7, NPC1, THBD, SERPINF1, F5, F3, ROR2, STC1, PGCP, COL1A1, EXT1, XDH, SLC2A12, PAM, ADORA2B, ENPP3, MST1, UNC93B1, ITGB4, LRIG1, SORCS1, ITGBL1, LGALS3BP, ITGB7, FAM5C, AGRN, PLTP, AN…	505	3444	16021	1.47386	0.000105861	5.29318e-05	0.000103589
SP_PIR_KEYWORDS	disulfide bond	113	18.4039	1.24218e-06	GPR126, PTGS1, TLR3, TNFSF12, CXCL12, DNASE1L1, CXCL10, TAPBP, NOV, C1RA, CCBE1, CFH, PDGFD, ADAM8, SPON2, ODZ3, MATN2, COLEC12, CD40, PIK3IP1, ADAMTS7, THBD, F5, F3, ROR2, STC1, XDH, PAM, ADORA2B, ENPP3, ITGB4, MST1, LRIG1, CCL5, LGALS3BP, ITGB7, AGRN, PLTP, FN1, ANGPTL4, H2-Q2, BMP4, ADAM23, MRC2, EFEMP1, HGF, H2-Q6, H2-Q7, H2-Q8, GAS6, THSD7B, EMILIN1, THSD7A, GM5077, CXCL13, FREM1, H2-T23, NR…	526	2469	17854	1.55349	0.000475641	6.79625e-05	0.00172163
UP_SEQ_FEATURE	disulfide bond	110	17.9153	2.22511e-05	GPR126, PTGS1, TLR3, TNFSF12, CXCL12, DNASE1L1, CXCL10, TAPBP, NOV, C1RA, CCBE1, CFH, PDGFD, ADAM8, SPON2, ODZ3, MATN2, COLEC12, CD40, PIK3IP1, ADAMTS7, THBD, F5, F3, ROR2, STC1, XDH, PAM, ADORA2B, ENPP3, ITGB4, MST1, LRIG1, CCL5, LGALS3BP, ITGB7, AGRN, PLTP, FN1, ANGPTL4, H2-Q2, BMP4, ADAM23, MRC2, EFEMP1, HGF, H2-Q6, H2-Q7, H2-Q8, GAS6, THSD7B, EMILIN1, THSD7A, GM5077, CXCL13, FREM1, H2-T23, NR…	505	2379	16021	1.46689	0.037699	0.00765614	0.0375943
Annotation Cluster 2	Enrichment Score: 8.140238428248997
Category	Term	Count	%	PValue	Genes	List Total	Pop Hits	Pop Total	Fold Enrichment	Bonferroni	Benjamini	FDR
GOTERM_CC_FAT	GO:0044421~extracellular region part	58	9.44625	3.06233e-10	COPA, LEPR, TNFSF12, CXCL12, CXCL10, SLC1A3, HPSE, TPT1, SEMA3C, LOXL3, SEPP1, PDGFD, SPON2, PRSS36, GPC1, MATN2, MMP19, SLIT2, ADAMTS7, THBD, F5, SERPINF1, STC1, COL1A1, LUM, COL3A1, GM3160, DCN, CCL5, LGALS3BP, C1QTNF1, COL6A3, COL6A2, COL6A1, PTN, AGRN, FIGF, THPO, ANGPTL4, DPT, FN1, BMP4, PSAP, NTNG2, NID2, COL16A1, ECM1, COL4A5, EMILIN1, DKK3, CXCL13, FREM1, FBLN7, TGFBR3, CP, IGFBP3, IGFBP4…	380	774	12504	2.46577	9.43198e-08	3.14399e-08	4.10862e-07
GOTERM_CC_FAT	GO:0031012~extracellular matrix	31	5.04886	1.75987e-08	LUM, COL3A1, DCN, LGALS3BP, SLC1A3, HPSE, COL6A3, COL6A2, PTN, COL6A1, AGRN, PRSS36, SPON2, GPC1, ANGPTL4, DPT, FN1, MATN2, BMP4, MMP19, NTNG2, NID2, COL16A1, ECM1, COL4A5, EMILIN1, ADAMTS7, FREM1, FBLN7, TGFBR3, COL1A1	380	309	12504	3.30118	5.42039e-06	1.08408e-06	2.36116e-05
SP_PIR_KEYWORDS	extracellular matrix	25	4.07166	1.8844e-08	LUM, COL3A1, DCN, LGALS3BP, ITGB7, COL6A3, COL6A2, COL6A1, AGRN, PRSS36, SPON2, DPT, FN1, ANGPTL4, BMP4, MMP19, NID2, COL16A1, ECM1, EMILIN1, ADAMTS7, FREM1, FBLN7, TGFBR3, COL1A1	526	213	17854	3.98392	7.21724e-06	1.20288e-06	2.61176e-05
GOTERM_CC_FAT	GO:0005578~proteinaceous extracellular matrix	30	4.88599	2.70607e-08	LUM, COL3A1, DCN, LGALS3BP, SLC1A3, HPSE, COL6A2, PTN, COL6A1, AGRN, PRSS36, SPON2, GPC1, ANGPTL4, DPT, FN1, MATN2, BMP4, MMP19, NTNG2, NID2, COL16A1, ECM1, COL4A5, EMILIN1, ADAMTS7, FREM1, FBLN7, TGFBR3, COL1A1	380	297	12504	3.32376	8.33466e-06	1.38912e-06	3.63064e-05
Annotation Cluster 3	Enrichment Score: 6.215283357135033
Category	Term	Count	%	PValue	Genes	List Total	Pop Hits	Pop Total	Fold Enrichment	Bonferroni	Benjamini	FDR
PIR_SUPERFAMILY	PIRSF001990:class I histocompatibility antigen	15	2.443	2.34358e-15	H2-K1, H2-Q2, H2-Q10, H2-M3, H2-M2, H2-M5, H2-GS10, H2-D1, H2-Q6, H2-Q7, H2-Q8, GM8909, GM10499, H2-BL, H2-T22, H2-T23, H2-T10, H2-T24, H2-T3	274	24	8136	18.5584	6.92446e-13	6.92446e-13	3.10862e-12
INTERPRO	IPR001039:MHC class I, alpha chain, alpha1 and alpha2	15	2.443	5.82626e-12	H2-K1, H2-Q2, H2-Q10, H2-M3, H2-M2, H2-M5, H2-GS10, H2-D1, H2-Q6, H2-Q7, H2-Q8, GM8909, GM10499, H2-BL, H2-T22, H2-T23, H2-T10, H2-T24, H2-T3	528	41	17763	12.3081	5.86701e-09	5.86701e-09	9.21345e-09
GOTERM_BP_FAT	GO:0019882~antigen processing and presentation	20	3.25733	9.90835e-12	H2-K1, H2-Q2, H2-Q10, H2-M3, H2-M2, H2-M5, H2-GS10, H2-D1, UNC93B1, H2-Q6, H2-Q7, PSMB8, H2-Q8, TAPBP, PSMB9, GM8909, GM10499, TAP2, H2-BL, H2-T22, H2-T23, H2-T10, H2-T24, H2-T3	413	87	13588	7.56339	2.08371e-08	1.04186e-08	1.71354e-08
GOTERM_CC_FAT	GO:0042612~MHC class I protein complex	15	2.443	1.06411e-11	H2-K1, H2-Q2, H2-Q10, H2-M3, H2-M2, H2-M5, H2-GS10, H2-D1, H2-Q6, H2-Q7, H2-Q8, GM8909, GM10499, H2-BL, H2-T22, H2-T23, H2-T10, H2-T24, H2-T3	380	42	12504	11.7519	3.27748e-09	3.27748e-09	1.42769e-08
INTERPRO	IPR011161:MHC class I-like antigen recognition	15	2.443	8.97496e-11	H2-K1, H2-Q2, H2-Q10, H2-M3, H2-M2, H2-M5, H2-GS10, H2-D1, H2-Q6, H2-Q7, H2-Q8, GM8909, GM10499, H2-BL, H2-T22, H2-T23, H2-T10, H2-T24, H2-T3	528	49	17763	10.2986	9.03779e-08	4.51889e-08	1.41928e-07
GOTERM_CC_FAT	GO:0042611~MHC protein complex	15	2.443	2.70211e-10	H2-K1, H2-Q2, H2-Q10, H2-M3, H2-M2, H2-M5, H2-GS10, H2-D1, H2-Q6, H2-Q7, H2-Q8, GM8909, GM10499, H2-BL, H2-T22, H2-T23, H2-T10, H2-T24, H2-T3	380	52	12504	9.4919	8.32251e-08	4.16126e-08	3.62533e-07
GOTERM_BP_FAT	GO:0048002~antigen processing and presentation of peptide antigen	12	1.9544	3.77721e-09	H2-K1, H2-Q2, H2-Q10, H2-M3, UNC93B1, H2-D1, H2-Q6, H2-Q7, H2-Q8, TAPBP, GM8909, TAP2, GM10499, H2-T23, H2-T3	413	35	13588	11.2802	7.94343e-06	2.64782e-06	6.53231e-06
SP_PIR_KEYWORDS	mhc i	8	1.30293	5.44357e-09	H2-K1, H2-Q2, H2-Q10, GM8909, GM10499, H2-D1, H2-T23, H2-Q6, H2-Q7, H2-Q8, H2-T3	526	11	17854	24.6858	2.08489e-06	4.16978e-07	7.54473e-06
GOTERM_BP_FAT	GO:0002474~antigen processing and presentation of peptide antigen via MHC class I	9	1.4658	1.27727e-08	H2-K1, H2-Q2, H2-Q10, GM8909, GM10499, H2-D1, H2-T23, H2-Q6, H2-Q7, H2-Q8, H2-T3, TAPBP	413	17	13588	17.418	2.68607e-05	6.71523e-06	2.20892e-05
INTERPRO	IPR003597:Immunoglobulin C1-set	16	2.60586	1.89172e-08	H2-K1, H2-Q2, H2-Q10, H2-M3, H2-M2, H2-M5, H2-GS10, H2-D1, H2-Q6, H2-Q7, H2-Q8, TAPBP, GM8909, GM10499, H2-BL, H2-T22, H2-T23, H2-T10, H2-T24, H2-T3	528	83	17763	6.48521	1.90494e-05	6.34985e-06	2.99152e-05
SMART	SM00407:IGc1	16	2.60586	1.43601e-07	H2-K1, H2-Q2, H2-Q10, H2-M3, H2-M2, H2-M5, H2-GS10, H2-D1, H2-Q6, H2-Q7, H2-Q8, TAPBP, GM8909, GM10499, H2-BL, H2-T22, H2-T23, H2-T10, H2-T24, H2-T3	320	83	9131	5.5006	3.11609e-05	3.11609e-05	0.000182391
INTERPRO	IPR003006:Immunoglobulin/major histocompatibility complex, conserved site	16	2.60586	1.88719e-07	H2-K1, H2-Q2, H2-Q10, H2-M3, H2-M2, H2-M5, H2-GS10, H2-D1, H2-Q6, H2-Q7, H2-Q8, TAPBP, GM8909, GM10499, H2-BL, H2-T22, H2-T23, H2-T10, H2-T24, H2-T3	528	98	17763	5.49258	0.000190022	4.75088e-05	0.000298435
KEGG_PATHWAY	mmu04612:Antigen processing and presentation	16	2.60586	7.09172e-07	H2-K1, H2-Q2, H2-Q10, H2-M3, H2-M2, H2-D1, NFYB, H2-Q6, H2-Q7, H2-Q8, TAPBP, GM10499, H2-BL, TAP2, TAP1, H2-T22, H2-T23, H2-T10, H2-T24, H2-T3	209	91	5738	4.82717	0.000104243	0.000104243	0.000843905
KEGG_PATHWAY	mmu05330:Allograft rejection	13	2.11726	7.68686e-07	H2-K1, H2-Q2, H2-Q10, H2-M3, H2-M2, H2-D1, CD40, H2-Q6, H2-Q7, H2-Q8, GM10499, H2-BL, H2-T22, H2-T23, H2-T10, H2-T24, H2-T3	209	58	5738	6.15361	0.000112991	5.64969e-05	0.000914726
KEGG_PATHWAY	mmu05416:Viral myocarditis	16	2.60586	1.09153e-06	H2-K1, H2-Q2, CAV1, H2-Q10, H2-M3, H2-M2, H2-D1, CD40, MYH9, H2-Q6, H2-Q7, H2-Q8, CCND1, GM10499, H2-BL, H2-T22, H2-T23, H2-T10, H2-T24, H2-T3	209	94	5738	4.67311	0.000160442	5.34834e-05	0.0012989
KEGG_PATHWAY	mmu04514:Cell adhesion molecules (CAMs)	20	3.25733	2.32939e-06	H2-K1, H2-Q2, H2-Q10, H2-M3, H2-M2, CLDN3, H2-D1, NLGN2, CD40, H2-Q6, H2-Q7, H2-Q8, CLDN15, VCAM1, CDH15, GM10499, ITGB7, H2-BL, CLDN1, H2-T22, H2-T23, H2-T10, H2-T24, H2-T3	209	154	5738	3.56553	0.000342362	8.56014e-05	0.00277191
UP_SEQ_FEATURE	region of interest:Alpha-3	6	0.977199	3.4281e-06	H2-K1, H2-Q2, H2-Q10, H2-D1, H2-T23, H2-Q6, H2-Q7, H2-Q8, H2-T3	505	9	16021	21.1498	0.00590285	0.0019715	0.00579282
INTERPRO	IPR010579:MHC class I, alpha chain, C-terminal	5	0.814332	3.74097e-06	H2-K1, H2-Q2, GM8909, GM10499, H2-D1, H2-Q6, H2-Q7, H2-Q8	528	5	17763	33.642	0.00376008	0.000376645	0.00591571
KEGG_PATHWAY	mmu05332:Graft-versus-host disease	12	1.9544	5.55049e-06	H2-K1, H2-Q2, H2-Q10, H2-M3, H2-M2, H2-D1, H2-Q6, H2-Q7, H2-Q8, GM10499, H2-BL, H2-T22, H2-T23, H2-T10, H2-T24, H2-T3	209	58	5738	5.68025	0.000815591	0.000163171	0.00660483
KEGG_PATHWAY	mmu05320:Autoimmune thyroid disease	13	2.11726	8.45985e-06	H2-K1, H2-Q2, H2-Q10, H2-M3, H2-M2, H2-D1, CD40, H2-Q6, H2-Q7, H2-Q8, GM10499, H2-BL, H2-T22, H2-T23, H2-T10, H2-T24, H2-T3	209	72	5738	4.95707	0.00124283	0.000207246	0.0100667
UP_SEQ_FEATURE	region of interest:Alpha-1	6	0.977199	1.19275e-05	H2-K1, H2-Q2, H2-Q10, H2-D1, H2-T23, H2-Q6, H2-Q7, H2-Q8, H2-T3	505	11	16021	17.3044	0.0203882	0.0051365	0.0201538
UP_SEQ_FEATURE	region of interest:Alpha-2	6	0.977199	1.19275e-05	H2-K1, H2-Q2, H2-Q10, H2-D1, H2-T23, H2-Q6, H2-Q7, H2-Q8, H2-T3	505	11	16021	17.3044	0.0203882	0.0051365	0.0201538
KEGG_PATHWAY	mmu04940:Type I diabetes mellitus	12	1.9544	1.2799e-05	H2-K1, H2-Q2, H2-Q10, H2-M3, H2-M2, H2-D1, H2-Q6, H2-Q7, H2-Q8, GM10499, H2-BL, H2-T22, H2-T23, H2-T10, H2-T24, H2-T3	209	63	5738	5.22944	0.0018797	0.000268745	0.0152296
SP_PIR_KEYWORDS	heterodimer	9	1.4658	1.77774e-05	H2-K1, H2-Q10, LRP1, ITGB7, H2-D1, ITGB4, H2-T23, HGF, H2-T3	526	40	17854	7.63717	0.00678569	0.00068065	0.0246365
UP_SEQ_FEATURE	domain:Ig-like C1-type	7	1.14007	0.000100061	H2-K1, H2-Q2, H2-Q10, H2-D1, H2-T23, H2-Q6, H2-Q7, H2-Q8, H2-T3, TAPBP	505	25	16021	8.88293	0.158706	0.0243854	0.168953
SP_PIR_KEYWORDS	transplantation antigen	4	0.651466	0.000473194	H2-Q2, H2-Q10, H2-T24, H2-Q6, H2-Q7, H2-Q8, H2-T3	526	6	17854	22.6286	0.165795	0.0128648	0.653849
UP_SEQ_FEATURE	region of interest:Connecting peptide	6	0.977199	0.00163001	H2-K1, H2-Q2, H2-Q10, H2-D1, H2-T23, H2-Q6, H2-Q7, H2-Q8, H2-T3	505	28	16021	6.79816	0.940234	0.245525	2.71907
KEGG_PATHWAY	mmu04144:Endocytosis	15	2.443	0.0144753	H2-K1, H2-Q2, H2-Q10, H2-M3, H2-M2, H2-D1, H2-Q6, H2-Q7, H2-Q8, ARRB1, GM10499, H2-BL, H2-T22, H2-T23, H2-T10, H2-T24, ARAP1, DNM1, H2-T3	209	202	5738	2.0387	0.882748	0.163575	15.9295
INTERPRO	IPR007110:Immunoglobulin-like	28	4.56026	0.0226779	LEPR, H2-D1, LRIG1, TAPBP, LINGO2, VCAM1, SEMA3E, SEMA3C, H2-T10, CD200R4, H2-K1, H2-Q2, H2-Q10, PTPRD, H2-M3, H2-M2, H2-M5, H2-GS10, MXRA8, H2-Q6, H2-Q7, SIGLEC15, H2-Q8, AMIGO2, GM8909, GM10499, H2-BL, ROR2, H2-T22, H2-T23, H2-T24, H2-T3	528	604	17763	1.55957	1	0.493078	30.424
INTERPRO	IPR013783:Immunoglobulin-like fold	27	4.39739	0.070067	H2-D1, LRIG1, TAPBP, LINGO2, VCAM1, TRIM45, SEMA3C, H2-T10, CD200R4, H2-K1, H2-Q2, H2-Q10, PTPRD, H2-M3, H2-M2, H2-M5, H2-GS10, MXRA8, H2-Q6, H2-Q7, SIGLEC15, H2-Q8, AMIGO2, GM8909, GM10499, H2-BL, ROR2, H2-T22, H2-T23, H2-T24, H2-T3	528	644	17763	1.41046	1	0.761727	68.2969
KEGG_PATHWAY	mmu04650:Natural killer cell mediated cytotoxicity	3	0.488599	0.940079	H2-K1, H2-D1, H2-T23	209	122	5738	0.675112	1	0.999459	100
Annotation Cluster 4	Enrichment Score: 5.066273375355775
Category	Term	Count	%	PValue	Genes	List Total	Pop Hits	Pop Total	Fold Enrichment	Bonferroni	Benjamini	FDR
SP_PIR_KEYWORDS	immune response	26	4.23453	1.84068e-10	IFIH1, H2-D1, TLR3, C1S, TNFSF12, C1RA, TAP2, TAP1, CFH, ERAP1, SPON2, H2-K1, H2-Q2, H2-Q10, IRGM1, SLA2, SAMHD1, TRIM25, H2-Q6, H2-Q7, H2-Q8, PSMB8, PSMB9, DDX58, GM5077, GM8909, GM10499, H2-T23, H2-T3	526	184	17854	4.79629	7.04981e-08	2.34994e-08	2.55116e-07
SP_PIR_KEYWORDS	innate immunity	10	1.62866	0.000343564	DDX58, C1RA, GM5077, IFIH1, IRGM1, CFH, SAMHD1, TLR3, TRIM25, C1S	526	75	17854	4.52573	0.123315	0.0109074	0.475126
GOTERM_BP_FAT	GO:0006952~defense response	24	3.90879	0.0100044	IFIH1, GRIK2, H2-D1, TLR3, C1S, CCL5, CXCL10, TAPBP, C1RA, TAP1, CFH, MX2, FN1, H2-K1, H2-Q2, IRGM1, H2-M3, SAMHD1, H2-Q6, H2-Q7, H2-Q8, HDAC5, DDX58, GM5077, CXCL13, HDAC7, IGFBP4	413	448	13588	1.76254	1	0.41059	15.9609
Annotation Cluster 5	Enrichment Score: 4.493120835181675
Category	Term	Count	%	PValue	Genes	List Total	Pop Hits	Pop Total	Fold Enrichment	Bonferroni	Benjamini	FDR
GOTERM_BP_FAT	GO:0007155~cell adhesion	41	6.67752	4.4634e-07	NRP2, AEBP1, LIMS1, THRA, CLDN3, ITGB4, ITGA10, RADIL, DDR2, CLDN15, ITGBL1, VCAM1, LGALS3BP, ANXA9, CD93, ITGB7, COL6A2, COL6A1, ZYX, SPON2, ADAM8, GPNMB, THBS2, THBS3, FN1, DPT, ADAM23, NLGN2, NID2, MYH9, COL16A1, EMILIN1, AMIGO2, CDH15, F5, CDH18, FREM1, CYFIP2, FBLN7, CLDN1, ROR2	413	561	13588	2.40451	0.000938212	0.000187713	0.000771898
GOTERM_BP_FAT	GO:0022610~biological adhesion	41	6.67752	4.64652e-07	NRP2, AEBP1, LIMS1, THRA, CLDN3, ITGB4, ITGA10, RADIL, DDR2, CLDN15, ITGBL1, VCAM1, LGALS3BP, ANXA9, CD93, ITGB7, COL6A2, COL6A1, ZYX, SPON2, ADAM8, GPNMB, THBS2, THBS3, FN1, DPT, ADAM23, NLGN2, NID2, MYH9, COL16A1, EMILIN1, AMIGO2, CDH15, F5, CDH18, FREM1, CYFIP2, FBLN7, CLDN1, ROR2	413	562	13588	2.40023	0.000976686	0.000162847	0.000803567
SP_PIR_KEYWORDS	cell adhesion	25	4.07166	0.000395792	ITGB4, ITGA10, RADIL, VCAM1, LGALS3BP, CD93, ITGB7, COL6A2, COL6A1, ZYX, SPON2, THBS2, THBS3, DPT, FN1, ADAM23, NLGN2, NID2, COL16A1, EMILIN1, AMIGO2, CDH15, FREM1, CYFIP2, FBLN7	526	380	17854	2.23309	0.140684	0.0115952	0.547169
GOTERM_BP_FAT	GO:0016337~cell-cell adhesion	15	2.443	0.0129794	LIMS1, THRA, CLDN3, MYH9, CLDN15, VCAM1, AMIGO2, CDH15, ANXA9, CD93, CDH18, CYFIP2, CLDN1, ROR2, ADAM8	413	236	13588	2.09115	1	0.464428	20.2231
Annotation Cluster 6	Enrichment Score: 4.224967155157702
Category	Term	Count	%	PValue	Genes	List Total	Pop Hits	Pop Total	Fold Enrichment	Bonferroni	Benjamini	FDR
INTERPRO	IPR013032:EGF-like region, conserved site	27	4.39739	2.05692e-06	PTGS1, ITGB4, C1S, ITGBL1, C1RA, CD93, ITGB7, CCBE1, AGRN, ADAM8, THBS2, ODZ3, THBS3, FN1, MATN2, ADAM23, EFEMP1, NTNG2, NID2, EPHA1, GAS6, SLIT2, GM5077, LRP1, THBD, FBLN7, PROS1	528	310	17763	2.93011	0.00206917	0.000295859	0.00325271
SP_PIR_KEYWORDS	egf-like domain	22	3.58306	2.64579e-06	MATN2, ADAM23, PTGS1, EFEMP1, NID2, C1S, GAS6, SLIT2, ITGBL1, C1RA, GM5077, LRP1, THBD, CD93, CCBE1, FBLN7, AGRN, ADAM8, THBS2, PROS1, ODZ3, THBS3	526	222	17854	3.36372	0.00101283	0.00012666	0.00366698
INTERPRO	IPR001881:EGF-like calcium-binding	14	2.28013	2.7541e-06	EFEMP1, NID2, C1S, GAS6, SLIT2, C1RA, GM5077, THBD, LRP1, CD93, CCBE1, FBLN7, PROS1, THBS3	528	91	17763	5.1757	0.00276954	0.000346613	0.00435518
INTERPRO	IPR006210:EGF-like	21	3.4202	2.80008e-06	MATN2, ADAM23, PTGS1, EFEMP1, NTNG2, NID2, GAS6, SLIT2, ITGBL1, LRP1, THBD, CD93, CCBE1, FAM5C, FBLN7, AGRN, ADAM8, THBS2, PROS1, ODZ3, THBS3	528	203	17763	3.48021	0.00281572	0.00031325	0.00442789
INTERPRO	IPR000152:EGF-type aspartate/asparagine hydroxylation conserved site	14	2.28013	3.99004e-06	MATN2, EFEMP1, NID2, C1S, GAS6, SLIT2, C1RA, GM5077, THBD, LRP1, CD93, CCBE1, FBLN7, PROS1	528	94	17763	5.01052	0.00400992	0.000365204	0.00630956
INTERPRO	IPR018097:EGF-like calcium-binding, conserved site	14	2.28013	3.99004e-06	EFEMP1, NID2, C1S, GAS6, SLIT2, C1RA, GM5077, THBD, LRP1, CD93, CCBE1, FBLN7, PROS1, THBS3	528	94	17763	5.01052	0.00400992	0.000365204	0.00630956
SMART	SM00179:EGF_CA	14	2.28013	1.48709e-05	EFEMP1, NID2, C1S, GAS6, SLIT2, C1RA, GM5077, THBD, LRP1, CD93, CCBE1, FBLN7, PROS1, THBS3	320	91	9131	4.3899	0.0032218	0.0016122	0.0188862
SMART	SM00181:EGF	21	3.4202	2.6726e-05	MATN2, ADAM23, PTGS1, EFEMP1, NTNG2, NID2, GAS6, SLIT2, ITGBL1, LRP1, THBD, CD93, CCBE1, FAM5C, FBLN7, AGRN, ADAM8, THBS2, PROS1, ODZ3, THBS3	320	203	9131	2.95183	0.00578284	0.00193134	0.0339401
INTERPRO	IPR013091:EGF calcium-binding	11	1.79153	3.42502e-05	C1RA, LRP1, THBD, CD93, CCBE1, EFEMP1, FBLN7, NID2, PROS1, GAS6, THBS3	528	69	17763	5.36322	0.0339025	0.00246058	0.0541486
UP_SEQ_FEATURE	domain:EGF-like 3; calcium-binding	8	1.30293	9.14792e-05	THBD, CD93, EFEMP1, FBLN7, NID2, PROS1, GAS6, THBS3	505	35	16021	7.25137	0.146143	0.0259883	0.154474
INTERPRO	IPR000742:EGF-like, type 3	18	2.9316	9.49977e-05	ADAM23, PTGS1, EFEMP1, NTNG2, NID2, GAS6, SLIT2, LRP1, THBD, CD93, CCBE1, FBLN7, AGRN, ADAM8, THBS2, PROS1, ODZ3, THBS3	528	199	17763	3.043	0.0912336	0.00635752	0.150121
INTERPRO	IPR006209:EGF	13	2.11726	0.000429499	MATN2, PTGS1, NTNG2, C1S, SLIT2, GM5077, THBD, LRP1, CD93, FBLN7, AGRN, THBS2, ODZ3	528	128	17763	3.41677	0.351179	0.0266751	0.677042
UP_SEQ_FEATURE	domain:EGF-like 4	8	1.30293	0.000904765	MATN2, LRP1, THBD, AGRN, NID2, THBS3, ODZ3, SLIT2	505	50	16021	5.07596	0.790543	0.159445	1.51797
UP_SEQ_FEATURE	domain:EGF-like 1	11	1.79153	0.00185859	MATN2, LRP1, THBD, CD93, AGRN, NID2, PROS1, THBS2, THBS3, ODZ3, SLIT2	505	106	16021	3.29219	0.959755	0.234886	3.09476
UP_SEQ_FEATURE	domain:EGF-like 2; calcium-binding	7	1.14007	0.00562157	LRP1, EFEMP1, FBLN7, PROS1, THBS2, GAS6, THBS3	505	52	16021	4.27064	0.999941	0.417764	9.08672
UP_SEQ_FEATURE	domain:EGF-like 4; calcium-binding	4	0.651466	0.0783683	CD93, EFEMP1, PROS1, GAS6	505	32	16021	3.96559	1	0.965115	74.819
Annotation Cluster 7	Enrichment Score: 3.0722395780987535
Category	Term	Count	%	PValue	Genes	List Total	Pop Hits	Pop Total	Fold Enrichment	Bonferroni	Benjamini	FDR
INTERPRO	IPR008160:Collagen triple helix repeat	12	1.9544	2.61889e-05	FCNA, C1QTNF1, CCBE1, COL3A1, COL6A3, COL6A2, COL6A1, COLEC12, COL1A1, COL16A1, COL4A5, EMILIN1	528	81	17763	4.98401	0.0260278	0.0020266	0.0414065
SP_PIR_KEYWORDS	collagen	12	1.9544	3.41606e-05	FCNA, C1QTNF1, CCBE1, COL3A1, COL6A3, COL6A2, COL6A1, COLEC12, COL1A1, COL16A1, COL4A5, EMILIN1	526	84	17854	4.849	0.0129985	0.00118872	0.0473358
UP_SEQ_FEATURE	region of interest:Triple-helical region	4	0.651466	0.0177628	COL3A1, COL6A2, COL6A1, COL1A1	505	18	16021	7.04994	1	0.755101	26.1299
SP_PIR_KEYWORDS	heterotrimer	4	0.651466	0.0323511	COL6A3, COL6A2, COL6A1, COL1A1	526	24	17854	5.65716	0.999997	0.30223	36.6056
Annotation Cluster 8	Enrichment Score: 2.959038705564321
Category	Term	Count	%	PValue	Genes	List Total	Pop Hits	Pop Total	Fold Enrichment	Bonferroni	Benjamini	FDR
INTERPRO	IPR006117:2-5-oligoadenylate synthetase, conserved site	6	0.977199	1.17314e-06	OASL2, OAS1B, OAS3, OAS1A, OAS2, OAS1G	528	8	17763	25.2315	0.00118065	0.000236242	0.00185515
INTERPRO	IPR006116:2-5-oligoadenylate synthetase, ubiquitin-like region	7	1.14007	1.62534e-06	OASL2, OAS1B, OAS3, OAS1A, OAS2, OAS1G, ZFR2	528	14	17763	16.821	0.00163538	0.000272749	0.00257024
INTERPRO	IPR018952:2'-5'-oligoadenylate synthetase 1, domain 2/C-terminal	6	0.977199	2.3827e-05	OASL2, OAS1B, OAS3, OAS1A, OAS2, OAS1G	528	13	17763	15.5271	0.0237085	0.00199751	0.0376728
GOTERM_MF_FAT	GO:0001730~2'-5'-oligoadenylate synthetase activity	4	0.651466	0.000509756	OASL2, OAS1B, OAS1A, OAS2	402	6	13288	22.0365	0.264314	0.0972568	0.750575
INTERPRO	IPR002934:Nucleotidyltransferase	4	0.651466	0.00467696	OAS3, OAS1A, OAS2, OAS1G	528	12	17763	11.214	0.991091	0.201322	7.14526
PIR_SUPERFAMILY	PIRSF001607:oligo(A) synthetase	3	0.488599	0.0153885	OAS1B, OAS1A, OAS1G	274	6	8136	14.8467	0.990008	0.601953	18.6914
GOTERM_MF_FAT	GO:0070566~adenylyltransferase activity	4	0.651466	0.0212361	OASL2, OAS1B, OAS1A, OAS2	402	20	13288	6.61095	0.999998	0.60267	27.1789
GOTERM_MF_FAT	GO:0016779~nucleotidyltransferase activity	7	1.14007	0.185713	GMPPB, OASL2, OAS1B, OAS3, OAS1A, OAS2, OAS1G	402	127	13288	1.82191	1	0.877078	95.1954
SP_PIR_KEYWORDS	nucleotidyltransferase	4	0.651466	0.355508	GMPPB, OASL2, OAS1B, OAS1A	526	72	17854	1.88572	1	0.839393	99.7731
Annotation Cluster 9	Enrichment Score: 2.826310442198725
Category	Term	Count	%	PValue	Genes	List Total	Pop Hits	Pop Total	Fold Enrichment	Bonferroni	Benjamini	FDR
GOTERM_BP_FAT	GO:0001649~osteoblast differentiation	9	1.4658	7.43597e-05	BMP4, HDAC5, H2-M3, H2-M5, COL1A1, GPNMB, GM13815, IGFBP3, IGFBP5	413	47	13588	6.30014	0.144769	0.0193582	0.12852
GOTERM_BP_FAT	GO:0060348~bone development	12	1.9544	0.000909063	BMP4, HDAC5, THRA, INSIG2, H2-M3, H2-M5, PTN, COL1A1, GPNMB, GM13815, IGFBP3, IGFBP5	413	118	13588	3.34584	0.852309	0.174085	1.56055
GOTERM_BP_FAT	GO:0001503~ossification	11	1.79153	0.0014043	BMP4, HDAC5, THRA, H2-M3, H2-M5, PTN, COL1A1, GPNMB, GM13815, IGFBP3, IGFBP5	413	106	13588	3.41423	0.947938	0.203343	2.40101
GOTERM_BP_FAT	GO:0001501~skeletal system development	15	2.443	0.0521636	BMP4, THRA, H2-M3, H2-M5, GAS1, GM13815, HDAC5, HOXB3, INSIG2, ROR2, PTN, COL1A1, GPNMB, IGFBP3, IGFBP5	413	285	13588	1.73162	1	0.755444	60.4063
Annotation Cluster 10	Enrichment Score: 2.311388739050059
Category	Term	Count	%	PValue	Genes	List Total	Pop Hits	Pop Total	Fold Enrichment	Bonferroni	Benjamini	FDR
GOTERM_BP_FAT	GO:0050680~negative regulation of epithelial cell proliferation	6	0.977199	0.00116323	BMP4, AR, SERPINF1, TGFBR3, GAS1, EAF2	413	27	13588	7.31127	0.913508	0.1995	1.99275
GOTERM_BP_FAT	GO:0008285~negative regulation of cell proliferation	15	2.443	0.00842698	BMP4, CAV2, CAV1, AR, IFITM3, PML, GAS1, SPRY2, SERPINF1, IRF6, TGFBR3, EAF2, IGFBP3, NFIB, DPT	413	224	13588	2.20317	1	0.416846	13.6148
GOTERM_BP_FAT	GO:0050678~regulation of epithelial cell proliferation	7	1.14007	0.0118712	BMP4, AR, FGF7, SERPINF1, TGFBR3, GAS1, EAF2	413	63	13588	3.65564	1	0.45007	18.6597
Annotation Cluster 11	Enrichment Score: 2.0702322461240574
Category	Term	Count	%	PValue	Genes	List Total	Pop Hits	Pop Total	Fold Enrichment	Bonferroni	Benjamini	FDR
SP_PIR_KEYWORDS	hydroxylation	9	1.4658	0.000551811	C1RA, GM5077, COL3A1, COL6A2, COL6A1, COL1A1, C1S, COL16A1, PROS1	526	64	17854	4.77323	0.190551	0.0139946	0.762096
GOTERM_MF_FAT	GO:0019838~growth factor binding	8	1.30293	0.00590338	NOV, COL3A1, TGFBR3, COL6A1, COL1A1, IGFBP3, IGFBP4, IGFBP5	402	72	13288	3.67275	0.971685	0.447919	8.37689
UP_SEQ_FEATURE	region of interest:Triple-helical region	4	0.651466	0.0177628	COL3A1, COL6A2, COL6A1, COL1A1	505	18	16021	7.04994	1	0.755101	26.1299
SP_PIR_KEYWORDS	triple helix	3	0.488599	0.0270914	COL3A1, COL6A1, COL1A1	526	9	17854	11.3143	0.999973	0.272951	31.6592
GOTERM_MF_FAT	GO:0048407~platelet-derived growth factor binding	3	0.488599	0.0284188	COL3A1, COL6A1, COL1A1	402	9	13288	11.0182	1	0.56241	34.6882
Annotation Cluster 12	Enrichment Score: 1.943441635197228
Category	Term	Count	%	PValue	Genes	List Total	Pop Hits	Pop Total	Fold Enrichment	Bonferroni	Benjamini	FDR
PIR_SUPERFAMILY	PIRSF005552:guanine nucleotide-binding protein 1	4	0.651466	0.00184605	GBP5, GBP3, GBP2, GBP1	274	8	8136	14.8467	0.422349	0.239966	2.43524
INTERPRO	IPR003191:Guanylate-binding protein, C-terminal	4	0.651466	0.00190839	GBP5, GBP3, GBP2, GBP1	528	9	17763	14.952	0.853918	0.0962852	2.9756
INTERPRO	IPR015894:Guanylate-binding protein, N-terminal	4	0.651466	0.00594732	GBP5, GBP3, GBP2, GBP1	528	13	17763	10.3514	0.997538	0.221421	9.00178
SP_PIR_KEYWORDS	prenylation	4	0.651466	0.803527	GBP5, SRPX, GBP2, GBP1	526	145	17854	0.936358	1	0.98298	100
Annotation Cluster 13	Enrichment Score: 1.9302629439069967
Category	Term	Count	%	PValue	Genes	List Total	Pop Hits	Pop Total	Fold Enrichment	Bonferroni	Benjamini	FDR
GOTERM_MF_FAT	GO:0003924~GTPase activity	13	2.11726	0.000489713	GTPBP2, GBP5, IRGM2, EEF2, IGTP, GNB2, IIGP1, GUF1, GBP3, MX2, GBP2, DNM1, GBP1	402	128	13288	3.35712	0.255379	0.137086	0.721163
GOTERM_MF_FAT	GO:0032561~guanyl ribonucleotide binding	20	3.25733	0.0143058	GTPBP2, IRGM1, GBP5, IRGM2, EEF2, PDE10A, PCK2, GMPPB, IGTP, REM1, RHOT2, IIGP1, GUF1, SEPT6, GBP3, MX2, SEPT8, DNM1, GBP2, GBP1	402	363	13288	1.8212	0.999829	0.545506	19.177
GOTERM_MF_FAT	GO:0019001~guanyl nucleotide binding	20	3.25733	0.0143058	GTPBP2, IRGM1, GBP5, IRGM2, EEF2, PDE10A, PCK2, GMPPB, IGTP, REM1, RHOT2, IIGP1, GUF1, SEPT6, GBP3, MX2, SEPT8, DNM1, GBP2, GBP1	402	363	13288	1.8212	0.999829	0.545506	19.177
GOTERM_MF_FAT	GO:0005525~GTP binding	19	3.09446	0.0218402	GTPBP2, IRGM1, GBP5, IRGM2, EEF2, PCK2, GMPPB, IGTP, REM1, RHOT2, IIGP1, GUF1, SEPT6, GBP3, MX2, SEPT8, DNM1, GBP2, GBP1	402	354	13288	1.77412	0.999998	0.587794	27.8401
SP_PIR_KEYWORDS	gtp-binding	17	2.76873	0.0232356	GTPBP2, IRGM1, GBP5, EEF2, PCK2, GMPPB, REM1, RHOT2, IIGP1, GUF1, SEPT6, GBP3, MX2, SEPT8, GBP2, DNM1, GBP1	526	313	17854	1.84355	0.999877	0.252081	27.8082
UP_SEQ_FEATURE	nucleotide phosphate-binding region:GTP	15	2.443	0.0515283	GTPBP2, IRGM1, GBP5, EEF2, PCK2, REM1, IIGP1, GUF1, SEPT6, GBP3, MX2, GBP2, DNM1, SEPT8, GBP1	505	274	16021	1.73676	1	0.926495	59.0978
Annotation Cluster 14	Enrichment Score: 1.912187964371732
Category	Term	Count	%	PValue	Genes	List Total	Pop Hits	Pop Total	Fold Enrichment	Bonferroni	Benjamini	FDR
GOTERM_BP_FAT	GO:0001649~osteoblast differentiation	9	1.4658	7.43597e-05	BMP4, HDAC5, H2-M3, H2-M5, COL1A1, GPNMB, GM13815, IGFBP3, IGFBP5	413	47	13588	6.30014	0.144769	0.0193582	0.12852
GOTERM_MF_FAT	GO:0008066~glutamate receptor activity	5	0.814332	0.0268736	H2-M3, GRIA1, GRIK2, H2-M5, GM13815	402	38	13288	4.34931	1	0.618888	33.1364
GOTERM_MF_FAT	GO:0004965~GABA-B receptor activity	3	0.488599	0.049095	H2-M3, H2-M5, GM13815	402	12	13288	8.26368	1	0.674509	52.4714
GOTERM_MF_FAT	GO:0016917~GABA receptor activity	3	0.488599	0.228848	H2-M3, H2-M5, GM13815	402	30	13288	3.30547	1	0.903185	97.8503
Annotation Cluster 15	Enrichment Score: 1.8263102059101495
Category	Term	Count	%	PValue	Genes	List Total	Pop Hits	Pop Total	Fold Enrichment	Bonferroni	Benjamini	FDR
INTERPRO	IPR012317:Poly(ADP-ribose) polymerase, catalytic region	5	0.814332	0.0013401	PARP12, ZC3HAV1, PARP9, PARP14, PARP10	528	17	17763	9.89472	0.74086	0.0722765	2.0983
GOTERM_MF_FAT	GO:0003950~NAD+ ADP-ribosyltransferase activity	5	0.814332	0.00269661	PARP12, ZC3HAV1, PARP9, PARP14, PARP10	402	20	13288	8.26368	0.803196	0.277552	3.91133
UP_SEQ_FEATURE	domain:PARP catalytic	4	0.651466	0.00422848	PARP12, ZC3HAV1, PARP9, PARP14	505	11	16021	11.5363	0.999337	0.36706	6.91029
GOTERM_MF_FAT	GO:0016763~transferase activity, transferring pentosyl groups	5	0.814332	0.0399957	PARP12, ZC3HAV1, PARP9, PARP14, PARP10	402	43	13288	3.84357	1	0.62577	45.2897
INTERPRO	IPR004170:WWE domain	3	0.488599	0.0476295	PARP12, ZC3HAV1, PARP14	528	12	17763	8.41051	1	0.681093	53.7787
SP_PIR_KEYWORDS	nad	7	1.14007	0.378538	XDH, STEAP3, GM8055, PARP12, PARP9, PARP14, DHRS9	526	169	17854	1.40592	1	0.850097	99.863
Annotation Cluster 16	Enrichment Score: 1.8189080260283257
Category	Term	Count	%	PValue	Genes	List Total	Pop Hits	Pop Total	Fold Enrichment	Bonferroni	Benjamini	FDR
SP_PIR_KEYWORDS	kringle	4	0.651466	0.00883588	MST1, ROR2, HGF, PIK3IP1	526	15	17854	9.05146	0.966599	0.122552	11.5744
INTERPRO	IPR000001:Kringle	4	0.651466	0.00905399	MST1, ROR2, HGF, PIK3IP1	528	15	17763	8.97121	0.999895	0.296906	13.3965
INTERPRO	IPR018056:Kringle, conserved site	4	0.651466	0.0129501	MST1, ROR2, HGF, PIK3IP1	528	17	17763	7.91578	0.999998	0.364038	18.627
SMART	SM00130:KR	4	0.651466	0.0140636	MST1, ROR2, HGF, PIK3IP1	320	15	9131	7.60917	0.953739	0.40085	16.464
INTERPRO	IPR018059:Kringle, subgroup	3	0.488599	0.0552081	MST1, ROR2, HGF	528	13	17763	7.76355	1	0.719406	59.2646
Annotation Cluster 17	Enrichment Score: 1.8178383063478523
Category	Term	Count	%	PValue	Genes	List Total	Pop Hits	Pop Total	Fold Enrichment	Bonferroni	Benjamini	FDR
GOTERM_MF_FAT	GO:0005539~glycosaminoglycan binding	10	1.62866	0.00757387	BMP4, FBLN7, CFH, TGFBR3, PTN, GM3160, DCN, GPNMB, THBS2, FN1	402	114	13288	2.89954	0.989712	0.479951	10.6257
GOTERM_MF_FAT	GO:0030246~carbohydrate binding	19	3.09446	0.0077653	BMP4, FCNA, MRC2, GM3160, COLEC12, DCN, LGALS9, LPHN2, MAN2A1, MAN2B2, CD93, FREM1, FBLN7, CFH, PTN, TGFBR3, GPNMB, THBS2, FN1	402	317	13288	1.9812	0.99084	0.443796	10.8801
GOTERM_MF_FAT	GO:0008201~heparin binding	8	1.30293	0.0125706	BMP4, FBLN7, CFH, PTN, GM3160, GPNMB, THBS2, FN1	402	83	13288	3.186	0.999507	0.533057	17.049
GOTERM_MF_FAT	GO:0001871~pattern binding	10	1.62866	0.0154671	BMP4, FBLN7, CFH, TGFBR3, PTN, GM3160, DCN, GPNMB, THBS2, FN1	402	128	13288	2.5824	0.999916	0.542508	20.5726
GOTERM_MF_FAT	GO:0030247~polysaccharide binding	10	1.62866	0.0154671	BMP4, FBLN7, CFH, TGFBR3, PTN, GM3160, DCN, GPNMB, THBS2, FN1	402	128	13288	2.5824	0.999916	0.542508	20.5726
SP_PIR_KEYWORDS	heparin-binding	5	0.814332	0.0700357	FBLN7, PTN, GM3160, THBS2, FN1	526	53	17854	3.20217	1	0.408269	63.445
Annotation Cluster 18	Enrichment Score: 1.8017986752783062
Category	Term	Count	%	PValue	Genes	List Total	Pop Hits	Pop Total	Fold Enrichment	Bonferroni	Benjamini	FDR
GOTERM_BP_FAT	GO:0001568~blood vessel development	16	2.60586	0.00758044	BMP4, CAV1, LEPR, COL3A1, MMP19, GJA1, TNFSF12, MYH9, CXCL12, CCBE1, SEMA3C, TGFBR3, COL1A1, FIGF, POFUT1, HDAC7	413	244	13588	2.15742	1	0.393515	12.3305
GOTERM_BP_FAT	GO:0001944~vasculature development	16	2.60586	0.00936729	BMP4, CAV1, LEPR, COL3A1, MMP19, GJA1, TNFSF12, MYH9, CXCL12, CCBE1, SEMA3C, TGFBR3, COL1A1, FIGF, POFUT1, HDAC7	413	250	13588	2.10565	1	0.414287	15.0206
GOTERM_BP_FAT	GO:0048514~blood vessel morphogenesis	13	2.11726	0.017671	BMP4, CAV1, LEPR, MMP19, GJA1, TNFSF12, MYH9, CXCL12, CCBE1, SEMA3C, POFUT1, FIGF, HDAC7	413	198	13588	2.16015	1	0.534754	26.533
GOTERM_BP_FAT	GO:0001525~angiogenesis	9	1.4658	0.049458	BMP4, LEPR, CCBE1, MMP19, TNFSF12, MYH9, FIGF, CXCL12, POFUT1	413	133	13588	2.22636	1	0.754279	58.4056
Annotation Cluster 19	Enrichment Score: 1.7850519578187845
Category	Term	Count	%	PValue	Genes	List Total	Pop Hits	Pop Total	Fold Enrichment	Bonferroni	Benjamini	FDR
UP_SEQ_FEATURE	propeptide:Removed in mature form	17	2.76873	0.00164411	LY6C1, PSMB10, GBP5, BST2, MMP19, NTNG2, GAS1, PSMB8, LY6C2, PSMB9, SRPX, ISG15, LY6E, GFRA4, NT5E, GPC1, GBP2, GFRA2	505	220	16021	2.45146	0.941674	0.227665	2.74228
SP_PIR_KEYWORDS	gpi-anchor	11	1.79153	0.00363183	LY6C1, VCAM1, BST2, LY6E, MMP19, NTNG2, GAS1, GFRA4, GPC1, NT5E, GFRA2, LY6C2	526	124	17854	3.01107	0.7518	0.0673041	4.91779
SP_PIR_KEYWORDS	lipoprotein	26	4.23453	0.0429036	CAV1, SGMS2, ADORA2B, LPAR3, RFFL, VCAM1, SRPX, LY6E, NT5E, GPC1, LY6C1, GBP5, BST2, SLA2, MMP19, NTNG2, GAS1, LY6C2, GRIA1, F3, PCMTD2, GFRA4, GAP43, GFRA2, GBP2, ADRA1D, GBP1	526	589	17854	1.49833	1	0.3296	45.5437
GOTERM_CC_FAT	GO:0031225~anchored to membrane	12	1.9544	0.0491733	LY6C1, BST2, MMP19, NTNG2, GAS1, LY6C2, VCAM1, LY6E, CP, GFRA4, NT5E, GPC1, GFRA2	380	207	12504	1.90755	1	0.50635	49.1614
UP_SEQ_FEATURE	lipid moiety-binding region:GPI-anchor amidated serine	5	0.814332	0.0942892	BST2, GAS1, GPC1, NT5E, GFRA2	505	55	16021	2.88407	1	0.975721	81.2419
Annotation Cluster 20	Enrichment Score: 1.7732971074704524
Category	Term	Count	%	PValue	Genes	List Total	Pop Hits	Pop Total	Fold Enrichment	Bonferroni	Benjamini	FDR
INTERPRO	IPR006209:EGF	13	2.11726	0.000429499	MATN2, PTGS1, NTNG2, C1S, SLIT2, GM5077, THBD, LRP1, CD93, FBLN7, AGRN, THBS2, ODZ3	528	128	17763	3.41677	0.351179	0.0266751	0.677042
UP_SEQ_FEATURE	domain:EGF-like 4	8	1.30293	0.000904765	MATN2, LRP1, THBD, AGRN, NID2, THBS3, ODZ3, SLIT2	505	50	16021	5.07596	0.790543	0.159445	1.51797
UP_SEQ_FEATURE	domain:EGF-like 1	11	1.79153	0.00185859	MATN2, LRP1, THBD, CD93, AGRN, NID2, PROS1, THBS2, THBS3, ODZ3, SLIT2	505	106	16021	3.29219	0.959755	0.234886	3.09476
UP_SEQ_FEATURE	domain:EGF-like 5	5	0.814332	0.0334067	MATN2, LRP1, THBD, ODZ3, SLIT2	505	39	16021	4.06728	1	0.858573	43.6827
UP_SEQ_FEATURE	domain:EGF-like 2	7	1.14007	0.0380155	MATN2, THBD, CD93, AGRN, NID2, ODZ3, SLIT2	505	79	16021	2.81105	1	0.876519	48.0524
UP_SEQ_FEATURE	domain:EGF-like 7	4	0.651466	0.0426112	MATN2, LRP1, ODZ3, SLIT2	505	25	16021	5.07596	1	0.897602	52.0905
UP_SEQ_FEATURE	domain:EGF-like 8	4	0.651466	0.0470801	MATN2, LRP1, ODZ3, SLIT2	505	26	16021	4.88073	1	0.913665	55.7326
UP_SEQ_FEATURE	domain:EGF-like 3	6	0.977199	0.0564271	MATN2, LRP1, AGRN, THBS2, ODZ3, SLIT2	505	66	16021	2.88407	1	0.93353	62.5249
UP_SEQ_FEATURE	domain:EGF-like 6	4	0.651466	0.109713	MATN2, LRP1, ODZ3, SLIT2	505	37	16021	3.4297	1	0.97733	85.9674
UP_SEQ_FEATURE	domain:EGF-like 9	3	0.488599	0.162348	MATN2, LRP1, SLIT2	505	23	16021	4.13801	1	0.992806	94.9894
Annotation Cluster 21	Enrichment Score: 1.748989639748658
Category	Term	Count	%	PValue	Genes	List Total	Pop Hits	Pop Total	Fold Enrichment	Bonferroni	Benjamini	FDR
INTERPRO	IPR017891:Insulin-like growth factor binding protein, N-terminal	4	0.651466	0.00358613	NOV, IGFBP3, IGFBP4, IGFBP5	528	11	17763	12.2335	0.973156	0.16547	5.52284
GOTERM_MF_FAT	GO:0019838~growth factor binding	8	1.30293	0.00590338	NOV, COL3A1, TGFBR3, COL6A1, COL1A1, IGFBP3, IGFBP4, IGFBP5	402	72	13288	3.67275	0.971685	0.447919	8.37689
INTERPRO	IPR000716:Thyroglobulin type-1	4	0.651466	0.0109012	NID2, IGFBP3, IGFBP4, IGFBP5	528	16	17763	8.41051	0.999984	0.335558	15.9145
INTERPRO	IPR009168:Insulin-like growth factor binding protein	3	0.488599	0.012174	IGFBP3, IGFBP4, IGFBP5	528	6	17763	16.821	0.999996	0.356297	17.6094
SMART	SM00211:TY	4	0.651466	0.016869	NID2, IGFBP3, IGFBP4, IGFBP5	320	16	9131	7.13359	0.975073	0.409863	19.4334
INTERPRO	IPR000867:Insulin-like growth factor-binding protein, IGFBP	4	0.651466	0.0176637	NOV, IGFBP3, IGFBP4, IGFBP5	528	19	17763	7.08254	1	0.439494	24.5595
UP_SEQ_FEATURE	domain:IGFBP N-terminal	4	0.651466	0.0177628	NOV, IGFBP3, IGFBP4, IGFBP5	505	18	16021	7.04994	1	0.755101	26.1299
GOTERM_BP_FAT	GO:0001558~regulation of cell growth	8	1.30293	0.0216135	NOV, PLXNA3, LIMK1, PML, EAF2, IGFBP3, IGFBP4, IGFBP5	413	92	13588	2.86093	1	0.579794	31.4689
SMART	SM00121:IB	4	0.651466	0.0270276	NOV, IGFBP3, IGFBP4, IGFBP5	320	19	9131	6.00724	0.997383	0.524417	29.3908
GOTERM_MF_FAT	GO:0005520~insulin-like growth factor binding	4	0.651466	0.0274467	NOV, IGFBP3, IGFBP4, IGFBP5	402	22	13288	6.00995	1	0.605751	33.716
UP_SEQ_FEATURE	domain:Thyroglobulin type-1	3	0.488599	0.0612677	IGFBP3, IGFBP4, IGFBP5	505	13	16021	7.3211	1	0.943494	65.6444
SP_PIR_KEYWORDS	Growth factor binding	3	0.488599	0.0703964	IGFBP3, IGFBP4, IGFBP5	526	15	17854	6.78859	1	0.404133	63.641
Annotation Cluster 22	Enrichment Score: 1.717550461623645
Category	Term	Count	%	PValue	Genes	List Total	Pop Hits	Pop Total	Fold Enrichment	Bonferroni	Benjamini	FDR
GOTERM_BP_FAT	GO:0016202~regulation of striated muscle tissue development	6	0.977199	0.00845636	BMP4, HDAC5, GJA1, AGRN, IGFBP3, HDAC7	413	42	13588	4.7001	1	0.408607	13.6591
GOTERM_BP_FAT	GO:0060284~regulation of cell development	12	1.9544	0.00914855	BMP4, HDAC5, PLXNA3, FOXA2, SERPINF1, LIMK1, BEX1, TGFBR3, AGRN, IGFBP3, NEFL, NEFM	413	159	13588	2.48307	1	0.424334	14.6955
GOTERM_BP_FAT	GO:0048634~regulation of muscle development	6	0.977199	0.00933667	BMP4, HDAC5, GJA1, AGRN, IGFBP3, HDAC7	413	43	13588	4.5908	1	0.421883	14.9752
GOTERM_BP_FAT	GO:0048742~regulation of skeletal muscle fiber development	4	0.651466	0.0115499	BMP4, HDAC5, AGRN, IGFBP3	413	16	13588	8.22518	1	0.448919	18.2011
GOTERM_BP_FAT	GO:0048641~regulation of skeletal muscle tissue development	4	0.651466	0.0215038	BMP4, HDAC5, AGRN, IGFBP3	413	20	13588	6.58015	1	0.584864	31.3359
GOTERM_BP_FAT	GO:0051153~regulation of striated muscle cell differentiation	4	0.651466	0.0277867	BMP4, HDAC5, AGRN, IGFBP3	413	22	13588	5.98195	1	0.627572	38.5746
GOTERM_BP_FAT	GO:0045843~negative regulation of striated muscle development	3	0.488599	0.0351312	BMP4, HDAC5, HDAC7	413	10	13588	9.87022	1	0.669129	46.1241
GOTERM_BP_FAT	GO:0048635~negative regulation of muscle development	3	0.488599	0.0420918	BMP4, HDAC5, HDAC7	413	11	13588	8.97293	1	0.710283	52.4649
GOTERM_BP_FAT	GO:0051147~regulation of muscle cell differentiation	4	0.651466	0.0472603	BMP4, HDAC5, AGRN, IGFBP3	413	27	13588	4.87418	1	0.742701	56.7107
Annotation Cluster 23	Enrichment Score: 1.5856722262541847
Category	Term	Count	%	PValue	Genes	List Total	Pop Hits	Pop Total	Fold Enrichment	Bonferroni	Benjamini	FDR
GOTERM_BP_FAT	GO:0002697~regulation of immune effector process	10	1.62866	0.00136657	H2-Q2, H2-K1, H2-M3, ADORA2B, CD40, TNFSF12, H2-Q6, H2-Q7, H2-Q8, DDX58, H2-BL, TAP2, CFH	413	88	13588	3.73872	0.943633	0.213101	2.33723
GOTERM_BP_FAT	GO:0048584~positive regulation of response to stimulus	15	2.443	0.00161438	H2-K1, H2-Q2, ADORA2B, H2-M3, UNC93B1, TLR3, GM3160, TNFSF12, C1S, H2-Q6, CXCL12, H2-Q7, H2-Q8, C1RA, GM5077, TAP2, CFH, FTSJD2	413	186	13588	2.65328	0.966552	0.215492	2.75548
GOTERM_BP_FAT	GO:0001916~positive regulation of T cell mediated cytotoxicity	4	0.651466	0.00202835	H2-K1, H2-Q2, H2-M3, TAP2, H2-Q6, H2-Q7, H2-Q8	413	9	13588	14.6225	0.986018	0.247733	3.45046
GOTERM_BP_FAT	GO:0001914~regulation of T cell mediated cytotoxicity	4	0.651466	0.00380808	H2-K1, H2-Q2, H2-M3, TAP2, H2-Q6, H2-Q7, H2-Q8	413	11	13588	11.9639	0.999672	0.330473	6.3853
GOTERM_BP_FAT	GO:0002478~antigen processing and presentation of exogenous peptide antigen	5	0.814332	0.00466805	H2-K1, H2-M3, TAP2, UNC93B1, TAPBP	413	23	13588	7.15233	0.999947	0.325373	7.7731
GOTERM_BP_FAT	GO:0002703~regulation of leukocyte mediated immunity	8	1.30293	0.00518989	H2-K1, H2-Q2, ADORA2B, H2-M3, TAP2, H2-BL, TNFSF12, CD40, H2-Q6, H2-Q7, H2-Q8	413	70	13588	3.76008	0.999982	0.343528	8.60576
GOTERM_BP_FAT	GO:0002428~antigen processing and presentation of peptide antigen via MHC class Ib	3	0.488599	0.00528421	H2-Q2, H2-M3, TAP2, H2-Q6, H2-Q7, H2-Q8	413	4	13588	24.6755	0.999986	0.328294	8.75551
GOTERM_BP_FAT	GO:0002711~positive regulation of T cell mediated immunity	4	0.651466	0.0063097	H2-K1, H2-Q2, H2-M3, TAP2, H2-Q6, H2-Q7, H2-Q8	413	13	13588	10.1233	0.999998	0.368092	10.3687
GOTERM_BP_FAT	GO:0019884~antigen processing and presentation of exogenous antigen	5	0.814332	0.00958308	H2-K1, H2-M3, TAP2, UNC93B1, TAPBP	413	28	13588	5.87513	1	0.405028	15.3402
GOTERM_BP_FAT	GO:0031341~regulation of cell killing	5	0.814332	0.0122328	H2-K1, H2-Q2, H2-M3, TAP2, H2-BL, H2-Q6, H2-Q7, H2-Q8	413	30	13588	5.48345	1	0.452263	19.173
GOTERM_BP_FAT	GO:0001910~regulation of leukocyte mediated cytotoxicity	5	0.814332	0.0122328	H2-K1, H2-Q2, H2-M3, TAP2, H2-BL, H2-Q6, H2-Q7, H2-Q8	413	30	13588	5.48345	1	0.452263	19.173
GOTERM_BP_FAT	GO:0002706~regulation of lymphocyte mediated immunity	7	1.14007	0.013725	H2-K1, H2-Q2, H2-M3, TAP2, H2-BL, TNFSF12, CD40, H2-Q6, H2-Q7, H2-Q8	413	65	13588	3.54316	1	0.475787	21.2589
GOTERM_BP_FAT	GO:0002709~regulation of T cell mediated immunity	4	0.651466	0.0160938	H2-K1, H2-Q2, H2-M3, TAP2, H2-Q6, H2-Q7, H2-Q8	413	18	13588	7.31127	1	0.516145	24.4662
GOTERM_BP_FAT	GO:0002475~antigen processing and presentation via MHC class Ib	3	0.488599	0.0174089	H2-Q2, H2-M3, TAP2, H2-Q6, H2-Q7, H2-Q8	413	7	13588	14.1003	1	0.53673	26.1933
GOTERM_BP_FAT	GO:0002821~positive regulation of adaptive immune response	5	0.814332	0.018835	H2-K1, H2-Q2, H2-M3, TAP2, TNFSF12, H2-Q6, H2-Q7, H2-Q8	413	34	13588	4.83834	1	0.55056	28.0241
GOTERM_BP_FAT	GO:0002824~positive regulation of adaptive immune response based on somatic recombination of immune receptors built from immunoglobulin superfamily domains	5	0.814332	0.018835	H2-K1, H2-Q2, H2-M3, TAP2, TNFSF12, H2-Q6, H2-Q7, H2-Q8	413	34	13588	4.83834	1	0.55056	28.0241
GOTERM_BP_FAT	GO:0050778~positive regulation of immune response	10	1.62866	0.0226854	H2-Q2, H2-K1, H2-M3, UNC93B1, C1S, TNFSF12, H2-Q6, H2-Q7, H2-Q8, C1RA, GM5077, TAP2, CFH	413	136	13588	2.41917	1	0.584136	32.7559
GOTERM_BP_FAT	GO:0002684~positive regulation of immune system process	13	2.11726	0.0232968	H2-K1, H2-Q2, ADORA2B, H2-M3, UNC93B1, TNFSF12, C1S, CD40, H2-Q6, H2-Q7, H2-Q8, C1RA, GM5077, TAP2, CFH, DNAJA3	413	206	13588	2.07626	1	0.574592	33.4797
GOTERM_BP_FAT	GO:0002819~regulation of adaptive immune response	6	0.977199	0.0269685	H2-K1, H2-Q2, H2-M3, TAP2, TNFSF12, CD40, H2-Q6, H2-Q7, H2-Q8	413	56	13588	3.52508	1	0.622606	37.6744
GOTERM_BP_FAT	GO:0002822~regulation of adaptive immune response based on somatic recombination of immune receptors built from immunoglobulin superfamily domains	6	0.977199	0.0269685	H2-K1, H2-Q2, H2-M3, TAP2, TNFSF12, CD40, H2-Q6, H2-Q7, H2-Q8	413	56	13588	3.52508	1	0.622606	37.6744
GOTERM_BP_FAT	GO:0031343~positive regulation of cell killing	4	0.651466	0.0312545	H2-K1, H2-Q2, H2-M3, TAP2, H2-Q6, H2-Q7, H2-Q8	413	23	13588	5.72187	1	0.647744	42.2556
GOTERM_BP_FAT	GO:0001912~positive regulation of leukocyte mediated cytotoxicity	4	0.651466	0.0312545	H2-K1, H2-Q2, H2-M3, TAP2, H2-Q6, H2-Q7, H2-Q8	413	23	13588	5.72187	1	0.647744	42.2556
GOTERM_BP_FAT	GO:0001819~positive regulation of cytokine production	6	0.977199	0.0395075	DDX58, H2-Q2, ADORA2B, H2-M3, TLR3, CD40, H2-Q6, H2-Q7, H2-Q8	413	62	13588	3.18394	1	0.696976	50.1976
GOTERM_CC_FAT	GO:0009897~external side of plasma membrane	12	1.9544	0.0487518	LY6C1, H2-Q2, H2-K1, H2-M3, MMP19, H2-D1, CD40, TNFSF12, H2-Q6, H2-Q7, ABCG1, H2-Q8, LY6C2, LRP1, CD200R4, GPC1	380	206	12504	1.91681	1	0.519555	48.8581
GOTERM_BP_FAT	GO:0002699~positive regulation of immune effector process	5	0.814332	0.0500562	H2-K1, H2-Q2, ADORA2B, H2-M3, TAP2, H2-Q6, H2-Q7, H2-Q8	413	46	13588	3.57617	1	0.754024	58.8559
GOTERM_BP_FAT	GO:0051240~positive regulation of multicellular organismal process	10	1.62866	0.0602892	H2-Q2, BMP4, CAV1, H2-M3, ADORA2B, TLR3, CD40, H2-Q6, H2-Q7, H2-Q8, DDX58, SLC1A3, VKORC1	413	163	13588	2.01845	1	0.777564	65.8837
GOTERM_MF_FAT	GO:0042605~peptide antigen binding	3	0.488599	0.0650794	H2-K1, H2-Q2, H2-M3, H2-Q6, H2-Q7, H2-Q8	402	14	13288	7.08316	1	0.696233	63.0028
GOTERM_BP_FAT	GO:0002252~immune effector process	8	1.30293	0.0886665	H2-Q2, C1RA, GM5077, IRF7, CFH, SAMHD1, TNFSF12, C1S, H2-Q6, H2-Q7, H2-Q8	413	126	13588	2.08894	1	0.833263	79.9248
GOTERM_BP_FAT	GO:0002705~positive regulation of leukocyte mediated immunity	4	0.651466	0.120352	H2-K1, H2-Q2, H2-M3, TAP2, H2-Q6, H2-Q7, H2-Q8	413	40	13588	3.29007	1	0.886368	89.1137
GOTERM_BP_FAT	GO:0002708~positive regulation of lymphocyte mediated immunity	4	0.651466	0.120352	H2-K1, H2-Q2, H2-M3, TAP2, H2-Q6, H2-Q7, H2-Q8	413	40	13588	3.29007	1	0.886368	89.1137
GOTERM_MF_FAT	GO:0042277~peptide binding	8	1.30293	0.209589	H2-K1, H2-Q2, H2-M3, TAP2, LEPR, H2-Q6, H2-Q7, H2-Q8, PSMB8, GHR, PSMB9	402	160	13288	1.65274	1	0.886771	96.9049
GOTERM_BP_FAT	GO:0001817~regulation of cytokine production	7	1.14007	0.246538	DDX58, H2-Q2, ZFP287, ADORA2B, H2-M3, TLR3, CD40, H2-Q6, H2-Q7, H2-Q8	413	139	13588	1.65687	1	0.952777	99.252
GOTERM_BP_FAT	GO:0032649~regulation of interferon-gamma production	3	0.488599	0.253079	H2-Q2, H2-M3, TLR3, H2-Q6, H2-Q7, H2-Q8	413	32	13588	3.08444	1	0.954208	99.3567
GOTERM_MF_FAT	GO:0003823~antigen binding	3	0.488599	0.700223	H2-K1, H2-Q2, H2-M3, H2-Q6, H2-Q7, H2-Q8	402	80	13288	1.23955	1	0.996538	100
GOTERM_BP_FAT	GO:0009617~response to bacterium	5	0.814332	0.705451	H2-K1, THBD, H2-M3, TAP2, STAT1	413	157	13588	1.04779	1	0.998866	100
Annotation Cluster 24	Enrichment Score: 1.55066961571369
Category	Term	Count	%	PValue	Genes	List Total	Pop Hits	Pop Total	Fold Enrichment	Bonferroni	Benjamini	FDR
INTERPRO	IPR003607:Metal-dependent phosphohydrolase, HD region	5	0.814332	0.0050772	PDE1B, PDE4B, SAMHD1, PDE10A, PDE8B	528	24	17763	7.00876	0.994058	0.207838	7.73397
SMART	SM00471:HDc	5	0.814332	0.00893348	PDE1B, PDE4B, SAMHD1, PDE10A, PDE8B	320	24	9131	5.94466	0.857338	0.322574	10.7721
INTERPRO	IPR002073:3'5'-cyclic nucleotide phosphodiesterase	4	0.651466	0.0232096	PDE1B, PDE4B, PDE10A, PDE8B	528	21	17763	6.40801	1	0.491172	31.0203
GOTERM_MF_FAT	GO:0004114~3',5'-cyclic-nucleotide phosphodiesterase activity	4	0.651466	0.0345179	PDE1B, PDE4B, PDE10A, PDE8B	402	24	13288	5.50912	1	0.601253	40.4912
GOTERM_MF_FAT	GO:0004112~cyclic-nucleotide phosphodiesterase activity	4	0.651466	0.0383723	PDE1B, PDE4B, PDE10A, PDE8B	402	25	13288	5.28876	1	0.625236	43.9066
KEGG_PATHWAY	mmu00230:Purine metabolism	11	1.79153	0.0581424	XDH, PDE1B, ENPP3, PDE4B, PDE10A, AK5, PDE8B, RRM2B, AMPD3, NT5E, CANT1	209	157	5738	1.92357	0.99985	0.466855	50.974
GOTERM_MF_FAT	GO:0008081~phosphoric diester hydrolase activity	5	0.814332	0.172363	PDE1B, ENPP3, PDE4B, PDE10A, PDE8B	402	72	13288	2.29547	1	0.878643	93.8906
Annotation Cluster 25	Enrichment Score: 1.4900777220299846
Category	Term	Count	%	PValue	Genes	List Total	Pop Hits	Pop Total	Fold Enrichment	Bonferroni	Benjamini	FDR
GOTERM_MF_FAT	GO:0005198~structural molecule activity	26	4.23453	0.00252117	COPA, RPL19, CLDN3, COL3A1, GM10059, GM13815, CLDN15, GM11425, RPL32-PS, GM9154, GM12944, NEFL, THBS2, NEFM, THBS3, GM11450, GM12760, GM5321, COL16A1, EMILIN1, MYCN, COL4A5, GM7429, GM6525, CLDN1, GM16060, COL1A1, ADD2	402	450	13288	1.90983	0.781214	0.316081	3.66127
SP_PIR_KEYWORDS	ribosome	5	0.814332	0.00419599	GM11425, GM11450, RPL19, GM7429, GM13815	526	23	17854	7.37891	0.800201	0.0705869	5.66126
KEGG_PATHWAY	mmu03010:Ribosome	10	1.62866	0.00467429	GM11425, GM11450, RPL19, GM7429, GM12760, GM5321, GM9154, GM12944, GM6525, GM16060, GM10059, GM13815	209	89	5738	3.08478	0.497788	0.0606922	5.42283
GOTERM_MF_FAT	GO:0003735~structural constituent of ribosome	11	1.79153	0.0162337	GM11450, RPL19, GM12760, GM5321, GM13815, GM10059, GM11425, GM7429, RPL32-PS, GM12944, GM9154, GM6525, GM16060	402	151	13288	2.40796	0.999947	0.531357	21.4816
SP_PIR_KEYWORDS	ribosomal protein	11	1.79153	0.03672	GM11450, RPL19, GM12760, GM5321, GM13815, GM10059, GM11425, GM7429, RPL32-PS, GM12944, GM9154, GM6525, GM16060	526	177	17854	2.10945	0.999999	0.294942	40.4595
SP_PIR_KEYWORDS	protein biosynthesis	9	1.4658	0.0530459	GM11425, GM11450, RPL19, GM7429, VARS2, RPL32-PS, EEF2, GM13815, GM2035	526	139	17854	2.19775	1	0.364797	53.019
GOTERM_CC_FAT	GO:0005840~ribosome	11	1.79153	0.0674816	GM11450, RPL19, GM12760, GM5321, GM13815, GM10059, GM11425, GM7429, RPL32-PS, GM12944, GM9154, GM6525, GM16060	380	192	12504	1.8852	1	0.562924	60.8344
SP_PIR_KEYWORDS	ribonucleoprotein	12	1.9544	0.161533	GM11450, RPL19, GM12760, GM5321, GM13815, GM10059, TRIM21, GM11425, GM7429, RPL32-PS, GM12944, GM9154, GM6525, GM16060	526	266	17854	1.53126	1	0.60827	91.3
GOTERM_BP_FAT	GO:0006412~translation	14	2.28013	0.171737	GM11450, RPL19, VARS2, GM12760, GM5321, EEF2, GM13815, GM10059, GM11425, GM7429, RPL32-PS, GM9154, GM12944, GM6525, GM16060, GM2035	413	319	13588	1.44392	1	0.926242	96.1559
GOTERM_CC_FAT	GO:0030529~ribonucleoprotein complex	16	2.60586	0.429324	GM11450, RPL19, GM12760, GM5321, TDRD7, EEF2, GM10059, GM13815, TRIM21, GM11425, MOV10, GM7429, RPL32-PS, GM9154, GM12944, SND1, GM6525, GM16060	380	462	12504	1.13958	1	0.918233	99.9461
Annotation Cluster 26	Enrichment Score: 1.478339554115495
Category	Term	Count	%	PValue	Genes	List Total	Pop Hits	Pop Total	Fold Enrichment	Bonferroni	Benjamini	FDR
GOTERM_CC_FAT	GO:0042824~MHC class I peptide loading complex	4	0.651466	0.00202525	TAP2, TAP1, PSMB8, PSMB9	380	9	12504	14.6246	0.464422	0.0507034	2.6833
GOTERM_MF_FAT	GO:0042288~MHC class I protein binding	3	0.488599	0.0284188	TAP2, PSMB8, PSMB9	402	9	13288	11.0182	1	0.56241	34.6882
GOTERM_MF_FAT	GO:0042287~MHC protein binding	3	0.488599	0.101202	TAP2, PSMB8, PSMB9	402	18	13288	5.50912	1	0.791251	79.3313
GOTERM_MF_FAT	GO:0042277~peptide binding	8	1.30293	0.209589	H2-K1, H2-Q2, H2-M3, TAP2, LEPR, H2-Q6, H2-Q7, H2-Q8, PSMB8, GHR, PSMB9	402	160	13288	1.65274	1	0.886771	96.9049
Annotation Cluster 27	Enrichment Score: 1.421457009861303
Category	Term	Count	%	PValue	Genes	List Total	Pop Hits	Pop Total	Fold Enrichment	Bonferroni	Benjamini	FDR
GOTERM_MF_FAT	GO:0019838~growth factor binding	8	1.30293	0.00590338	NOV, COL3A1, TGFBR3, COL6A1, COL1A1, IGFBP3, IGFBP4, IGFBP5	402	72	13288	3.67275	0.971685	0.447919	8.37689
UP_SEQ_FEATURE	domain:VWFC	4	0.651466	0.0151497	NOV, COL3A1, COL1A1, THBS2	505	17	16021	7.46465	1	0.732379	22.7378
INTERPRO	IPR001007:von Willebrand factor, type C	4	0.651466	0.127871	NOV, COL3A1, COL1A1, THBS2	528	42	17763	3.204	1	0.891628	88.5089
SMART	SM00214:VWC	4	0.651466	0.180259	NOV, COL3A1, COL1A1, THBS2	320	42	9131	2.71756	1	0.871769	91.9909
Annotation Cluster 28	Enrichment Score: 1.4161046200283771
Category	Term	Count	%	PValue	Genes	List Total	Pop Hits	Pop Total	Fold Enrichment	Bonferroni	Benjamini	FDR
GOTERM_BP_FAT	GO:0001763~morphogenesis of a branching structure	10	1.62866	0.0138066	BMP4, SPRY2, AR, FGF7, FOXA2, ESR1, PML, SEMA3C, CXCL12, MYCN	413	125	13588	2.63206	1	0.470383	21.3715
GOTERM_BP_FAT	GO:0060541~respiratory system development	9	1.4658	0.0349704	BMP4, MAN2A1, SPRY2, FGF7, FOXA2, POU2F1, GM3160, MYCN, NFIB	413	124	13588	2.38796	1	0.67284	45.9687
GOTERM_BP_FAT	GO:0030324~lung development	8	1.30293	0.051865	BMP4, MAN2A1, SPRY2, FGF7, FOXA2, GM3160, MYCN, NFIB	413	111	13588	2.37122	1	0.757742	60.19
GOTERM_BP_FAT	GO:0030323~respiratory tube development	8	1.30293	0.0560914	BMP4, MAN2A1, SPRY2, FGF7, FOXA2, GM3160, MYCN, NFIB	413	113	13588	2.32925	1	0.772467	63.15
GOTERM_BP_FAT	GO:0035295~tube development	14	2.28013	0.0591449	BMP4, AR, FGF7, FOXA2, ESR1, PML, GJA1, GM3160, NR3C1, CXCL12, MYCN, SPRY2, MAN2A1, NFIB	413	264	13588	1.74474	1	0.774815	65.1581
Annotation Cluster 29	Enrichment Score: 1.4125780451040566
Category	Term	Count	%	PValue	Genes	List Total	Pop Hits	Pop Total	Fold Enrichment	Bonferroni	Benjamini	FDR
UP_SEQ_FEATURE	domain:Ras-associating	5	0.814332	0.0212777	RASSF5, RADIL, ARAP1, RGL1, RALGDS	505	34	16021	4.6654	1	0.760351	30.472
INTERPRO	IPR000159:Ras-association	5	0.814332	0.0408642	RASSF5, RADIL, ARAP1, RGL1, RALGDS	528	44	17763	3.82296	1	0.641113	48.3041
SMART	SM00314:RA	5	0.814332	0.0665272	RASSF5, RADIL, ARAP1, RGL1, RALGDS	320	44	9131	3.24254	1	0.683096	58.2888
Annotation Cluster 30	Enrichment Score: 1.3069028804669858
Category	Term	Count	%	PValue	Genes	List Total	Pop Hits	Pop Total	Fold Enrichment	Bonferroni	Benjamini	FDR
PIR_SUPERFAMILY	PIRSF005710:interferon regulatory factor 3-9	3	0.488599	0.0210707	IRF9, IRF6, IRF7	274	7	8136	12.7258	0.998209	0.65151	24.734
INTERPRO	IPR019471:Interferon regulatory factor-3	3	0.488599	0.0218479	IRF9, IRF6, IRF7	528	8	17763	12.6158	1	0.490376	29.4838
UP_SEQ_FEATURE	DNA-binding region:Tryptophan pentad repeat	3	0.488599	0.0307098	IRF9, IRF6, IRF7	505	9	16021	10.5749	1	0.853954	40.9677
INTERPRO	IPR019817:Interferon regulatory factor, conserved site	3	0.488599	0.0337645	IRF9, IRF6, IRF7	528	10	17763	10.0926	1	0.578823	41.9094
INTERPRO	IPR001346:Interferon regulatory factor	3	0.488599	0.0337645	IRF9, IRF6, IRF7	528	10	17763	10.0926	1	0.578823	41.9094
SMART	SM00348:IRF	3	0.488599	0.0454887	IRF9, IRF6, IRF7	320	10	9131	8.56031	0.999959	0.600851	44.6403
INTERPRO	IPR017855:SMAD domain-like	3	0.488599	0.080159	IRF9, IRF6, IRF7	528	16	17763	6.30788	1	0.801718	73.3215
INTERPRO	IPR011991:Winged helix repressor DNA-binding	6	0.977199	0.596532	IRF9, FOXA2, IRF6, IRF7, ZBP1, ADAR	528	175	17763	1.15344	1	0.999567	99.9999
Annotation Cluster 31	Enrichment Score: 1.3044567576615036
Category	Term	Count	%	PValue	Genes	List Total	Pop Hits	Pop Total	Fold Enrichment	Bonferroni	Benjamini	FDR
GOTERM_BP_FAT	GO:0007160~cell-matrix adhesion	7	1.14007	0.00385364	LIMS1, FREM1, ITGB7, ITGB4, NID2, FN1, ITGBL1	413	50	13588	4.6061	0.999702	0.308633	6.45931
GOTERM_BP_FAT	GO:0031589~cell-substrate adhesion	7	1.14007	0.00737338	LIMS1, FREM1, ITGB7, ITGB4, NID2, FN1, ITGBL1	413	57	13588	4.04044	1	0.394714	12.0136
UP_SEQ_FEATURE	region of interest:Cysteine-rich tandem repeats	3	0.488599	0.0243868	ITGB7, ITGB4, ITGBL1	505	8	16021	11.8968	1	0.793857	34.1116
INTERPRO	IPR015812:Integrin beta subunit	3	0.488599	0.0337645	ITGB7, ITGB4, ITGBL1	528	10	17763	10.0926	1	0.578823	41.9094
INTERPRO	IPR001169:Integrin beta subunit, C-terminal	3	0.488599	0.0337645	ITGB7, ITGB4, ITGBL1	528	10	17763	10.0926	1	0.578823	41.9094
GOTERM_CC_FAT	GO:0043235~receptor complex	7	1.14007	0.0399544	EPS8, GRIA1, GRIK2, ITGB7, ITGB4, ITGA10, ITGBL1	380	83	12504	2.77514	0.999996	0.466303	42.135
GOTERM_CC_FAT	GO:0008305~integrin complex	4	0.651466	0.0517215	ITGB7, ITGB4, ITGA10, ITGBL1	380	28	12504	4.70075	1	0.508932	50.9592
INTERPRO	IPR013111:EGF, extracellular	6	0.977199	0.0595427	ADAM23, ITGB7, ITGB4, ADAM8, ODZ3, ITGBL1	528	71	17763	2.84299	1	0.731604	62.1217
GOTERM_BP_FAT	GO:0007229~integrin-mediated signaling pathway	6	0.977199	0.0806281	ADAM23, ITGB7, ITGB4, ITGA10, ADAM8, ITGBL1	413	76	13588	2.59743	1	0.814313	76.6323
UP_SEQ_FEATURE	repeat:I	3	0.488599	0.140249	ITGB7, ITGB4, ITGBL1	505	21	16021	4.53211	1	0.988886	92.2198
UP_SEQ_FEATURE	repeat:III	3	0.488599	0.140249	ITGB7, ITGB4, ITGBL1	505	21	16021	4.53211	1	0.988886	92.2198
UP_SEQ_FEATURE	repeat:II	3	0.488599	0.140249	ITGB7, ITGB4, ITGBL1	505	21	16021	4.53211	1	0.988886	92.2198
UP_SEQ_FEATURE	repeat:IV	3	0.488599	0.140249	ITGB7, ITGB4, ITGBL1	505	21	16021	4.53211	1	0.988886	92.2198
GOTERM_CC_FAT	GO:0005604~basement membrane	5	0.814332	0.180234	FREM1, AGRN, NID2, FN1, COL4A5	380	73	12504	2.25379	1	0.72811	93.0497
Annotation Cluster 32	Enrichment Score: 1.3036448643261964
Category	Term	Count	%	PValue	Genes	List Total	Pop Hits	Pop Total	Fold Enrichment	Bonferroni	Benjamini	FDR
INTERPRO	IPR004727:Calcium-activated chloride channel protein	3	0.488599	0.0167111	CLCA2, CLCA1, CLCA4	528	7	17763	14.418	1	0.432024	23.3943
INTERPRO	IPR015394:Region of unknown function DUF1973	3	0.488599	0.0167111	CLCA2, CLCA1, CLCA4	528	7	17763	14.418	1	0.432024	23.3943
INTERPRO	IPR013642:Chloride channel calcium-activated	3	0.488599	0.0218479	CLCA2, CLCA1, CLCA4	528	8	17763	12.6158	1	0.490376	29.4838
KEGG_PATHWAY	mmu04740:Olfactory transduction	3	0.488599	1	CLCA2, CLCA1, CLCA4	209	960	5738	0.0857955	1	1	100
Annotation Cluster 33	Enrichment Score: 1.3004533299812784
Category	Term	Count	%	PValue	Genes	List Total	Pop Hits	Pop Total	Fold Enrichment	Bonferroni	Benjamini	FDR
KEGG_PATHWAY	mmu04610:Complement and coagulation cascades	8	1.30293	0.0183189	C1RA, GM5077, THBD, F5, F3, CFH, C1S, PROS1	209	75	5738	2.92848	0.933983	0.188658	19.7493
GOTERM_BP_FAT	GO:0042060~wound healing	9	1.4658	0.0205559	THBD, F5, F3, MST1, GJA1, EVL, PROS1, GAP43, FN1	413	112	13588	2.64381	1	0.575337	30.1764
GOTERM_BP_FAT	GO:0050878~regulation of body fluid levels	7	1.14007	0.0531789	COPA, THBD, F5, F3, MST1, EVL, PROS1	413	89	13588	2.5877	1	0.757983	61.1333
GOTERM_BP_FAT	GO:0007596~blood coagulation	6	0.977199	0.0609582	THBD, F5, F3, MST1, EVL, PROS1	413	70	13588	2.82006	1	0.77755	66.3013
GOTERM_BP_FAT	GO:0050817~coagulation	6	0.977199	0.0609582	THBD, F5, F3, MST1, EVL, PROS1	413	70	13588	2.82006	1	0.77755	66.3013
GOTERM_BP_FAT	GO:0007599~hemostasis	6	0.977199	0.0640247	THBD, F5, F3, MST1, EVL, PROS1	413	71	13588	2.78034	1	0.786919	68.1547
BIOCARTA	m_extrinsicPathway:Extrinsic Prothrombin Activation Pathway	3	0.488599	0.0879397	F5, F3, PROS1	55	11	1171	5.80661	0.999748	0.984112	63.2628
SP_PIR_KEYWORDS	blood coagulation	4	0.651466	0.0942329	THBD, F5, F3, PROS1	526	37	17854	3.66951	1	0.474017	74.6339
Annotation Cluster 34	Enrichment Score: 1.2783863381906042
Category	Term	Count	%	PValue	Genes	List Total	Pop Hits	Pop Total	Fold Enrichment	Bonferroni	Benjamini	FDR
GOTERM_CC_FAT	GO:0044420~extracellular matrix part	8	1.30293	0.0215412	SLC1A3, FREM1, COL3A1, COL1A1, AGRN, NID2, FN1, COL4A5	380	92	12504	2.86133	0.998778	0.297429	25.3357
GOTERM_MF_FAT	GO:0005201~extracellular matrix structural constituent	4	0.651466	0.0607218	COL3A1, COL1A1, COL4A5, EMILIN1	402	30	13288	4.4073	1	0.692255	60.3714
GOTERM_CC_FAT	GO:0005581~collagen	3	0.488599	0.111745	COL3A1, COL1A1, COL4A5	380	19	12504	5.19557	1	0.669108	79.6038
Annotation Cluster 35	Enrichment Score: 1.2756194358679132
Category	Term	Count	%	PValue	Genes	List Total	Pop Hits	Pop Total	Fold Enrichment	Bonferroni	Benjamini	FDR
SP_PIR_KEYWORDS	hydroxyproline	3	0.488599	0.0270914	COL6A3, COL6A2, COL6A1	526	9	17854	11.3143	0.999973	0.272951	31.6592
SP_PIR_KEYWORDS	heterotrimer	4	0.651466	0.0323511	COL6A3, COL6A2, COL6A1, COL1A1	526	24	17854	5.65716	0.999997	0.30223	36.6056
GOTERM_CC_FAT	GO:0042383~sarcolemma	4	0.651466	0.169989	COL6A3, COL6A2, ESR1, COL6A1	380	47	12504	2.80045	1	0.720635	91.7894
Annotation Cluster 36	Enrichment Score: 1.19729436347043
Category	Term	Count	%	PValue	Genes	List Total	Pop Hits	Pop Total	Fold Enrichment	Bonferroni	Benjamini	FDR
UP_SEQ_FEATURE	domain:TSP type-1 8	3	0.488599	0.0186751	ADAMTS7, THSD7A, THSD7B	505	7	16021	13.5963	1	0.7572	27.2808
INTERPRO	IPR000884:Thrombospondin, type 1 repeat	6	0.977199	0.030399	ADAMTS7, NOV, THSD7A, SPON2, THBS2, THSD7B	528	59	17763	3.42122	1	0.549364	38.6258
UP_SEQ_FEATURE	domain:TSP type-1 7	3	0.488599	0.0376002	ADAMTS7, THSD7A, THSD7B	505	10	16021	9.51743	1	0.881766	47.6721
UP_SEQ_FEATURE	domain:TSP type-1 3	4	0.651466	0.0517698	ADAMTS7, THSD7A, THBS2, THSD7B	505	27	16021	4.69996	1	0.921927	59.2735
SMART	SM00209:TSP1	6	0.977199	0.0544488	ADAMTS7, NOV, THSD7A, SPON2, THBS2, THSD7B	320	59	9131	2.9018	0.999995	0.636667	50.8901
UP_SEQ_FEATURE	domain:TSP type-1 6	3	0.488599	0.0791696	ADAMTS7, THSD7A, THSD7B	505	15	16021	6.34495	1	0.963579	75.1864
UP_SEQ_FEATURE	domain:TSP type-1 2	4	0.651466	0.1031	ADAMTS7, THSD7A, THBS2, THSD7B	505	36	16021	3.52497	1	0.9784	84.0984
UP_SEQ_FEATURE	domain:TSP type-1 1	4	0.651466	0.1031	ADAMTS7, THSD7A, THBS2, THSD7B	505	36	16021	3.52497	1	0.9784	84.0984
UP_SEQ_FEATURE	domain:TSP type-1 5	3	0.488599	0.129465	ADAMTS7, THSD7A, THSD7B	505	20	16021	4.75871	1	0.986099	90.3954
UP_SEQ_FEATURE	domain:TSP type-1 4	3	0.488599	0.162348	ADAMTS7, THSD7A, THSD7B	505	23	16021	4.13801	1	0.992806	94.9894
Annotation Cluster 37	Enrichment Score: 1.1814732967413457
Category	Term	Count	%	PValue	Genes	List Total	Pop Hits	Pop Total	Fold Enrichment	Bonferroni	Benjamini	FDR
GOTERM_BP_FAT	GO:0048732~gland development	15	2.443	0.00275038	XDH, PLAG1, BMP4, CAV1, AR, FGF7, PSAP, ESR1, PML, NR3C1, HOXB3, CCND1, LY6E, IRF6, SEMA3C	413	197	13588	2.50513	0.996948	0.275141	4.6514
GOTERM_BP_FAT	GO:0060443~mammary gland morphogenesis	6	0.977199	0.00294629	BMP4, AR, CAV1, ESR1, PML, NR3C1	413	33	13588	5.98195	0.997981	0.27862	4.97484
GOTERM_BP_FAT	GO:0022612~gland morphogenesis	9	1.4658	0.00389607	BMP4, PLAG1, AR, CAV1, FGF7, ESR1, PML, SEMA3C, NR3C1	413	84	13588	3.52508	0.999728	0.30018	6.52818
GOTERM_BP_FAT	GO:0030879~mammary gland development	9	1.4658	0.00450086	BMP4, XDH, CCND1, AR, CAV1, IRF6, ESR1, PML, NR3C1	413	86	13588	3.4431	0.999924	0.326507	7.50482
GOTERM_BP_FAT	GO:0060736~prostate gland growth	4	0.651466	0.0063097	PLAG1, AR, PSAP, ESR1	413	13	13588	10.1233	0.999998	0.368092	10.3687
GOTERM_BP_FAT	GO:0060688~regulation of morphogenesis of a branching structure	5	0.814332	0.00635823	BMP4, AR, FGF7, ESR1, HGF	413	25	13588	6.58015	0.999999	0.360543	10.4444
SP_PIR_KEYWORDS	steroid-binding	4	0.651466	0.00883588	AR, ESR1, PAQR7, NR3C1	526	15	17854	9.05146	0.966599	0.122552	11.5744
UP_SEQ_FEATURE	region of interest:Modulating	4	0.651466	0.0106195	AR, THRA, ESR1, NR3C1	505	15	16021	8.45993	1	0.621077	16.5076
GOTERM_BP_FAT	GO:0001763~morphogenesis of a branching structure	10	1.62866	0.0138066	BMP4, SPRY2, AR, FGF7, FOXA2, ESR1, PML, SEMA3C, CXCL12, MYCN	413	125	13588	2.63206	1	0.470383	21.3715
UP_SEQ_FEATURE	cross-link:Glycyl lysine isopeptide (Lys-Gly) (interchain with G-Cter in SUMO)	8	1.30293	0.0208225	PLAG1, AR, MITF, PML, NR3C1, STAT1, TCF7L2, ADAR	505	88	16021	2.88407	1	0.766273	29.9236
GOTERM_BP_FAT	GO:0048754~branching morphogenesis of a tube	8	1.30293	0.0227867	BMP4, SPRY2, AR, FOXA2, ESR1, PML, CXCL12, MYCN	413	93	13588	2.83017	1	0.572772	32.8763
GOTERM_BP_FAT	GO:0030850~prostate gland development	5	0.814332	0.0297033	BMP4, PLAG1, AR, PSAP, ESR1	413	39	13588	4.21804	1	0.634521	40.6354
GOTERM_BP_FAT	GO:0048589~developmental growth	8	1.30293	0.0322471	BMP4, PLAG1, AR, PSAP, ESR1, GJA1, GAS1, GAP43	413	100	13588	2.63206	1	0.653721	43.2703
GOTERM_MF_FAT	GO:0005496~steroid binding	5	0.814332	0.0343806	AR, CYP11A1, ESR1, PAQR7, NR3C1	402	41	13288	4.03106	1	0.616084	40.366
GOTERM_BP_FAT	GO:0060603~mammary gland duct morphogenesis	4	0.651466	0.0429437	AR, ESR1, PML, NR3C1	413	26	13588	5.06165	1	0.712748	53.1907
SP_PIR_KEYWORDS	lipid-binding	7	1.14007	0.0516278	PITPNM2, AR, NOXO1, ESR1, PAQR7, NR3C1, DBIL5	526	91	17854	2.611	1	0.36311	52.0345
GOTERM_BP_FAT	GO:0035295~tube development	14	2.28013	0.0591449	BMP4, AR, FGF7, FOXA2, ESR1, PML, GJA1, GM3160, NR3C1, CXCL12, MYCN, SPRY2, MAN2A1, NFIB	413	264	13588	1.74474	1	0.774815	65.1581
GOTERM_BP_FAT	GO:0040007~growth	11	1.79153	0.0696043	BMP4, PLAG1, AR, LY6E, PSAP, ESR1, TGFBR3, GJA1, GAS1, SEPP1, GAP43	413	193	13588	1.87517	1	0.797511	71.283
GOTERM_BP_FAT	GO:0035239~tube morphogenesis	10	1.62866	0.0764044	BMP4, SPRY2, AR, FOXA2, ESR1, PML, GJA1, NR3C1, CXCL12, MYCN	413	171	13588	1.92402	1	0.815179	74.7045
GOTERM_BP_FAT	GO:0060444~branching involved in mammary gland duct morphogenesis	3	0.488599	0.111819	AR, ESR1, PML	413	19	13588	5.19485	1	0.876999	87.1357
GOTERM_BP_FAT	GO:0001655~urogenital system development	8	1.30293	0.155555	BMP4, PLAG1, AR, OSR1, PSAP, ESR1, RRM2B, SLIT2	413	146	13588	1.80278	1	0.912435	94.6281
INTERPRO	IPR001628:Zinc finger, nuclear hormone receptor-type	4	0.651466	0.162711	AR, THRA, ESR1, NR3C1	528	47	17763	2.86315	1	0.930685	93.9692
UP_SEQ_FEATURE	zinc finger region:NR C4-type	4	0.651466	0.175566	AR, THRA, ESR1, NR3C1	505	46	16021	2.75867	1	0.994536	96.1703
UP_SEQ_FEATURE	DNA-binding region:Nuclear receptor	4	0.651466	0.175566	AR, THRA, ESR1, NR3C1	505	46	16021	2.75867	1	0.994536	96.1703
INTERPRO	IPR000536:Nuclear hormone receptor, ligand-binding, core	4	0.651466	0.177368	AR, THRA, ESR1, NR3C1	528	49	17763	2.74629	1	0.944499	95.4387
INTERPRO	IPR008946:Nuclear hormone receptor, ligand-binding	4	0.651466	0.177368	AR, THRA, ESR1, NR3C1	528	49	17763	2.74629	1	0.944499	95.4387
GOTERM_BP_FAT	GO:0003006~reproductive developmental process	12	1.9544	0.179263	BMP4, PLAG1, AR, OSR1, TDRD7, PSAP, LEPR, ESR1, ROR2, PPP2R2B, CXCL12, TCF7L2	413	264	13588	1.49549	1	0.92908	96.7172
GOTERM_MF_FAT	GO:0003707~steroid hormone receptor activity	4	0.651466	0.183539	AR, THRA, ESR1, NR3C1	402	49	13288	2.69835	1	0.882534	95.0024
GOTERM_BP_FAT	GO:0060740~prostate gland epithelium morphogenesis	3	0.488599	0.185727	BMP4, AR, ESR1	413	26	13588	3.79624	1	0.929405	97.1367
GOTERM_BP_FAT	GO:0060512~prostate gland morphogenesis	3	0.488599	0.196804	BMP4, AR, ESR1	413	27	13588	3.65564	1	0.935647	97.7406
GOTERM_BP_FAT	GO:0048608~reproductive structure development	7	1.14007	0.202474	BMP4, PLAG1, AR, OSR1, PSAP, LEPR, ESR1	413	130	13588	1.77158	1	0.937099	98.0012
GOTERM_BP_FAT	GO:0060429~epithelium development	12	1.9544	0.203348	BMP4, AR, FOXA2, SPRR1A, PSAP, IRF6, PTGS1, ESR1, PML, GJA1, SEMA3C, NR3C1	413	271	13588	1.45686	1	0.935922	98.0387
INTERPRO	IPR013088:Zinc finger, NHR/GATA-type	4	0.651466	0.207675	AR, THRA, ESR1, NR3C1	528	53	17763	2.53902	1	0.959689	97.4807
SMART	SM00399:ZnF_C4	4	0.651466	0.225569	AR, THRA, ESR1, NR3C1	320	47	9131	2.42846	1	0.891264	96.1101
GOTERM_MF_FAT	GO:0004879~ligand-dependent nuclear receptor activity	4	0.651466	0.238647	AR, THRA, ESR1, NR3C1	402	56	13288	2.36105	1	0.907342	98.2204
SMART	SM00430:HOLI	4	0.651466	0.244277	AR, THRA, ESR1, NR3C1	320	49	9131	2.32934	1	0.894708	97.1486
GOTERM_BP_FAT	GO:0030522~intracellular receptor-mediated signaling pathway	3	0.488599	0.253079	AR, PML, NR3C1	413	32	13588	3.08444	1	0.954208	99.3567
INTERPRO	IPR001723:Steroid hormone receptor	3	0.488599	0.418823	THRA, ESR1, NR3C1	528	48	17763	2.10263	1	0.996426	99.9813
GOTERM_BP_FAT	GO:0048729~tissue morphogenesis	9	1.4658	0.434083	BMP4, AR, FGF7, LY6E, ESR1, PML, TGFBR3, SEMA3C, NR3C1	413	238	13588	1.24415	1	0.986522	99.9947
GOTERM_BP_FAT	GO:0060562~epithelial tube morphogenesis	5	0.814332	0.435646	BMP4, AR, ESR1, PML, NR3C1	413	111	13588	1.48201	1	0.986594	99.9949
GOTERM_BP_FAT	GO:0002009~morphogenesis of an epithelium	6	0.977199	0.605988	BMP4, AR, ESR1, PML, SEMA3C, NR3C1	413	173	13588	1.14107	1	0.996521	100
Annotation Cluster 38	Enrichment Score: 1.1664171693154557
Category	Term	Count	%	PValue	Genes	List Total	Pop Hits	Pop Total	Fold Enrichment	Bonferroni	Benjamini	FDR
SP_PIR_KEYWORDS	Protease	24	3.90879	0.0275006	PSMB10, PEPD, ADAM23, MMP19, NRD1, C1S, CAPN3, PSMB8, PSMB9, ADAMTS7, C1RA, PIGK, USP18, GM5077, CASP4, CTSO, CASP12, ERAP1, SLPI, PGCP, PRSS36, PHEX, ADAM8, USP45	526	509	17854	1.60045	0.999977	0.269572	32.0565
SP_PIR_KEYWORDS	zymogen	12	1.9544	0.0335829	ADAMTS7, PSMB10, CASP4, F5, CTSO, CASP12, MMP19, PGCP, PRSS36, PROS1, PSMB8, PSMB9	526	199	17854	2.04681	0.999998	0.297844	37.7151
GOTERM_MF_FAT	GO:0004175~endopeptidase activity	20	3.25733	0.0544097	PSMB10, ADAM23, MMP19, MST1, NRD1, HGF, C1S, CAPN3, PSMB8, PSMB9, ADAMTS7, C1RA, PIGK, GM5077, CASP4, CTSO, CASP12, PRSS36, PHEX, ADAM8	402	421	13288	1.5703	1	0.68694	56.249
GOTERM_MF_FAT	GO:0008233~peptidase activity	27	4.39739	0.0651943	PSMB10, AEBP1, MST1, C1S, C1RA, PIGK, USP18, CASP4, ERAP1, ADAM8, PRSS36, PEPD, ADAM23, MMP19, NRD1, HGF, CAPN3, PSMB8, PSMB9, ADAMTS7, GM5077, CTSO, CASP12, SLPI, PGCP, PHEX, USP45	402	629	13288	1.41888	1	0.686378	63.07
GOTERM_MF_FAT	GO:0070011~peptidase activity, acting on L-amino acid peptides	26	4.23453	0.067259	PSMB10, AEBP1, MST1, C1S, C1RA, PIGK, USP18, CASP4, ERAP1, ADAM8, PRSS36, PEPD, ADAM23, MMP19, NRD1, HGF, CAPN3, PSMB8, PSMB9, ADAMTS7, GM5077, CTSO, CASP12, PGCP, PHEX, USP45	402	603	13288	1.42525	1	0.687868	64.257
GOTERM_MF_FAT	GO:0008237~metallopeptidase activity	10	1.62866	0.113395	ADAMTS7, AEBP1, PEPD, ADAM23, MMP19, NRD1, ERAP1, PGCP, PHEX, ADAM8	402	187	13288	1.76763	1	0.80013	83.1087
GOTERM_BP_FAT	GO:0006508~proteolysis	36	5.86319	0.273772	PSMB10, AEBP1, MST1, UBA7, RFFL, C1S, GM13815, TRIM65, C1RA, PIGK, USP18, CASP4, ISG15, CFH, ERAP1, ADAM8, PRSS36, PEPD, ADAM23, MMP19, UBE2L6, NRD1, HGF, MYH9, CAPN3, PSMB8, PSMB9, ADAMTS7, GM4596, GM5077, CTSO, CASP12, FTSJD2, PGCP, PHEX, USP45	413	1034	13588	1.14548	1	0.961829	99.6043
Annotation Cluster 39	Enrichment Score: 1.1482311125137068
Category	Term	Count	%	PValue	Genes	List Total	Pop Hits	Pop Total	Fold Enrichment	Bonferroni	Benjamini	FDR
GOTERM_BP_FAT	GO:0010035~response to inorganic substance	8	1.30293	0.0216135	XDH, CCND1, NPC1, CAV1, SLC1A3, CYP11A1, COL1A1, CAPN3	413	92	13588	2.86093	1	0.579794	31.4689
GOTERM_BP_FAT	GO:0010038~response to metal ion	6	0.977199	0.0217939	XDH, CCND1, NPC1, CAV1, CYP11A1, CAPN3	413	53	13588	3.72461	1	0.576049	31.6871
GOTERM_BP_FAT	GO:0051592~response to calcium ion	3	0.488599	0.111819	CCND1, CAV1, CAPN3	413	19	13588	5.19485	1	0.876999	87.1357
GOTERM_BP_FAT	GO:0030856~regulation of epithelial cell differentiation	3	0.488599	0.142529	XDH, CCND1, CAV1	413	22	13588	4.48646	1	0.905616	93
GOTERM_BP_FAT	GO:0007595~lactation	3	0.488599	0.241751	XDH, CCND1, CAV1	413	31	13588	3.18394	1	0.950979	99.1654
Annotation Cluster 40	Enrichment Score: 1.1471874014632355
Category	Term	Count	%	PValue	Genes	List Total	Pop Hits	Pop Total	Fold Enrichment	Bonferroni	Benjamini	FDR
GOTERM_BP_FAT	GO:0010906~regulation of glucose metabolic process	3	0.488599	0.0656269	GM3160, GNMT, NR3C1	413	14	13588	7.05016	1	0.788099	69.0844
GOTERM_BP_FAT	GO:0010675~regulation of cellular carbohydrate metabolic process	3	0.488599	0.0742469	GM3160, GNMT, NR3C1	413	15	13588	6.58015	1	0.809008	73.6629
GOTERM_BP_FAT	GO:0006109~regulation of carbohydrate metabolic process	3	0.488599	0.0742469	GM3160, GNMT, NR3C1	413	15	13588	6.58015	1	0.809008	73.6629
Annotation Cluster 41	Enrichment Score: 1.1376983815212358
Category	Term	Count	%	PValue	Genes	List Total	Pop Hits	Pop Total	Fold Enrichment	Bonferroni	Benjamini	FDR
SP_PIR_KEYWORDS	growth factor	9	1.4658	0.0340119	BMP4, NOV, FGF7, MST1, PTN, HGF, PDGFD, FIGF, CXCL12	526	127	17854	2.40541	0.999998	0.294444	38.0971
GOTERM_MF_FAT	GO:0008083~growth factor activity	9	1.4658	0.0637733	BMP4, NOV, RABEP2, FGF7, PTN, HGF, PDGFD, FIGF, CXCL12	402	141	13288	2.10988	1	0.699447	62.2317
SP_PIR_KEYWORDS	mitogen	4	0.651466	0.0827864	FGF7, PTN, PDGFD, FIGF	526	35	17854	3.8792	1	0.446236	69.8112
GOTERM_BP_FAT	GO:0051781~positive regulation of cell division	4	0.651466	0.0948042	FGF7, PTN, PDGFD, FIGF	413	36	13588	3.65564	1	0.845914	82.139
GOTERM_BP_FAT	GO:0051302~regulation of cell division	4	0.651466	0.120352	FGF7, PTN, PDGFD, FIGF	413	40	13588	3.29007	1	0.886368	89.1137
Annotation Cluster 42	Enrichment Score: 1.0906717750217407
Category	Term	Count	%	PValue	Genes	List Total	Pop Hits	Pop Total	Fold Enrichment	Bonferroni	Benjamini	FDR
GOTERM_BP_FAT	GO:0006897~endocytosis	12	1.9544	0.0283125	CAV2, LMBR1L, NPC1, CAV1, LRP1, RABEP2, GRIA1, MRC2, COLEC12, DNM1, GHR, ELMO1	413	188	13588	2.10005	1	0.622505	39.1465
GOTERM_BP_FAT	GO:0010324~membrane invagination	12	1.9544	0.0283125	CAV2, LMBR1L, NPC1, CAV1, LRP1, RABEP2, GRIA1, MRC2, COLEC12, DNM1, GHR, ELMO1	413	188	13588	2.10005	1	0.622505	39.1465
GOTERM_BP_FAT	GO:0016044~membrane organization	14	2.28013	0.0712547	CAV2, CAV1, MRC2, COLEC12, SUN1, ELMO1, LMBR1L, NPC1, LRP1, RABEP2, GRIA1, AGRN, DNM1, GHR	413	272	13588	1.69342	1	0.801968	72.1514
SP_PIR_KEYWORDS	Endocytosis	6	0.977199	0.138899	LMBR1L, LRP1, RABEP2, MRC2, DNM1, GHR	526	93	17854	2.18987	1	0.574656	87.415
GOTERM_BP_FAT	GO:0016192~vesicle-mediated transport	16	2.60586	0.443784	COPA, CAV2, CAV1, MRC2, MAP4K2, COLEC12, AP4M1, ELMO1, SEC16B, LMBR1L, NPC1, LRP1, RABEP2, GRIA1, DNM1, GHR	413	466	13588	1.12964	1	0.98721	99.9961
Annotation Cluster 43	Enrichment Score: 1.0184087810192997
Category	Term	Count	%	PValue	Genes	List Total	Pop Hits	Pop Total	Fold Enrichment	Bonferroni	Benjamini	FDR
SP_PIR_KEYWORDS	innate immunity	10	1.62866	0.000343564	DDX58, C1RA, GM5077, IFIH1, IRGM1, CFH, SAMHD1, TLR3, TRIM25, C1S	526	75	17854	4.52573	0.123315	0.0109074	0.475126
SP_PIR_KEYWORDS	hydroxylation	9	1.4658	0.000551811	C1RA, GM5077, COL3A1, COL6A2, COL6A1, COL1A1, C1S, COL16A1, PROS1	526	64	17854	4.77323	0.190551	0.0139946	0.762096
UP_SEQ_FEATURE	domain:EGF-like; calcium-binding	4	0.651466	0.0031483	C1RA, GM5077, CCBE1, C1S	505	10	16021	12.6899	0.995685	0.304445	5.18906
INTERPRO	IPR016060:Complement control module	7	1.14007	0.00512343	C1RA, GM5077, SRPX, FBLN7, CFH, C1S, FN1	528	54	17763	4.36101	0.99433	0.201399	7.80173
GOTERM_BP_FAT	GO:0045087~innate immune response	10	1.62866	0.00519151	DDX58, C1RA, GM5077, IFIH1, IRGM1, CFH, SAMHD1, TLR3, C1S, MX2	413	107	13588	3.07483	0.999982	0.333299	8.60834
PIR_SUPERFAMILY	PIRSF001155:complement-activating serine proteases C1r/C1s/MASP	3	0.488599	0.0104901	C1RA, GM5077, C1S	274	5	8136	17.8161	0.95637	0.542969	13.1253
SP_PIR_KEYWORDS	sushi	6	0.977199	0.0109576	C1RA, GM5077, SRPX, FBLN7, CFH, C1S	526	46	17854	4.42734	0.9853	0.144692	14.1621
KEGG_PATHWAY	mmu04610:Complement and coagulation cascades	8	1.30293	0.0183189	C1RA, GM5077, THBD, F5, F3, CFH, C1S, PROS1	209	75	5738	2.92848	0.933983	0.188658	19.7493
UP_SEQ_FEATURE	domain:Sushi 2	5	0.814332	0.0192395	C1RA, GM5077, SRPX, CFH, C1S	505	33	16021	4.80678	1	0.752893	27.9844
UP_SEQ_FEATURE	domain:Sushi 1	5	0.814332	0.0192395	C1RA, GM5077, SRPX, CFH, C1S	505	33	16021	4.80678	1	0.752893	27.9844
INTERPRO	IPR000859:CUB	6	0.977199	0.0201028	NRP2, C1RA, GM5077, GPR126, C1S, PDGFD	528	53	17763	3.80853	1	0.472208	27.4678
INTERPRO	IPR000436:Sushi/SCR/CCP	6	0.977199	0.0201028	C1RA, GM5077, SRPX, FBLN7, CFH, C1S	528	53	17763	3.80853	1	0.472208	27.4678
GOTERM_BP_FAT	GO:0050778~positive regulation of immune response	10	1.62866	0.0226854	H2-Q2, H2-K1, H2-M3, UNC93B1, C1S, TNFSF12, H2-Q6, H2-Q7, H2-Q8, C1RA, GM5077, TAP2, CFH	413	136	13588	2.41917	1	0.584136	32.7559
SMART	SM00042:CUB	6	0.977199	0.0368669	NRP2, C1RA, GM5077, GPR126, C1S, PDGFD	320	53	9131	3.23031	0.999712	0.595742	37.9424
SMART	SM00032:CCP	6	0.977199	0.0368669	C1RA, GM5077, SRPX, FBLN7, CFH, C1S	320	53	9131	3.23031	0.999712	0.595742	37.9424
GOTERM_BP_FAT	GO:0006954~inflammatory response	12	1.9544	0.0813762	HDAC5, C1RA, GM5077, CXCL13, CFH, TLR3, C1S, CCL5, HDAC7, IGFBP4, FN1, CXCL10	413	225	13588	1.75471	1	0.814362	76.9589
GOTERM_BP_FAT	GO:0002252~immune effector process	8	1.30293	0.0886665	H2-Q2, C1RA, GM5077, IRF7, CFH, SAMHD1, TNFSF12, C1S, H2-Q6, H2-Q7, H2-Q8	413	126	13588	2.08894	1	0.833263	79.9248
UP_SEQ_FEATURE	domain:CUB 1	4	0.651466	0.0903783	NRP2, C1RA, GM5077, C1S	505	34	16021	3.73232	1	0.973626	79.8252
UP_SEQ_FEATURE	domain:CUB 2	4	0.651466	0.0903783	NRP2, C1RA, GM5077, C1S	505	34	16021	3.73232	1	0.973626	79.8252
GOTERM_BP_FAT	GO:0006956~complement activation	4	0.651466	0.0948042	C1RA, GM5077, CFH, C1S	413	36	13588	3.65564	1	0.845914	82.139
GOTERM_BP_FAT	GO:0002541~activation of plasma proteins involved in acute inflammatory response	4	0.651466	0.0948042	C1RA, GM5077, CFH, C1S	413	36	13588	3.65564	1	0.845914	82.139
BIOCARTA	m_classicPathway:Classical Complement Pathway	3	0.488599	0.117654	C1RA, GM5077, C1S	55	13	1171	4.91329	0.999987	0.976603	74.3777
GOTERM_BP_FAT	GO:0016064~immunoglobulin mediated immune response	5	0.814332	0.123683	C1RA, GM5077, IRF7, TNFSF12, C1S	413	63	13588	2.61117	1	0.887663	89.8052
GOTERM_BP_FAT	GO:0019724~B cell mediated immunity	5	0.814332	0.134353	C1RA, GM5077, IRF7, TNFSF12, C1S	413	65	13588	2.53083	1	0.901348	91.7515
SP_PIR_KEYWORDS	complement pathway	3	0.488599	0.177155	C1RA, GM5077, C1S	526	26	17854	3.9165	1	0.635488	93.2963
GOTERM_BP_FAT	GO:0002449~lymphocyte mediated immunity	5	0.814332	0.198911	C1RA, GM5077, IRF7, TNFSF12, C1S	413	76	13588	2.16452	1	0.935661	97.841
BIOCARTA	m_compPathway:Complement Pathway	3	0.488599	0.199874	C1RA, GM5077, C1S	55	18	1171	3.54848	1	0.993377	91.1593
GOTERM_BP_FAT	GO:0006959~humoral immune response	4	0.651466	0.224632	C1RA, GM5077, CFH, C1S	413	54	13588	2.43709	1	0.944541	98.7722
GOTERM_BP_FAT	GO:0006958~complement activation, classical pathway	3	0.488599	0.230447	C1RA, GM5077, C1S	413	30	13588	3.29007	1	0.945777	98.922
GOTERM_BP_FAT	GO:0002526~acute inflammatory response	5	0.814332	0.230883	C1RA, GM5077, CFH, C1S, FN1	413	81	13588	2.03091	1	0.945284	98.9325
GOTERM_BP_FAT	GO:0002250~adaptive immune response	5	0.814332	0.250642	C1RA, GM5077, IRF7, TNFSF12, C1S	413	84	13588	1.95838	1	0.953329	99.3194
GOTERM_BP_FAT	GO:0002460~adaptive immune response based on somatic recombination of immune receptors built from immunoglobulin superfamily domains	5	0.814332	0.250642	C1RA, GM5077, IRF7, TNFSF12, C1S	413	84	13588	1.95838	1	0.953329	99.3194
GOTERM_BP_FAT	GO:0002253~activation of immune response	5	0.814332	0.264009	C1RA, GM5077, UNC93B1, CFH, C1S	413	86	13588	1.91283	1	0.95953	99.5015
GOTERM_BP_FAT	GO:0002443~leukocyte mediated immunity	5	0.814332	0.284295	C1RA, GM5077, IRF7, TNFSF12, C1S	413	89	13588	1.84836	1	0.964342	99.6926
GOTERM_BP_FAT	GO:0002455~humoral immune response mediated by circulating immunoglobulin	3	0.488599	0.287089	C1RA, GM5077, C1S	413	35	13588	2.82006	1	0.964602	99.7127
GOTERM_BP_FAT	GO:0051605~protein maturation by peptide bond cleavage	4	0.651466	0.315252	C1RA, GM5077, CFH, C1S	413	65	13588	2.02466	1	0.970976	99.8569
INTERPRO	IPR001314:Peptidase S1A, chymotrypsin	6	0.977199	0.419312	C1RA, GM5077, MST1, HGF, C1S, PRSS36	528	143	17763	1.41155	1	0.996029	99.9815
UP_SEQ_FEATURE	domain:Peptidase S1	5	0.814332	0.463668	C1RA, GM5077, MST1, HGF, C1S	505	111	16021	1.42904	1	0.999957	99.9973
INTERPRO	IPR001254:Peptidase S1 and S6, chymotrypsin/Hap	6	0.977199	0.511155	C1RA, GM5077, MST1, HGF, C1S, PRSS36	528	159	17763	1.26951	1	0.998656	99.9988
GOTERM_BP_FAT	GO:0016485~protein processing	4	0.651466	0.516726	C1RA, GM5077, CFH, C1S	413	90	13588	1.46225	1	0.992328	99.9997
KEGG_PATHWAY	mmu05322:Systemic lupus erythematosus	5	0.814332	0.517006	C1RA, GM5077, C1S, CD40, TRIM21	209	103	5738	1.33274	1	0.94011	99.9827
GOTERM_BP_FAT	GO:0051604~protein maturation	4	0.651466	0.5605	C1RA, GM5077, CFH, C1S	413	96	13588	1.37086	1	0.994695	99.9999
GOTERM_MF_FAT	GO:0017171~serine hydrolase activity	7	1.14007	0.625313	C1RA, GM5077, NCEH1, MST1, HGF, C1S, PRSS36	402	213	13288	1.08631	1	0.99303	99.9999
SMART	SM00020:Tryp_SPc	6	0.977199	0.657289	C1RA, GM5077, MST1, HGF, C1S, PRSS36	320	159	9131	1.07677	1	0.995502	99.9999
GOTERM_MF_FAT	GO:0004252~serine-type endopeptidase activity	6	0.977199	0.678935	C1RA, GM5077, MST1, HGF, C1S, PRSS36	402	189	13288	1.04936	1	0.995795	100
GOTERM_MF_FAT	GO:0008236~serine-type peptidase activity	6	0.977199	0.771148	C1RA, GM5077, MST1, HGF, C1S, PRSS36	402	212	13288	0.935511	1	0.998738	100
INTERPRO	IPR018114:Peptidase S1/S6, chymotrypsin/Hap, active site	4	0.651466	0.829568	C1RA, GM5077, C1S, PRSS36	528	151	17763	0.89118	1	0.999997	100
SP_PIR_KEYWORDS	Serine protease	4	0.651466	0.86469	C1RA, GM5077, C1S, PRSS36	526	164	17854	0.827877	1	0.992633	100
UP_SEQ_FEATURE	active site:Charge relay system	4	0.651466	0.951009	C1RA, GM5077, C1S, PRSS36	505	198	16021	0.640904	1	1	100
Annotation Cluster 44	Enrichment Score: 1.0122834048254006
Category	Term	Count	%	PValue	Genes	List Total	Pop Hits	Pop Total	Fold Enrichment	Bonferroni	Benjamini	FDR
GOTERM_BP_FAT	GO:0006555~methionine metabolic process	3	0.488599	0.0420918	MRI1, MTHFR, GNMT	413	11	13588	8.97293	1	0.710283	52.4649
GOTERM_BP_FAT	GO:0009066~aspartate family amino acid metabolic process	3	0.488599	0.142529	MRI1, MTHFR, GNMT	413	22	13588	4.48646	1	0.905616	93
GOTERM_BP_FAT	GO:0000096~sulfur amino acid metabolic process	3	0.488599	0.153126	MRI1, MTHFR, GNMT	413	23	13588	4.2914	1	0.911722	94.3546
Annotation Cluster 45	Enrichment Score: 1.0105452179022538
Category	Term	Count	%	PValue	Genes	List Total	Pop Hits	Pop Total	Fold Enrichment	Bonferroni	Benjamini	FDR
GOTERM_BP_FAT	GO:0060284~regulation of cell development	12	1.9544	0.00914855	BMP4, HDAC5, PLXNA3, FOXA2, SERPINF1, LIMK1, BEX1, TGFBR3, AGRN, IGFBP3, NEFL, NEFM	413	159	13588	2.48307	1	0.424334	14.6955
GOTERM_BP_FAT	GO:0022604~regulation of cell morphogenesis	8	1.30293	0.027919	PLXNA3, LIMK1, TGFBR3, GAS2, MYH9, NEFL, NEFM, FN1	413	97	13588	2.71346	1	0.623265	38.719
GOTERM_BP_FAT	GO:0051094~positive regulation of developmental process	12	1.9544	0.0609626	BMP4, FOXA2, SERPINF1, LIMK1, MNDA, BEX1, ERAP1, GJA1, GM3160, GFI1, IGFBP3, NEFL	413	214	13588	1.8449	1	0.773787	66.3041
GOTERM_BP_FAT	GO:0010769~regulation of cell morphogenesis involved in differentiation	5	0.814332	0.0643944	PLXNA3, LIMK1, TGFBR3, NEFL, NEFM	413	50	13588	3.29007	1	0.785238	68.3715
GOTERM_BP_FAT	GO:0045597~positive regulation of cell differentiation	10	1.62866	0.0853645	BMP4, FOXA2, SERPINF1, LIMK1, MNDA, BEX1, GM3160, GFI1, IGFBP3, NEFL	413	175	13588	1.88004	1	0.82404	78.6291
GOTERM_BP_FAT	GO:0050770~regulation of axonogenesis	4	0.651466	0.113743	PLXNA3, LIMK1, NEFL, NEFM	413	39	13588	3.37443	1	0.875248	87.6094
GOTERM_BP_FAT	GO:0032535~regulation of cellular component size	9	1.4658	0.116781	PLXNA3, LIMK1, CAPG, ESR1, PML, EVL, EAF2, NEFL, NEFM	413	161	13588	1.83917	1	0.880353	88.3237
GOTERM_BP_FAT	GO:0050769~positive regulation of neurogenesis	4	0.651466	0.127098	SERPINF1, LIMK1, BEX1, NEFL	413	41	13588	3.20983	1	0.890956	90.4708
GOTERM_BP_FAT	GO:0051960~regulation of nervous system development	8	1.30293	0.163269	PLXNA3, FOXA2, SERPINF1, LIMK1, BEX1, AGRN, NEFL, NEFM	413	148	13588	1.77842	1	0.920569	95.4164
GOTERM_BP_FAT	GO:0010720~positive regulation of cell development	4	0.651466	0.170134	SERPINF1, LIMK1, BEX1, NEFL	413	47	13588	2.80006	1	0.925525	96.0251
GOTERM_BP_FAT	GO:0010975~regulation of neuron projection development	4	0.651466	0.170134	PLXNA3, LIMK1, NEFL, NEFM	413	47	13588	2.80006	1	0.925525	96.0251
GOTERM_BP_FAT	GO:0045664~regulation of neuron differentiation	6	0.977199	0.197485	PLXNA3, FOXA2, LIMK1, BEX1, NEFL, NEFM	413	102	13588	1.93534	1	0.935281	97.7736
GOTERM_BP_FAT	GO:0050767~regulation of neurogenesis	7	1.14007	0.212011	PLXNA3, FOXA2, SERPINF1, LIMK1, BEX1, NEFL, NEFM	413	132	13588	1.74474	1	0.9401	98.3766
GOTERM_BP_FAT	GO:0031344~regulation of cell projection organization	4	0.651466	0.248949	PLXNA3, LIMK1, NEFL, NEFM	413	57	13588	2.30882	1	0.952929	99.2923
Annotation Cluster 46	Enrichment Score: 0.9849144992518769
Category	Term	Count	%	PValue	Genes	List Total	Pop Hits	Pop Total	Fold Enrichment	Bonferroni	Benjamini	FDR
GOTERM_BP_FAT	GO:0048545~response to steroid hormone stimulus	7	1.14007	0.00943209	CAV1, CYP11A1, UGT1A6B, LEPR, ESR1, GM3160, COL1A1	413	60	13588	3.83842	1	0.408131	15.1167
GOTERM_BP_FAT	GO:0010033~response to organic substance	23	3.74593	0.0565322	CAV1, CYP2D22, H2-M3, CYP11A1, LEPR, ESR1, EPHX1, GM3160, TLR3, NR3C1, STAT1, CCL5, HDAC5, CCND1, GLUL, SLC1A3, THBD, EPS8, UGT1A6B, TAP2, CASP12, COL1A1, GHR	413	505	13588	1.49845	1	0.771097	63.4464
GOTERM_BP_FAT	GO:0043627~response to estrogen stimulus	4	0.651466	0.0773149	CAV1, CYP11A1, LEPR, ESR1	413	33	13588	3.98797	1	0.81278	75.1323
GOTERM_BP_FAT	GO:0009991~response to extracellular stimulus	8	1.30293	0.109848	ADORA2B, CYP11A1, UGT1A6B, LEPR, GM6525, COL1A1, CP, ANGPTL4	413	133	13588	1.97899	1	0.874296	86.633
GOTERM_BP_FAT	GO:0031667~response to nutrient levels	7	1.14007	0.13671	CYP11A1, UGT1A6B, LEPR, GM6525, COL1A1, CP, ANGPTL4	413	115	13588	2.00265	1	0.90387	92.1315
GOTERM_BP_FAT	GO:0031960~response to corticosteroid stimulus	3	0.488599	0.153126	UGT1A6B, GM3160, COL1A1	413	23	13588	4.2914	1	0.911722	94.3546
GOTERM_MF_FAT	GO:0042562~hormone binding	3	0.488599	0.16265	LEPR, ESR1, GHR	402	24	13288	4.13184	1	0.866851	92.7411
GOTERM_BP_FAT	GO:0009719~response to endogenous stimulus	9	1.4658	0.196331	CAV1, SLC1A3, CYP11A1, UGT1A6B, LEPR, ESR1, GM3160, COL1A1, GHR	413	184	13588	1.60927	1	0.936224	97.7175
GOTERM_BP_FAT	GO:0007584~response to nutrient	5	0.814332	0.198911	CYP11A1, UGT1A6B, GM6525, COL1A1, CP	413	76	13588	2.16452	1	0.935661	97.841
GOTERM_BP_FAT	GO:0009725~response to hormone stimulus	8	1.30293	0.235041	CAV1, CYP11A1, UGT1A6B, LEPR, ESR1, GM3160, COL1A1, GHR	413	165	13588	1.59519	1	0.947664	99.0281
Annotation Cluster 47	Enrichment Score: 0.9841255234246932
Category	Term	Count	%	PValue	Genes	List Total	Pop Hits	Pop Total	Fold Enrichment	Bonferroni	Benjamini	FDR
GOTERM_BP_FAT	GO:0006790~sulfur metabolic process	10	1.62866	0.00217043	MRI1, MTHFR, HS3ST5, CHST12, GNMT, SEPP1, GSTT3, DCN, EXT1, GHR	413	94	13588	3.50008	0.989636	0.235694	3.68791
GOTERM_BP_FAT	GO:0044272~sulfur compound biosynthetic process	5	0.814332	0.0349002	MRI1, MTHFR, HS3ST5, CHST12, EXT1	413	41	13588	4.01228	1	0.677585	45.9007
GOTERM_BP_FAT	GO:0006029~proteoglycan metabolic process	4	0.651466	0.0773149	HS3ST5, CHST12, DCN, EXT1	413	33	13588	3.98797	1	0.81278	75.1323
GOTERM_BP_FAT	GO:0009100~glycoprotein metabolic process	9	1.4658	0.0788433	MAN2A1, HS3ST5, CHST12, ST3GAL6, DCN, EXT1, DOLPP1, POFUT1, MANBA	413	147	13588	2.01433	1	0.816075	75.8352
GOTERM_BP_FAT	GO:0030166~proteoglycan biosynthetic process	3	0.488599	0.121854	HS3ST5, CHST12, EXT1	413	20	13588	4.93511	1	0.887651	89.4307
GOTERM_CC_FAT	GO:0000139~Golgi membrane	8	1.30293	0.122803	MAN2A1, COPA, IRGM1, CAV1, SGMS2, ST3GAL6, MAN1A, POFUT1	380	137	12504	1.92148	1	0.67404	82.7593
GOTERM_BP_FAT	GO:0009101~glycoprotein biosynthetic process	7	1.14007	0.144825	MAN2A1, HS3ST5, CHST12, ST3GAL6, EXT1, DOLPP1, POFUT1	413	117	13588	1.96842	1	0.907833	93.3172
GOTERM_BP_FAT	GO:0070085~glycosylation	4	0.651466	0.524184	MAN2A1, ST3GAL6, DOLPP1, POFUT1	413	91	13588	1.44619	1	0.992754	99.9997
GOTERM_BP_FAT	GO:0043413~biopolymer glycosylation	4	0.651466	0.524184	MAN2A1, ST3GAL6, DOLPP1, POFUT1	413	91	13588	1.44619	1	0.992754	99.9997
GOTERM_BP_FAT	GO:0006486~protein amino acid glycosylation	4	0.651466	0.524184	MAN2A1, ST3GAL6, DOLPP1, POFUT1	413	91	13588	1.44619	1	0.992754	99.9997
Annotation Cluster 48	Enrichment Score: 0.9828897251868425
Category	Term	Count	%	PValue	Genes	List Total	Pop Hits	Pop Total	Fold Enrichment	Bonferroni	Benjamini	FDR
UP_SEQ_FEATURE	domain:RUN	3	0.488599	0.0886553	SGSM2, SGSM3, RUNDC3A	505	16	16021	5.94839	1	0.973846	79.1696
INTERPRO	IPR004012:RUN	3	0.488599	0.0983598	SGSM2, SGSM3, RUNDC3A	528	18	17763	5.60701	1	0.844618	80.5506
SMART	SM00593:RUN	3	0.488599	0.129065	SGSM2, SGSM3, RUNDC3A	320	18	9131	4.75573	1	0.828629	82.712
Annotation Cluster 49	Enrichment Score: 0.9805563996682024
Category	Term	Count	%	PValue	Genes	List Total	Pop Hits	Pop Total	Fold Enrichment	Bonferroni	Benjamini	FDR
UP_SEQ_FEATURE	site:Cleavage; by autocatalysis	3	0.488599	0.00290134	PSMB10, PSMB8, PSMB9	505	3	16021	31.7248	0.993382	0.320224	4.79136
INTERPRO	IPR000243:Peptidase T1A, proteasome beta-subunit	3	0.488599	0.0218479	PSMB10, PSMB8, PSMB9	528	8	17763	12.6158	1	0.490376	29.4838
INTERPRO	IPR016050:Proteasome, beta-type subunit, conserved site	3	0.488599	0.0552081	PSMB10, PSMB8, PSMB9	528	13	17763	7.76355	1	0.719406	59.2646
INTERPRO	IPR001353:Proteasome, alpha and beta subunits	3	0.488599	0.080159	PSMB10, PSMB8, PSMB9	528	16	17763	6.30788	1	0.801718	73.3215
INTERPRO	IPR001353:Proteasome, subunit alpha/beta	3	0.488599	0.117578	PSMB10, PSMB8, PSMB9	528	20	17763	5.04631	1	0.877463	86.1663
GOTERM_CC_FAT	GO:0005839~proteasome core complex	3	0.488599	0.121775	PSMB10, PSMB8, PSMB9	380	20	12504	4.93579	1	0.681043	82.4862
SP_PIR_KEYWORDS	threonine protease	3	0.488599	0.125664	PSMB10, PSMB8, PSMB9	526	21	17854	4.849	1	0.546736	84.4522
GOTERM_MF_FAT	GO:0004298~threonine-type endopeptidase activity	3	0.488599	0.131079	PSMB10, PSMB8, PSMB9	402	21	13288	4.7221	1	0.828324	87.4578
GOTERM_MF_FAT	GO:0070003~threonine-type peptidase activity	3	0.488599	0.131079	PSMB10, PSMB8, PSMB9	402	21	13288	4.7221	1	0.828324	87.4578
UP_SEQ_FEATURE	active site:Nucleophile	9	1.4658	0.160519	PSMB10, MAN2A1, GM8055, MAN2B2, HPSE, PUS10, PGCP, PSMB8, PSMB9	505	168	16021	1.69954	1	0.992943	94.8013
SP_PIR_KEYWORDS	proteasome	3	0.488599	0.47427	PSMB10, PSMB8, PSMB9	526	54	17854	1.88572	1	0.902038	99.9865
KEGG_PATHWAY	mmu03050:Proteasome	3	0.488599	0.51281	PSMB10, PSMB8, PSMB9	209	47	5738	1.75242	1	0.942557	99.9808
GOTERM_CC_FAT	GO:0000502~proteasome complex	3	0.488599	0.528607	PSMB10, PSMB8, PSMB9	380	58	12504	1.702	1	0.956291	99.9959
Annotation Cluster 50	Enrichment Score: 0.9797753843524908
Category	Term	Count	%	PValue	Genes	List Total	Pop Hits	Pop Total	Fold Enrichment	Bonferroni	Benjamini	FDR
INTERPRO	IPR000253:Forkhead-associated	4	0.651466	0.0632106	STARD9, FTSJD2, TIFA, RADIL	528	31	17763	4.34091	1	0.738655	64.3916
SMART	SM00240:FHA	4	0.651466	0.0925784	STARD9, FTSJD2, TIFA, RADIL	320	31	9131	3.68185	1	0.754733	70.8846
UP_SEQ_FEATURE	domain:FHA	3	0.488599	0.196505	FTSJD2, TIFA, RADIL	505	26	16021	3.66055	1	0.996736	97.5206
Annotation Cluster 51	Enrichment Score: 0.9596139609635294
Category	Term	Count	%	PValue	Genes	List Total	Pop Hits	Pop Total	Fold Enrichment	Bonferroni	Benjamini	FDR
GOTERM_BP_FAT	GO:0030178~negative regulation of Wnt receptor signaling pathway	4	0.651466	0.0429437	DKK2, DKK3, CCND1, LRP1	413	26	13588	5.06165	1	0.712748	53.1907
GOTERM_BP_FAT	GO:0010648~negative regulation of cell communication	10	1.62866	0.113102	DKK2, SPRY2, DKK3, CCND1, NPC1, CAV1, LRP1, GRIK2, SLA2, GAS1	413	186	13588	1.76886	1	0.877965	87.4535
GOTERM_BP_FAT	GO:0030111~regulation of Wnt receptor signaling pathway	4	0.651466	0.113743	DKK2, DKK3, CCND1, LRP1	413	39	13588	3.37443	1	0.875248	87.6094
GOTERM_BP_FAT	GO:0009968~negative regulation of signal transduction	8	1.30293	0.262571	DKK2, SPRY2, DKK3, CCND1, CAV1, LRP1, SLA2, GAS1	413	171	13588	1.53922	1	0.959348	99.4844
Annotation Cluster 52	Enrichment Score: 0.9444164621130495
Category	Term	Count	%	PValue	Genes	List Total	Pop Hits	Pop Total	Fold Enrichment	Bonferroni	Benjamini	FDR
GOTERM_BP_FAT	GO:0050810~regulation of steroid biosynthetic process	3	0.488599	0.0832036	INSIG2, NR3C1, ABCG1	413	16	13588	6.16889	1	0.818656	77.7389
GOTERM_BP_FAT	GO:0019216~regulation of lipid metabolic process	5	0.814332	0.098716	CAV1, INSIG2, NR3C1, ABCG1, ANGPTL4	413	58	13588	2.83627	1	0.853	83.4279
GOTERM_BP_FAT	GO:0019218~regulation of steroid metabolic process	3	0.488599	0.142529	INSIG2, NR3C1, ABCG1	413	22	13588	4.48646	1	0.905616	93
GOTERM_BP_FAT	GO:0046890~regulation of lipid biosynthetic process	3	0.488599	0.142529	INSIG2, NR3C1, ABCG1	413	22	13588	4.48646	1	0.905616	93
Annotation Cluster 53	Enrichment Score: 0.9108178392188887
Category	Term	Count	%	PValue	Genes	List Total	Pop Hits	Pop Total	Fold Enrichment	Bonferroni	Benjamini	FDR
GOTERM_MF_FAT	GO:0043167~ion binding	138	22.4756	0.0252093	THRA, ZC3HAV1, DZIP1, PTGS1, C1RA, CCBE1, TRIM45, TPT1, ERAP1, SPON2, ADAM8, RNF31, RNF145, CYP2D22, DTX3L, STIM2, NRD1, COLEC12, ADAMTS7, PITPNM2, THBD, PARP12, F5, CAR8, PGCP, ADD2, XDH, TRAF1, PAM, IFIH1, ADHFE1, EFCAB5, ENPP3, MST1, RFFL, RRM2B, BC003331, TRIM65, DNAJA3, PLAG1, MGAT4B, SMG6, ADAM23, EFEMP1, MRC2, TREX1, GAS6, SUV39H2, DDX58, GM5077, ZFP579, FREM1, RHOT2, FTSJD2, PHEX, PLA2G4B…	402	3934	13288	1.15952	1	0.617359	31.4267
GOTERM_MF_FAT	GO:0046872~metal ion binding	135	21.987	0.0276044	THRA, ZC3HAV1, DZIP1, PTGS1, C1RA, CCBE1, TRIM45, TPT1, ERAP1, ADAM8, SPON2, RNF31, RNF145, CYP2D22, DTX3L, STIM2, NRD1, COLEC12, ADAMTS7, PITPNM2, THBD, PARP12, F5, CAR8, PGCP, ADD2, XDH, TRAF1, PAM, IFIH1, ADHFE1, EFCAB5, ENPP3, MST1, RFFL, RRM2B, BC003331, TRIM65, DNAJA3, PLAG1, MGAT4B, SMG6, ADAM23, EFEMP1, MRC2, TREX1, GAS6, SUV39H2, DDX58, GM5077, ZFP579, FREM1, RHOT2, FTSJD2, PHEX, PLA2G4B…	402	3850	13288	1.15906	1	0.588079	33.8746
GOTERM_MF_FAT	GO:0043169~cation binding	136	22.1498	0.028301	THRA, ZC3HAV1, DZIP1, PTGS1, C1RA, CCBE1, TRIM45, TPT1, ERAP1, ADAM8, SPON2, RNF31, RNF145, CYP2D22, DTX3L, STIM2, NRD1, COLEC12, ADAMTS7, PITPNM2, THBD, PARP12, F5, CAR8, PGCP, ADD2, XDH, TRAF1, PAM, IFIH1, ADHFE1, EFCAB5, ENPP3, MST1, RFFL, RRM2B, BC003331, TRIM65, DNAJA3, PLAG1, MGAT4B, SMG6, ADAM23, EFEMP1, MRC2, TREX1, GAS6, SUV39H2, DDX58, GM5077, ZFP579, FREM1, RHOT2, FTSJD2, PHEX, PLA2G4B…	402	3885	13288	1.15713	1	0.578589	34.5711
SP_PIR_KEYWORDS	metal-binding	93	15.1466	0.0608276	STEAP3, THRA, ZC3HAV1, ZNFX1, DZIP1, PTGS1, ARSJ, GM10059, CANT1, MAN2B2, OSR1, PDE4B, TRIM45, ERAP1, PDE8B, ZYX, LOXL3, ADAM8, SPON2, NT5E, ZCCHC7, RNF31, RNF145, AR, PEPD, CYP2D22, CYP11A1, LIMK1, DTX3L, MMP19, ESR1, NRD1, COLEC12, PDE10A, ZFP27, ADAMTS7, MAN2A1, PITPNM2, PARP12, ZFYVE27, F5, CAR8, PGCP, XDH, GLIS3, PAM, LIMS1, IFIH1, LIMS2, CYP2F2, ENPP3, PML, RFFL, RRM2B, NR3C1, C1S, GM13815,…	526	2682	17854	1.17699	1	0.381658	58.0962
GOTERM_MF_FAT	GO:0046914~transition metal ion binding	83	13.5179	0.356587	STEAP3, AEBP1, THRA, ZC3HAV1, ZNFX1, DZIP1, PTGS1, GM10059, MAN2B2, OSR1, TRIM45, ERAP1, LOXL3, ZYX, ADAM8, NT5E, ZCCHC7, RNF31, RNF145, AR, PEPD, CYP2D22, CYP11A1, LIMK1, DTX3L, MMP19, ESR1, NRD1, PDE10A, ZFR2, ZFP27, ADAMTS7, MAN2A1, PARP12, F5, ZFYVE27, CAR8, PGCP, XDH, TRAF1, GLIS3, PAM, LIMS1, IFIH1, LIMS2, CYP2F2, SLC39A11, PML, RFFL, RRM2B, NR3C1, GM13815, BC003331, TRIM65, CYBASC3, GFI1, …	402	2608	13288	1.05197	1	0.955979	99.852
SP_PIR_KEYWORDS	zinc	58	9.44625	0.434094	THRA, ZC3HAV1, ZNFX1, DZIP1, GM10059, MAN2B2, OSR1, TRIM45, ERAP1, ZYX, ADAM8, NT5E, ZCCHC7, RNF31, RNF145, AR, LIMK1, DTX3L, MMP19, ESR1, NRD1, ZFP27, ADAMTS7, MAN2A1, ZFYVE27, PARP12, CAR8, PGCP, PAM, GLIS3, IFIH1, LIMS1, LIMS2, SLC39A11, PML, RFFL, NR3C1, GM13815, TRIM65, XAF1, GFI1, DNAJA3, D14ERTD668E, CAR3, PLAG1, TRIM25, TRIM21, DDX58, ATRX, RASSF5, ZFP579, ZFP287, ZBTB4, FTSJD2, PHEX, USP…	526	1886	17854	1.04385	1	0.879609	99.9626
GOTERM_MF_FAT	GO:0008270~zinc ion binding	66	10.7492	0.447107	AEBP1, THRA, ZC3HAV1, ZNFX1, DZIP1, GM10059, MAN2B2, OSR1, TRIM45, ERAP1, ZYX, ADAM8, NT5E, ZCCHC7, RNF31, RNF145, AR, LIMK1, DTX3L, MMP19, ESR1, NRD1, PDE10A, ZFR2, ZFP27, ADAMTS7, MAN2A1, PARP12, ZFYVE27, CAR8, PGCP, TRAF1, GLIS3, PAM, LIMS1, IFIH1, LIMS2, SLC39A11, PML, RFFL, NR3C1, GM13815, BC003331, TRIM65, XAF1, GFI1, DNAJA3, CAR3, D14ERTD668E, PLAG1, ADAM23, TRIM25, SUN1, TRIM21, SUV39H2, …	402	2105	13288	1.0364	1	0.97567	99.9843
SP_PIR_KEYWORDS	zinc-finger	35	5.70033	0.623526	GLIS3, THRA, ZC3HAV1, ZNFX1, DZIP1, PML, RFFL, NR3C1, GM13815, TRIM65, OSR1, TRIM45, XAF1, GFI1, DNAJA3, ZCCHC7, RNF31, D14ERTD668E, RNF145, PLAG1, AR, DTX3L, ESR1, TRIM25, TRIM21, ZFP27, ATRX, RASSF5, ZFP579, ZFP287, ZFYVE27, PARP12, FTSJD2, USP45, ARAP1	526	1204	17854	0.986714	1	0.94376	99.9999
Annotation Cluster 54	Enrichment Score: 0.9033181166035992
Category	Term	Count	%	PValue	Genes	List Total	Pop Hits	Pop Total	Fold Enrichment	Bonferroni	Benjamini	FDR
GOTERM_BP_FAT	GO:0022604~regulation of cell morphogenesis	8	1.30293	0.027919	PLXNA3, LIMK1, TGFBR3, GAS2, MYH9, NEFL, NEFM, FN1	413	97	13588	2.71346	1	0.623265	38.719
SP_PIR_KEYWORDS	cell shape	3	0.488599	0.166591	GAS2, MYH9, FN1	526	25	17854	4.07316	1	0.615605	91.9997
GOTERM_BP_FAT	GO:0008360~regulation of cell shape	3	0.488599	0.419271	GAS2, MYH9, FN1	413	47	13588	2.10005	1	0.985263	99.9917
Annotation Cluster 55	Enrichment Score: 0.8776310596316691
Category	Term	Count	%	PValue	Genes	List Total	Pop Hits	Pop Total	Fold Enrichment	Bonferroni	Benjamini	FDR
GOTERM_CC_FAT	GO:0043235~receptor complex	7	1.14007	0.0399544	EPS8, GRIA1, GRIK2, ITGB7, ITGB4, ITGA10, ITGBL1	380	83	12504	2.77514	0.999996	0.466303	42.135
GOTERM_CC_FAT	GO:0008328~ionotropic glutamate receptor complex	3	0.488599	0.0655792	EPS8, GRIA1, GRIK2	380	14	12504	7.05113	1	0.566406	59.7487
GOTERM_CC_FAT	GO:0044456~synapse part	5	0.814332	0.888742	DLGAP1, EPS8, GRIA1, GRIK2, SYNPO	380	212	12504	0.776068	1	0.997209	100
Annotation Cluster 56	Enrichment Score: 0.8669426664510969
Category	Term	Count	%	PValue	Genes	List Total	Pop Hits	Pop Total	Fold Enrichment	Bonferroni	Benjamini	FDR
GOTERM_BP_FAT	GO:0006805~xenobiotic metabolic process	3	0.488599	0.0573733	NCEH1, CYP2F2, UGT1A6B	413	13	13588	7.59248	1	0.772188	64.0059
SP_PIR_KEYWORDS	microsome	7	1.14007	0.0745	NCEH1, CYP2F2, UGT1A6B, PTGS1, EPHX1, DHRS9, TAPBP	526	100	17854	2.37601	1	0.416746	65.8036
GOTERM_BP_FAT	GO:0009410~response to xenobiotic stimulus	3	0.488599	0.0832036	NCEH1, CYP2F2, UGT1A6B	413	16	13588	6.16889	1	0.818656	77.7389
GOTERM_CC_FAT	GO:0005792~microsome	9	1.4658	0.16611	COPA, NCEH1, CYP2F2, UGT1A6B, PTGS1, EPHX1, DHRS9, CPT1A, TAPBP	380	176	12504	1.68266	1	0.719611	91.2593
GOTERM_CC_FAT	GO:0005626~insoluble fraction	21	3.4202	0.180029	GDI1, COPA, CAV1, NCEH1, CYP2F2, GRIK2, PTGS1, PML, EPHX1, DHRS9, CPT1A, TAPBP, CANT1, LRP1, EPS8, UGT1A6B, GRIA1, CLIC5, CYFIP2, NT5E, MTMR7	380	528	12504	1.30873	1	0.735256	93.0262
GOTERM_CC_FAT	GO:0042598~vesicular fraction	9	1.4658	0.188306	COPA, NCEH1, CYP2F2, UGT1A6B, PTGS1, EPHX1, DHRS9, CPT1A, TAPBP	380	182	12504	1.62718	1	0.730557	93.9137
GOTERM_CC_FAT	GO:0000267~cell fraction	23	3.74593	0.197539	GDI1, COPA, CAV1, NCEH1, CYP2F2, GRIK2, PTGS1, PML, EPHX1, DHRS9, GM3160, CPT1A, CANT1, TAPBP, PITPNM2, LRP1, EPS8, UGT1A6B, GRIA1, CLIC5, CYFIP2, NT5E, MTMR7	380	596	12504	1.26983	1	0.735274	94.7797
GOTERM_CC_FAT	GO:0005624~membrane fraction	19	3.09446	0.293223	GDI1, COPA, CAV1, NCEH1, CYP2F2, GRIK2, PTGS1, EPHX1, DHRS9, CPT1A, TAPBP, CANT1, LRP1, EPS8, UGT1A6B, GRIA1, CYFIP2, NT5E, MTMR7	380	510	12504	1.22588	1	0.821649	99.0497
Annotation Cluster 57	Enrichment Score: 0.8666408657565963
Category	Term	Count	%	PValue	Genes	List Total	Pop Hits	Pop Total	Fold Enrichment	Bonferroni	Benjamini	FDR
UP_SEQ_FEATURE	domain:TSP N-terminal	3	0.488599	0.118888	COL16A1, THBS2, THBS3	505	19	16021	5.00917	1	0.981208	88.2209
INTERPRO	IPR003129:Laminin G, thrombospondin-type, N-terminal	3	0.488599	0.127512	COL16A1, THBS2, THBS3	528	21	17763	4.80601	1	0.894792	88.4339
SMART	SM00210:TSPN	3	0.488599	0.165726	COL16A1, THBS2, THBS3	320	21	9131	4.07634	1	0.859977	89.988
Annotation Cluster 58	Enrichment Score: 0.8477863147879624
Category	Term	Count	%	PValue	Genes	List Total	Pop Hits	Pop Total	Fold Enrichment	Bonferroni	Benjamini	FDR
GOTERM_BP_FAT	GO:0007610~behavior	20	3.25733	0.0397695	NRP2, PLXNA3, CCK, CYP11A1, GRIK2, LEPR, ATP1A3, CCL5, CXCL12, SLIT2, CPT1A, CXCL10, SLC1A3, PDE1B, EPS8, CXCL13, GRIA1, PTN, GFI1, SEPP1	413	405	13588	1.62473	1	0.694354	50.432
PIR_SUPERFAMILY	PIRSF002522:CXC chemokine	3	0.488599	0.0593189	CXCL13, CXCL12, CXCL10	274	12	8136	7.42336	1	0.925321	55.7764
INTERPRO	IPR018048:Small chemokine, C-X-C, conserved site	3	0.488599	0.0631754	CXCL13, CXCL12, CXCL10	528	14	17763	7.20901	1	0.74566	64.3704
INTERPRO	IPR001811:Small chemokine, interleukin-8-like	4	0.651466	0.0961638	CXCL13, CCL5, CXCL12, CXCL10	528	37	17763	3.63698	1	0.842948	79.7878
GOTERM_MF_FAT	GO:0008009~chemokine activity	4	0.651466	0.10614	CXCL13, CCL5, CXCL12, CXCL10	402	38	13288	3.47944	1	0.799771	80.9472
SP_PIR_KEYWORDS	chemotaxis	5	0.814332	0.109217	CXCL13, CCL5, CXCL12, SLIT2, CXCL10	526	62	17854	2.73734	1	0.510536	79.8699
GOTERM_MF_FAT	GO:0042379~chemokine receptor binding	4	0.651466	0.112547	CXCL13, CCL5, CXCL12, CXCL10	402	39	13288	3.39023	1	0.804777	82.8685
GOTERM_BP_FAT	GO:0042330~taxis	7	1.14007	0.11372	NRP2, PLXNA3, CXCL13, CCL5, CXCL12, SLIT2, CXCL10	413	109	13588	2.11289	1	0.87732	87.6038
GOTERM_BP_FAT	GO:0006935~chemotaxis	7	1.14007	0.11372	NRP2, PLXNA3, CXCL13, CCL5, CXCL12, SLIT2, CXCL10	413	109	13588	2.11289	1	0.87732	87.6038
SMART	SM00199:SCY	4	0.651466	0.137904	CXCL13, CCL5, CXCL12, CXCL10	320	37	9131	3.0848	1	0.832858	84.8129
GOTERM_BP_FAT	GO:0007626~locomotory behavior	11	1.79153	0.190431	NRP2, PLXNA3, EPS8, PDE1B, CXCL13, ATP1A3, SEPP1, CCL5, CXCL12, SLIT2, CXCL10	413	239	13588	1.51426	1	0.93229	97.4097
SP_PIR_KEYWORDS	cytokine	8	1.30293	0.265864	BMP4, CXCL13, PTN, TNFSF12, CCL5, CXCL12, THPO, CXCL10	526	177	17854	1.53415	1	0.747515	98.6206
GOTERM_MF_FAT	GO:0005125~cytokine activity	8	1.30293	0.301278	BMP4, CXCL13, GM3160, TNFSF12, CCL5, CXCL12, THPO, CXCL10	402	180	13288	1.4691	1	0.941558	99.4995
KEGG_PATHWAY	mmu04062:Chemokine signaling pathway	9	1.4658	0.339336	GNB2, ARRB1, CXCL13, CCL5, STAT1, CXCL12, ELMO1, STAT2, CXCL10	209	182	5738	1.35764	1	0.877683	99.2793
KEGG_PATHWAY	mmu04060:Cytokine-cytokine receptor interaction	11	1.79153	0.391238	CXCL13, LEPR, TNFSF12, HGF, PDGFD, CD40, CCL5, FIGF, CXCL12, GHR, CXCL10	209	244	5738	1.2377	1	0.897716	99.7278
SP_PIR_KEYWORDS	inflammatory response	4	0.651466	0.403574	CXCL13, TLR3, CCL5, CXCL10	526	78	17854	1.74066	1	0.864575	99.9225
Annotation Cluster 59	Enrichment Score: 0.8402270513388101
Category	Term	Count	%	PValue	Genes	List Total	Pop Hits	Pop Total	Fold Enrichment	Bonferroni	Benjamini	FDR
GOTERM_CC_FAT	GO:0031301~integral to organelle membrane	11	1.79153	0.000350568	PIGK, SGMS2, ST3GAL6, PIGU, ITGA10, RHOT2, DHRS9, SUN1, EXT1, DOLPP1, POFUT1	380	89	12504	4.06694	0.102367	0.00976958	0.469322
GOTERM_CC_FAT	GO:0031300~intrinsic to organelle membrane	11	1.79153	0.00211113	PIGK, SGMS2, ST3GAL6, PIGU, ITGA10, RHOT2, DHRS9, SUN1, EXT1, DOLPP1, POFUT1	380	112	12504	3.23177	0.478432	0.0488376	2.7956
GOTERM_CC_FAT	GO:0030176~integral to endoplasmic reticulum membrane	5	0.814332	0.0169838	PIGK, PIGU, DHRS9, EXT1, DOLPP1	380	33	12504	4.98565	0.994887	0.280893	20.5325
GOTERM_CC_FAT	GO:0031227~intrinsic to endoplasmic reticulum membrane	5	0.814332	0.0721805	PIGK, PIGU, DHRS9, EXT1, DOLPP1	380	52	12504	3.16397	1	0.56137	63.401
GOTERM_BP_FAT	GO:0008654~phospholipid biosynthetic process	6	0.977199	0.107328	PIGK, FGF7, SGMS2, PEMT, PIGU, AGPAT4	413	83	13588	2.37837	1	0.870067	85.9632
GOTERM_CC_FAT	GO:0031090~organelle membrane	31	5.04886	0.145902	COPA, CAV1, SGMS2, MPV17, TLR3, ITGA10, PIGK, UGT1A6B, SLC25A22, ST3GAL6, SHISA5, MAN1A, PEMT, SLC25A42, PPP2R2B, IRGM1, AIFM2, CYP11A1, ABCA8B, PIGU, DHRS9, SUN1, APPL2, CPT1A, MAN2A1, TOMM40L, RHOT2, SLC25A39, EXT1, DOLPP1, POFUT1	380	809	12504	1.26089	1	0.694174	87.9478
GOTERM_CC_FAT	GO:0044432~endoplasmic reticulum part	11	1.79153	0.162472	PIGK, TAP2, TAP1, PEMT, PIGU, DHRS9, EXT1, DOLPP1, RCN3, PSMB8, PSMB9	380	231	12504	1.56692	1	0.719159	90.7336
GOTERM_BP_FAT	GO:0006644~phospholipid metabolic process	8	1.30293	0.226086	PIGK, FGF7, SGMS2, PEMT, PIGU, AGPAT4, OCRL, PLA2G4B	413	163	13588	1.61476	1	0.944855	98.8114
GOTERM_BP_FAT	GO:0019637~organophosphate metabolic process	8	1.30293	0.28617	PIGK, FGF7, SGMS2, PEMT, PIGU, AGPAT4, OCRL, PLA2G4B	413	176	13588	1.49549	1	0.964707	99.7062
GOTERM_BP_FAT	GO:0046486~glycerolipid metabolic process	6	0.977199	0.35346	PIGK, CAV1, INSIG2, PEMT, PIGU, OCRL	413	129	13588	1.53027	1	0.978105	99.947
GOTERM_CC_FAT	GO:0012505~endomembrane system	19	3.09446	0.36065	COPA, CAV1, IRGM1, SGMS2, PIGU, DHRS9, SUN1, AP4M1, PIGK, MAN2A1, NPC1, LRP1, ST3GAL6, SHISA5, MAN1A, PEMT, EXT1, DOLPP1, POFUT1	380	535	12504	1.1686	1	0.879912	99.7524
GOTERM_BP_FAT	GO:0046474~glycerophospholipid biosynthetic process	3	0.488599	0.408669	PIGK, PEMT, PIGU	413	46	13588	2.1457	1	0.983548	99.9887
GOTERM_CC_FAT	GO:0005789~endoplasmic reticulum membrane	6	0.977199	0.49053	PIGK, PEMT, PIGU, DHRS9, EXT1, DOLPP1	380	152	12504	1.29889	1	0.944138	99.9882
GOTERM_BP_FAT	GO:0008610~lipid biosynthetic process	10	1.62866	0.494539	PIGK, FGF7, SGMS2, INSIG2, CYP11A1, PTGS1, PEMT, PIGU, DHRS9, AGPAT4	413	285	13588	1.15441	1	0.991084	99.9992
GOTERM_BP_FAT	GO:0006650~glycerophospholipid metabolic process	4	0.651466	0.501624	PIGK, PEMT, PIGU, OCRL	413	88	13588	1.49549	1	0.991655	99.9994
GOTERM_BP_FAT	GO:0045017~glycerolipid biosynthetic process	3	0.488599	0.528755	PIGK, PEMT, PIGU	413	58	13588	1.70176	1	0.992987	99.9998
GOTERM_CC_FAT	GO:0042175~nuclear envelope-endoplasmic reticulum network	6	0.977199	0.536071	PIGK, PEMT, PIGU, DHRS9, EXT1, DOLPP1	380	160	12504	1.23395	1	0.955511	99.9967
GOTERM_BP_FAT	GO:0030384~phosphoinositide metabolic process	3	0.488599	0.573698	PIGK, PIGU, OCRL	413	63	13588	1.5667	1	0.995187	100
KEGG_PATHWAY	mmu00564:Glycerophospholipid metabolism	3	0.488599	0.705168	PEMT, AGPAT4, PLA2G4B	209	67	5738	1.22931	1	0.98463	100
Annotation Cluster 60	Enrichment Score: 0.8316442470962002
Category	Term	Count	%	PValue	Genes	List Total	Pop Hits	Pop Total	Fold Enrichment	Bonferroni	Benjamini	FDR
INTERPRO	IPR013320:Concanavalin A-like lectin/glucanase, subgroup	7	1.14007	0.0267129	AGRN, PROS1, THBS2, GAS6, THBS3, SLIT2, LGALS9	528	77	17763	3.05837	1	0.531106	34.8303
INTERPRO	IPR001791:Laminin G	4	0.651466	0.148444	AGRN, PROS1, GAS6, SLIT2	528	45	17763	2.9904	1	0.920209	92.1221
UP_SEQ_FEATURE	domain:Laminin G-like 1	3	0.488599	0.196505	AGRN, PROS1, GAS6	505	26	16021	3.66055	1	0.996736	97.5206
UP_SEQ_FEATURE	domain:Laminin G-like 2	3	0.488599	0.196505	AGRN, PROS1, GAS6	505	26	16021	3.66055	1	0.996736	97.5206
SMART	SM00282:LamG	4	0.651466	0.207161	AGRN, PROS1, GAS6, SLIT2	320	45	9131	2.53639	1	0.877407	94.7577
INTERPRO	IPR012680:Laminin G, subdomain 2	3	0.488599	0.322698	PROS1, GAS6, SLIT2	528	39	17763	2.58785	1	0.989001	99.7891
Annotation Cluster 61	Enrichment Score: 0.831221789062423
Category	Term	Count	%	PValue	Genes	List Total	Pop Hits	Pop Total	Fold Enrichment	Bonferroni	Benjamini	FDR
SP_PIR_KEYWORDS	golgi apparatus	23	3.74593	0.094371	MGAT4B, CAV2, COPA, CAV1, IRGM1, HS3ST5, SGMS2, BST2, HS3ST1, MAP4K2, AP4M1, CANT1, SEC16B, MAN2A1, SRPX, CLIC5, CHST12, ST3GAL6, MAN1A, IIGP1, EXT1, ARAP1, KIF20A	526	553	17854	1.41173	1	0.468872	74.6874
GOTERM_CC_FAT	GO:0005794~Golgi apparatus	27	4.39739	0.135765	COPA, CAV2, CAV1, FGF7, HS3ST5, SGMS2, HS3ST1, MAP4K2, OCRL, CANT1, SEC16B, SRPX, CHST12, ST3GAL6, MAN1A, IIGP1, MGAT4B, IRGM1, BST2, ATP1A3, AP4M1, MAN2A1, CLIC5, EXT1, POFUT1, ARAP1, KIF20A	380	682	12504	1.3027	1	0.693533	85.8808
GOTERM_CC_FAT	GO:0044431~Golgi apparatus part	10	1.62866	0.250442	MAN2A1, COPA, IRGM1, CAV1, SGMS2, ST3GAL6, HS3ST1, MAN1A, AP4M1, POFUT1	380	227	12504	1.44957	1	0.800975	97.9092
Annotation Cluster 62	Enrichment Score: 0.8267084663563393
Category	Term	Count	%	PValue	Genes	List Total	Pop Hits	Pop Total	Fold Enrichment	Bonferroni	Benjamini	FDR
UP_SEQ_FEATURE	domain:SAM	6	0.977199	0.0626175	STIM2, SAMHD1, BICC1, SAMD9L, EPHA1, ARAP1	505	68	16021	2.79924	1	0.938693	66.4697
INTERPRO	IPR001660:Sterile alpha motif SAM	6	0.977199	0.116413	STIM2, SAMHD1, BICC1, SAMD9L, EPHA1, ARAP1	528	87	17763	2.32014	1	0.879053	85.8746
SMART	SM00454:SAM	6	0.977199	0.187634	STIM2, SAMHD1, BICC1, SAMD9L, EPHA1, ARAP1	320	87	9131	1.96789	1	0.871227	92.8594
INTERPRO	IPR013761:Sterile alpha motif-type	4	0.651466	0.36071	STIM2, BICC1, EPHA1, ARAP1	528	72	17763	1.869	1	0.993302	99.9154
Annotation Cluster 63	Enrichment Score: 0.8231656545916274
Category	Term	Count	%	PValue	Genes	List Total	Pop Hits	Pop Total	Fold Enrichment	Bonferroni	Benjamini	FDR
PIR_SUPERFAMILY	PIRSF005680:interferon-induced 56K protein	3	0.488599	0.00329101	IFIT3, IFIT2, IFIT1	274	3	8136	29.6934	0.624329	0.278446	4.30296
INTERPRO	IPR013026:Tetratricopeptide region	8	1.30293	0.0532254	IFIT3, IFIT2, IFIT1, 2010002M12RIK, TMTC2, I830012O16RIK, TMTC4, TTC19	528	114	17763	2.36085	1	0.713997	57.8915
INTERPRO	IPR001440:Tetratricopeptide TPR-1	7	1.14007	0.0633142	IFIT3, IFIT2, IFIT1, 2010002M12RIK, TMTC2, I830012O16RIK, TMTC4	528	95	17763	2.47889	1	0.732144	64.4538
UP_SEQ_FEATURE	repeat:TPR 4	6	0.977199	0.115987	IFIT3, IFIT2, IFIT1, TMTC2, TMTC4, TTC19	505	82	16021	2.32132	1	0.980606	87.5483
INTERPRO	IPR019734:Tetratricopeptide repeat	7	1.14007	0.116141	IFIT3, IFIT2, IFIT1, 2010002M12RIK, TMTC2, I830012O16RIK, TMTC4	528	112	17763	2.10263	1	0.882754	85.8057
INTERPRO	IPR011990:Tetratricopeptide-like helical	8	1.30293	0.158818	IFIT3, IFIT2, IFIT1, 2010002M12RIK, TMTC2, I830012O16RIK, TMTC4, TTC19	528	150	17763	1.79424	1	0.92855	93.5103
SMART	SM00028:TPR	7	1.14007	0.197333	IFIT3, IFIT2, IFIT1, 2010002M12RIK, TMTC2, I830012O16RIK, TMTC4	320	112	9131	1.7834	1	0.874307	93.8698
UP_SEQ_FEATURE	repeat:TPR 7	4	0.651466	0.199535	IFIT2, IFIT1, TMTC2, TMTC4	505	49	16021	2.58978	1	0.996775	97.6739
UP_SEQ_FEATURE	repeat:TPR 6	4	0.651466	0.249458	IFIT2, IFIT1, TMTC2, TMTC4	505	55	16021	2.30725	1	0.99865	99.2165
UP_SEQ_FEATURE	repeat:TPR 5	4	0.651466	0.30097	IFIT2, IFIT1, TMTC2, TMTC4	505	61	16021	2.08031	1	0.999365	99.7644
UP_SEQ_FEATURE	repeat:TPR 3	6	0.977199	0.313976	IFIT3, IFIT2, IFIT1, TMTC2, TMTC4, TTC19	505	118	16021	1.61312	1	0.999386	99.8285
UP_SEQ_FEATURE	repeat:TPR 8	3	0.488599	0.336905	IFIT1, TMTC2, TMTC4	505	38	16021	2.50459	1	0.999589	99.9034
UP_SEQ_FEATURE	repeat:TPR 1	6	0.977199	0.38898	IFIT3, IFIT2, IFIT1, TMTC2, TMTC4, TTC19	505	130	16021	1.46422	1	0.999845	99.9758
UP_SEQ_FEATURE	repeat:TPR 2	6	0.977199	0.38898	IFIT3, IFIT2, IFIT1, TMTC2, TMTC4, TTC19	505	130	16021	1.46422	1	0.999845	99.9758
SP_PIR_KEYWORDS	tpr repeat	6	0.977199	0.400192	IFIT3, IFIT2, IFIT1, TMTC2, TMTC4, TTC19	526	141	17854	1.44438	1	0.864345	99.9162
Annotation Cluster 64	Enrichment Score: 0.8158167743789926
Category	Term	Count	%	PValue	Genes	List Total	Pop Hits	Pop Total	Fold Enrichment	Bonferroni	Benjamini	FDR
INTERPRO	IPR003659:Plexin/semaphorin/integrin	5	0.814332	0.046933	PLXNA3, ITGB7, SEMA3E, ITGB4, SEMA3C	528	46	17763	3.65674	1	0.684165	53.2412
SMART	SM00423:PSI	5	0.814332	0.0758343	PLXNA3, ITGB7, SEMA3E, ITGB4, SEMA3C	320	46	9131	3.10156	1	0.705475	63.2735
INTERPRO	IPR001627:Semaphorin/CD100 antigen	3	0.488599	0.234228	PLXNA3, SEMA3E, SEMA3C	528	31	17763	3.25568	1	0.970872	98.5305
SMART	SM00630:Sema	3	0.488599	0.295287	PLXNA3, SEMA3E, SEMA3C	320	31	9131	2.76139	1	0.927103	98.8263
KEGG_PATHWAY	mmu04360:Axon guidance	7	1.14007	0.338601	PLXNA3, LIMK1, SEMA3E, SEMA3C, CXCL12, EPHA1, SLIT2	209	131	5738	1.46704	1	0.885861	99.2696
Annotation Cluster 65	Enrichment Score: 0.8044976606932808
Category	Term	Count	%	PValue	Genes	List Total	Pop Hits	Pop Total	Fold Enrichment	Bonferroni	Benjamini	FDR
GOTERM_MF_FAT	GO:0046332~SMAD binding	4	0.651466	0.0212361	COL3A1, PML, TGFBR3, ARAP1	402	20	13288	6.61095	0.999998	0.60267	27.1789
GOTERM_BP_FAT	GO:0007178~transmembrane receptor protein serine/threonine kinase signaling pathway	4	0.651466	0.422855	BMP4, PML, TGFBR3, ARAP1	413	78	13588	1.68722	1	0.985509	99.9926
GOTERM_BP_FAT	GO:0007179~transforming growth factor beta receptor signaling pathway	3	0.488599	0.429775	PML, TGFBR3, ARAP1	413	48	13588	2.0563	1	0.986372	99.994
Annotation Cluster 66	Enrichment Score: 0.779614836549087
Category	Term	Count	%	PValue	Genes	List Total	Pop Hits	Pop Total	Fold Enrichment	Bonferroni	Benjamini	FDR
GOTERM_CC_FAT	GO:0043235~receptor complex	7	1.14007	0.0399544	EPS8, GRIA1, GRIK2, ITGB7, ITGB4, ITGA10, ITGBL1	380	83	12504	2.77514	0.999996	0.466303	42.135
GOTERM_CC_FAT	GO:0008305~integrin complex	4	0.651466	0.0517215	ITGB7, ITGB4, ITGA10, ITGBL1	380	28	12504	4.70075	1	0.508932	50.9592
GOTERM_BP_FAT	GO:0007229~integrin-mediated signaling pathway	6	0.977199	0.0806281	ADAM23, ITGB7, ITGB4, ITGA10, ADAM8, ITGBL1	413	76	13588	2.59743	1	0.814313	76.6323
SP_PIR_KEYWORDS	integrin	5	0.814332	0.104456	ADAM23, ITGB7, ITGB4, ITGA10, ADAM8	526	61	17854	2.78221	1	0.499771	78.3264
KEGG_PATHWAY	mmu05412:Arrhythmogenic right ventricular cardiomyopathy (ARVC)	5	0.814332	0.288379	ITGB7, ITGB4, GJA1, ITGA10, TCF7L2	209	75	5738	1.8303	1	0.864724	98.2551
KEGG_PATHWAY	mmu05410:Hypertrophic cardiomyopathy (HCM)	3	0.488599	0.815056	ITGB7, ITGB4, ITGA10	209	84	5738	0.980519	1	0.994307	100
KEGG_PATHWAY	mmu05414:Dilated cardiomyopathy	3	0.488599	0.852881	ITGB7, ITGB4, ITGA10	209	92	5738	0.895257	1	0.99601	100
Annotation Cluster 67	Enrichment Score: 0.7784567382728961
Category	Term	Count	%	PValue	Genes	List Total	Pop Hits	Pop Total	Fold Enrichment	Bonferroni	Benjamini	FDR
SP_PIR_KEYWORDS	Apoptosis	15	2.443	0.123252	TRAF1, STEAP3, YPEL3, GAS2, TNFSF12, RFFL, ELMO1, RASSF5, CASP4, CASP12, SHISA5, CYFIP2, XAF1, PPP2R2B, DNAJA3	526	337	17854	1.51081	1	0.550514	83.847
GOTERM_BP_FAT	GO:0012501~programmed cell death	20	3.25733	0.13048	TRAF1, STEAP3, CLCA2, YPEL3, PML, GAS2, TNFSF12, GAS1, RFFL, ELMO1, RASSF5, CASP4, ANK2, CASP12, SHISA5, CYFIP2, RHOT2, XAF1, PPP2R2B, DNAJA3	413	473	13588	1.39115	1	0.895833	91.0896
GOTERM_BP_FAT	GO:0006915~apoptosis	19	3.09446	0.173025	TRAF1, STEAP3, CLCA2, YPEL3, PML, GAS2, TNFSF12, RFFL, ELMO1, RASSF5, CASP4, ANK2, CASP12, SHISA5, CYFIP2, RHOT2, XAF1, PPP2R2B, DNAJA3	413	465	13588	1.34433	1	0.926561	96.2579
GOTERM_BP_FAT	GO:0008219~cell death	20	3.25733	0.200238	TRAF1, STEAP3, CLCA2, YPEL3, PML, GAS2, TNFSF12, GAS1, RFFL, ELMO1, RASSF5, CASP4, ANK2, CASP12, SHISA5, CYFIP2, RHOT2, XAF1, PPP2R2B, DNAJA3	413	507	13588	1.29786	1	0.93594	97.902
GOTERM_BP_FAT	GO:0016265~death	20	3.25733	0.229998	TRAF1, STEAP3, CLCA2, YPEL3, PML, GAS2, TNFSF12, GAS1, RFFL, ELMO1, RASSF5, CASP4, ANK2, CASP12, SHISA5, CYFIP2, RHOT2, XAF1, PPP2R2B, DNAJA3	413	519	13588	1.26785	1	0.946262	98.9111
Annotation Cluster 68	Enrichment Score: 0.7727201431617374
Category	Term	Count	%	PValue	Genes	List Total	Pop Hits	Pop Total	Fold Enrichment	Bonferroni	Benjamini	FDR
GOTERM_BP_FAT	GO:0044270~nitrogen compound catabolic process	5	0.814332	0.0376837	PDE8B, ALDH1L2, NT5E, CANT1, D14ERTD668E	413	42	13588	3.91675	1	0.689861	48.5366
GOTERM_BP_FAT	GO:0009166~nucleotide catabolic process	3	0.488599	0.241751	PDE8B, NT5E, CANT1	413	31	13588	3.18394	1	0.950979	99.1654
GOTERM_BP_FAT	GO:0034656~nucleobase, nucleoside and nucleotide catabolic process	3	0.488599	0.2984	PDE8B, NT5E, CANT1	413	36	13588	2.74173	1	0.968267	99.7821
GOTERM_BP_FAT	GO:0034655~nucleobase, nucleoside, nucleotide and nucleic acid catabolic process	3	0.488599	0.2984	PDE8B, NT5E, CANT1	413	36	13588	2.74173	1	0.968267	99.7821
Annotation Cluster 69	Enrichment Score: 0.7672492654726772
Category	Term	Count	%	PValue	Genes	List Total	Pop Hits	Pop Total	Fold Enrichment	Bonferroni	Benjamini	FDR
GOTERM_MF_FAT	GO:0004197~cysteine-type endopeptidase activity	5	0.814332	0.122129	PIGK, CASP4, CTSO, CASP12, CAPN3	402	63	13288	2.62339	1	0.811449	85.4074
SP_PIR_KEYWORDS	thiol protease	7	1.14007	0.146532	PIGK, USP18, CASP4, CTSO, CASP12, CAPN3, USP45	526	121	17854	1.96364	1	0.585008	88.8759
GOTERM_MF_FAT	GO:0008234~cysteine-type peptidase activity	7	1.14007	0.278933	PIGK, USP18, CASP4, CTSO, CASP12, CAPN3, USP45	402	146	13288	1.58482	1	0.932581	99.203
Annotation Cluster 70	Enrichment Score: 0.758950304766822
Category	Term	Count	%	PValue	Genes	List Total	Pop Hits	Pop Total	Fold Enrichment	Bonferroni	Benjamini	FDR
SP_PIR_KEYWORDS	metalloprotease	9	1.4658	0.0667899	ADAMTS7, PEPD, ADAM23, MMP19, NRD1, ERAP1, PGCP, PHEX, ADAM8	526	146	17854	2.09237	1	0.398983	61.6365
GOTERM_MF_FAT	GO:0008237~metallopeptidase activity	10	1.62866	0.113395	ADAMTS7, AEBP1, PEPD, ADAM23, MMP19, NRD1, ERAP1, PGCP, PHEX, ADAM8	402	187	13288	1.76763	1	0.80013	83.1087
INTERPRO	IPR006025:Peptidase M, neutral zinc metallopeptidases, zinc-binding site	5	0.814332	0.258264	ADAMTS7, MMP19, ERAP1, PHEX, ADAM8	528	87	17763	1.93345	1	0.976732	99.1125
GOTERM_MF_FAT	GO:0004222~metalloendopeptidase activity	6	0.977199	0.261206	ADAMTS7, ADAM23, MMP19, NRD1, PHEX, ADAM8	402	114	13288	1.73972	1	0.925989	98.859
UP_SEQ_FEATURE	metal ion-binding site:Zinc; catalytic	6	0.977199	0.313976	ADAMTS7, MMP19, ERAP1, PHEX, ADAM8, CAR3	505	118	16021	1.61312	1	0.999386	99.8285
Annotation Cluster 71	Enrichment Score: 0.7508004646408295
Category	Term	Count	%	PValue	Genes	List Total	Pop Hits	Pop Total	Fold Enrichment	Bonferroni	Benjamini	FDR
GOTERM_MF_FAT	GO:0004518~nuclease activity	10	1.62866	0.043857	RPP25, SMG6, A730011L01RIK, BC006779, ENPP3, SND1, RNASET2A, 4930526A20RIK, TREX1, DNASE1L1	402	154	13288	2.14641	1	0.645979	48.4527
SP_PIR_KEYWORDS	Endonuclease	5	0.814332	0.124064	SMG6, A730011L01RIK, RNASET2A, 4930526A20RIK, DNASE1L1	526	65	17854	2.611	1	0.547382	84.0533
SP_PIR_KEYWORDS	nuclease	6	0.977199	0.181585	SMG6, A730011L01RIK, RNASET2A, 4930526A20RIK, TREX1, DNASE1L1	526	102	17854	1.99665	1	0.640594	93.7795
GOTERM_MF_FAT	GO:0004519~endonuclease activity	6	0.977199	0.200214	RPP25, SMG6, A730011L01RIK, RNASET2A, 4930526A20RIK, DNASE1L1	402	103	13288	1.92552	1	0.889728	96.3158
GOTERM_MF_FAT	GO:0004540~ribonuclease activity	4	0.651466	0.337628	RPP25, BC006779, RNASET2A, 4930526A20RIK	402	68	13288	1.9444	1	0.95494	99.7727
GOTERM_MF_FAT	GO:0004521~endoribonuclease activity	3	0.488599	0.468273	RPP25, RNASET2A, 4930526A20RIK	402	52	13288	1.907	1	0.975955	99.9912
Annotation Cluster 72	Enrichment Score: 0.7430531036225977
Category	Term	Count	%	PValue	Genes	List Total	Pop Hits	Pop Total	Fold Enrichment	Bonferroni	Benjamini	FDR
GOTERM_MF_FAT	GO:0008081~phosphoric diester hydrolase activity	5	0.814332	0.172363	PDE1B, ENPP3, PDE4B, PDE10A, PDE8B	402	72	13288	2.29547	1	0.878643	93.8906
UP_SEQ_FEATURE	metal ion-binding site:Divalent metal cation 2	3	0.488599	0.185011	PDE1B, ENPP3, PDE10A	505	25	16021	3.80697	1	0.995641	96.8479
UP_SEQ_FEATURE	metal ion-binding site:Divalent metal cation 1	3	0.488599	0.185011	PDE1B, ENPP3, PDE10A	505	25	16021	3.80697	1	0.995641	96.8479
Annotation Cluster 73	Enrichment Score: 0.733142356121385
Category	Term	Count	%	PValue	Genes	List Total	Pop Hits	Pop Total	Fold Enrichment	Bonferroni	Benjamini	FDR
GOTERM_BP_FAT	GO:0048667~cell morphogenesis involved in neuron differentiation	11	1.79153	0.0507365	PLXNA3, CCK, SLC1A3, CLIC5, NTNG2, EVL, GAS1, CXCL12, NEFL, GAP43, SLIT2	413	182	13588	1.98851	1	0.754352	59.3626
GOTERM_BP_FAT	GO:0000904~cell morphogenesis involved in differentiation	12	1.9544	0.0583785	PLXNA3, CCK, SLC1A3, CLIC5, NTNG2, EVL, GAS1, MYH9, CXCL12, NEFL, GAP43, SLIT2	413	212	13588	1.86231	1	0.774228	64.664
GOTERM_BP_FAT	GO:0007409~axonogenesis	9	1.4658	0.122884	PLXNA3, CCK, NTNG2, EVL, GAS1, CXCL12, NEFL, GAP43, SLIT2	413	163	13588	1.8166	1	0.887902	89.6431
GOTERM_BP_FAT	GO:0000902~cell morphogenesis	14	2.28013	0.146724	LIMS1, PLXNA3, CCK, NTNG2, EVL, GAS1, HGF, MYH9, CXCL12, SLIT2, SLC1A3, CLIC5, NEFL, GAP43	413	309	13588	1.49065	1	0.909339	93.5693
GOTERM_BP_FAT	GO:0048812~neuron projection morphogenesis	9	1.4658	0.166445	PLXNA3, CCK, NTNG2, EVL, GAS1, CXCL12, NEFL, GAP43, SLIT2	413	176	13588	1.68242	1	0.922107	95.7082
GOTERM_BP_FAT	GO:0030030~cell projection organization	14	2.28013	0.171737	PLXNA3, CCK, ITGB4, NTNG2, LPAR3, EVL, GAS1, MYH9, CXCL12, SLIT2, CLIC5, CAPG, NEFL, GAP43	413	319	13588	1.44392	1	0.926242	96.1559
GOTERM_BP_FAT	GO:0007411~axon guidance	6	0.977199	0.176651	PLXNA3, EVL, GAS1, CXCL12, GAP43, SLIT2	413	98	13588	2.01433	1	0.927221	96.5318
GOTERM_BP_FAT	GO:0032989~cellular component morphogenesis	15	2.443	0.180578	LIMS1, PLXNA3, CCK, NTNG2, EVL, GAS1, HGF, MYH9, CXCL12, CAPN3, SLIT2, SLC1A3, CLIC5, NEFL, GAP43	413	351	13588	1.40601	1	0.92583	96.807
GOTERM_BP_FAT	GO:0048858~cell projection morphogenesis	9	1.4658	0.270075	PLXNA3, CCK, NTNG2, EVL, GAS1, CXCL12, NEFL, GAP43, SLIT2	413	202	13588	1.46587	1	0.961045	99.568
GOTERM_BP_FAT	GO:0048666~neuron development	12	1.9544	0.272565	PLXNA3, CCK, SLC1A3, SRPX, CLIC5, NTNG2, EVL, GAS1, CXCL12, NEFL, GAP43, SLIT2	413	292	13588	1.35208	1	0.961787	99.5927
GOTERM_BP_FAT	GO:0032990~cell part morphogenesis	9	1.4658	0.313992	PLXNA3, CCK, NTNG2, EVL, GAS1, CXCL12, NEFL, GAP43, SLIT2	413	212	13588	1.39673	1	0.971391	99.8523
GOTERM_BP_FAT	GO:0030182~neuron differentiation	15	2.443	0.327198	BMP4, PLXNA3, CCK, FOXA2, NTNG2, EVL, GAS1, CXCL12, SLIT2, SRPX, SLC1A3, CLIC5, GFI1, NEFL, GAP43	413	399	13588	1.23687	1	0.973314	99.8944
GOTERM_BP_FAT	GO:0031175~neuron projection development	9	1.4658	0.341503	PLXNA3, CCK, NTNG2, EVL, GAS1, CXCL12, NEFL, GAP43, SLIT2	413	218	13588	1.35829	1	0.975838	99.9272
GOTERM_BP_FAT	GO:0006928~cell motion	13	2.11726	0.432955	NRP2, PLXNA3, CCK, ATP1A3, GJA1, EVL, GAS1, MYH9, CXCL12, SLIT2, ELMO1, SEMA3C, GAP43	413	367	13588	1.16542	1	0.986736	99.9945
Annotation Cluster 74	Enrichment Score: 0.7228454401678562
Category	Term	Count	%	PValue	Genes	List Total	Pop Hits	Pop Total	Fold Enrichment	Bonferroni	Benjamini	FDR
INTERPRO	IPR000626:Ubiquitin	4	0.651466	0.162711	ISG15, OASL2, GM13815, GM1821	528	47	17763	2.86315	1	0.930685	93.9692
INTERPRO	IPR019955:Ubiquitin supergroup	4	0.651466	0.184828	ISG15, OASL2, GM13815, GM1821	528	50	17763	2.69136	1	0.947124	96.0507
SMART	SM00213:UBQ	4	0.651466	0.225569	ISG15, OASL2, GM13815, GM1821	320	47	9131	2.42846	1	0.891264	96.1101
Annotation Cluster 75	Enrichment Score: 0.7074763338942439
Category	Term	Count	%	PValue	Genes	List Total	Pop Hits	Pop Total	Fold Enrichment	Bonferroni	Benjamini	FDR
GOTERM_CC_FAT	GO:0022626~cytosolic ribosome	3	0.488599	0.101947	GM11450, RPL19, GM10059	380	18	12504	5.48421	1	0.656416	76.3697
GOTERM_CC_FAT	GO:0044445~cytosolic part	5	0.814332	0.12353	HBA-A1, HBA-A2, UXT, GM11450, RPL19, GM10059	380	63	12504	2.61153	1	0.666325	82.9501
GOTERM_CC_FAT	GO:0033279~ribosomal subunit	3	0.488599	0.598996	GM11450, RPL19, GM10059	380	66	12504	1.49569	1	0.970343	99.9995
Annotation Cluster 76	Enrichment Score: 0.7015737984276251
Category	Term	Count	%	PValue	Genes	List Total	Pop Hits	Pop Total	Fold Enrichment	Bonferroni	Benjamini	FDR
GOTERM_CC_FAT	GO:0000139~Golgi membrane	8	1.30293	0.122803	MAN2A1, COPA, IRGM1, CAV1, SGMS2, ST3GAL6, MAN1A, POFUT1	380	137	12504	1.92148	1	0.67404	82.7593
GOTERM_CC_FAT	GO:0031228~intrinsic to Golgi membrane	3	0.488599	0.25295	SGMS2, ST3GAL6, POFUT1	380	32	12504	3.08487	1	0.798895	98.0012
GOTERM_CC_FAT	GO:0030173~integral to Golgi membrane	3	0.488599	0.25295	SGMS2, ST3GAL6, POFUT1	380	32	12504	3.08487	1	0.798895	98.0012
Annotation Cluster 77	Enrichment Score: 0.6924762483384509
Category	Term	Count	%	PValue	Genes	List Total	Pop Hits	Pop Total	Fold Enrichment	Bonferroni	Benjamini	FDR
GOTERM_MF_FAT	GO:0031406~carboxylic acid binding	6	0.977199	0.113962	PAM, SLC1A3, GNMT, ALDH1L2, DBIL5, ACBD4	402	85	13288	2.33327	1	0.794737	83.2676
GOTERM_MF_FAT	GO:0016597~amino acid binding	3	0.488599	0.26265	SLC1A3, GNMT, ALDH1L2	402	33	13288	3.00498	1	0.924487	98.8915
GOTERM_MF_FAT	GO:0043176~amine binding	4	0.651466	0.279534	SLC1A3, ANXA9, GNMT, ALDH1L2	402	61	13288	2.16752	1	0.930551	99.2128
Annotation Cluster 78	Enrichment Score: 0.6761891694507813
Category	Term	Count	%	PValue	Genes	List Total	Pop Hits	Pop Total	Fold Enrichment	Bonferroni	Benjamini	FDR
GOTERM_MF_FAT	GO:0042802~identical protein binding	15	2.443	0.0570837	CAV2, THRA, CLDN3, TREX1, MYH9, EMILIN1, CLDN15, RASSF5, TAP2, TAP1, CLDN1, IIGP1, FIGF, DNM1, MAP3K12	402	290	13288	1.70973	1	0.680637	58.0419
GOTERM_MF_FAT	GO:0042803~protein homodimerization activity	8	1.30293	0.364801	CAV2, THRA, TAP2, TAP1, TREX1, MYH9, FIGF, MAP3K12	402	193	13288	1.37014	1	0.955154	99.8776
GOTERM_MF_FAT	GO:0046983~protein dimerization activity	12	1.9544	0.44964	CAV2, THRA, SYCP3, DBP, LIMK1, TAP2, TAP1, TREX1, NR3C1, MYH9, FIGF, MAP3K12	402	340	13288	1.16664	1	0.974483	99.9853
Annotation Cluster 79	Enrichment Score: 0.6733289159924405
Category	Term	Count	%	PValue	Genes	List Total	Pop Hits	Pop Total	Fold Enrichment	Bonferroni	Benjamini	FDR
GOTERM_MF_FAT	GO:0005496~steroid binding	5	0.814332	0.0343806	AR, CYP11A1, ESR1, PAQR7, NR3C1	402	41	13288	4.03106	1	0.616084	40.366
GOTERM_BP_FAT	GO:0034754~cellular hormone metabolic process	4	0.651466	0.208696	CYP11A1, ESR1, DHRS9, NR3C1	413	52	13588	2.53083	1	0.939969	98.2544
GOTERM_BP_FAT	GO:0042445~hormone metabolic process	4	0.651466	0.516726	CYP11A1, ESR1, DHRS9, NR3C1	413	90	13588	1.46225	1	0.992328	99.9997
GOTERM_BP_FAT	GO:0010817~regulation of hormone levels	5	0.814332	0.546509	LY6E, CYP11A1, ESR1, DHRS9, NR3C1	413	128	13588	1.28518	1	0.993815	99.9999
Annotation Cluster 80	Enrichment Score: 0.6601618558141026
Category	Term	Count	%	PValue	Genes	List Total	Pop Hits	Pop Total	Fold Enrichment	Bonferroni	Benjamini	FDR
GOTERM_CC_FAT	GO:0005911~cell-cell junction	9	1.4658	0.155492	CLDN3, SGSM3, CLDN1, GJA1, ZYX, MYH9, AHNAK, CLDN15, SYNPO	380	173	12504	1.71183	1	0.710425	89.6422
GOTERM_CC_FAT	GO:0030054~cell junction	19	3.09446	0.18369	DLGAP1, LIMS1, LIMS2, GRIK2, CLDN3, LIMK1, GJA1, EVL, MYH9, CLDN15, TMEM47, GRIA1, SGSM3, CYFIP2, CLDN1, ZYX, AHNAK, GAP43, SYNPO	380	470	12504	1.33021	1	0.728102	93.4326
SP_PIR_KEYWORDS	cell junction	14	2.28013	0.366203	LIMS1, DLGAP1, LIMS2, GRIK2, CLDN3, GJA1, CLDN15, TMEM47, GRIA1, CYFIP2, CLDN1, ZYX, GAP43, SYNPO	526	392	17854	1.21225	1	0.844026	99.8201
Annotation Cluster 81	Enrichment Score: 0.6567013220170032
Category	Term	Count	%	PValue	Genes	List Total	Pop Hits	Pop Total	Fold Enrichment	Bonferroni	Benjamini	FDR
SP_PIR_KEYWORDS	lipid transport	4	0.651466	0.188965	OSBP2, OSBPL7, ABCG1, PLTP	526	51	17854	2.66219	1	0.642429	94.5134
GOTERM_BP_FAT	GO:0010876~lipid localization	7	1.14007	0.1931	NPC1, OSBP2, CAV1, OSBPL7, APOL9A, APOL9B, ABCG1, PLTP	413	128	13588	1.79926	1	0.934002	97.5535
GOTERM_BP_FAT	GO:0006869~lipid transport	6	0.977199	0.293585	NPC1, OSBP2, OSBPL7, APOL9A, APOL9B, ABCG1, PLTP	413	119	13588	1.65886	1	0.967138	99.7547
Annotation Cluster 82	Enrichment Score: 0.6525561892648744
Category	Term	Count	%	PValue	Genes	List Total	Pop Hits	Pop Total	Fold Enrichment	Bonferroni	Benjamini	FDR
GOTERM_CC_FAT	GO:0005925~focal adhesion	5	0.814332	0.0939064	LIMS1, LIMS2, LIMK1, EVL, ZYX	380	57	12504	2.88643	1	0.636663	73.3678
GOTERM_CC_FAT	GO:0005924~cell-substrate adherens junction	5	0.814332	0.11325	LIMS1, LIMS2, LIMK1, EVL, ZYX	380	61	12504	2.69715	1	0.663379	80.0626
GOTERM_CC_FAT	GO:0030055~cell-substrate junction	5	0.814332	0.139659	LIMS1, LIMS2, LIMK1, EVL, ZYX	380	66	12504	2.49282	1	0.695163	86.7107
UP_SEQ_FEATURE	domain:LIM zinc-binding 3	3	0.488599	0.196505	LIMS1, LIMS2, ZYX	505	26	16021	3.66055	1	0.996736	97.5206
UP_SEQ_FEATURE	domain:LIM zinc-binding 2	4	0.651466	0.207692	LIMS1, LIMS2, LIMK1, ZYX	505	50	16021	2.53798	1	0.997295	98.0436
UP_SEQ_FEATURE	domain:LIM zinc-binding 1	4	0.651466	0.207692	LIMS1, LIMS2, LIMK1, ZYX	505	50	16021	2.53798	1	0.997295	98.0436
GOTERM_CC_FAT	GO:0005912~adherens junction	6	0.977199	0.218861	LIMS1, LIMS2, LIMK1, EVL, ZYX, MYH9	380	106	12504	1.86256	1	0.761982	96.3627
GOTERM_CC_FAT	GO:0016323~basolateral plasma membrane	7	1.14007	0.256384	LIMS1, CAV1, LIMS2, LIMK1, ITGB4, EVL, ZYX	380	141	12504	1.63359	1	0.798242	98.121
GOTERM_CC_FAT	GO:0070161~anchoring junction	6	0.977199	0.317097	LIMS1, LIMS2, LIMK1, EVL, ZYX, MYH9	380	123	12504	1.60513	1	0.845047	99.4007
SP_PIR_KEYWORDS	LIM domain	4	0.651466	0.36357	LIMS1, LIMS2, LIMK1, ZYX	526	73	17854	1.85989	1	0.844478	99.8094
INTERPRO	IPR001781:Zinc finger, LIM-type	4	0.651466	0.37694	LIMS1, LIMS2, LIMK1, ZYX	528	74	17763	1.81849	1	0.994364	99.9437
SMART	SM00132:LIM	4	0.651466	0.481058	LIMS1, LIMS2, LIMK1, ZYX	320	74	9131	1.5424	1	0.976385	99.9759
Annotation Cluster 83	Enrichment Score: 0.6449664773129636
Category	Term	Count	%	PValue	Genes	List Total	Pop Hits	Pop Total	Fold Enrichment	Bonferroni	Benjamini	FDR
GOTERM_BP_FAT	GO:0001558~regulation of cell growth	8	1.30293	0.0216135	NOV, PLXNA3, LIMK1, PML, EAF2, IGFBP3, IGFBP4, IGFBP5	413	92	13588	2.86093	1	0.579794	31.4689
GOTERM_BP_FAT	GO:0032535~regulation of cellular component size	9	1.4658	0.116781	PLXNA3, LIMK1, CAPG, ESR1, PML, EVL, EAF2, NEFL, NEFM	413	161	13588	1.83917	1	0.880353	88.3237
GOTERM_BP_FAT	GO:0008361~regulation of cell size	5	0.814332	0.415202	PLXNA3, LIMK1, ESR1, PML, EAF2	413	108	13588	1.52318	1	0.984681	99.9907
GOTERM_BP_FAT	GO:0030308~negative regulation of cell growth	3	0.488599	0.419271	PLXNA3, PML, EAF2	413	47	13588	2.10005	1	0.985263	99.9917
GOTERM_BP_FAT	GO:0045792~negative regulation of cell size	3	0.488599	0.480709	PLXNA3, PML, EAF2	413	53	13588	1.86231	1	0.990191	99.9988
GOTERM_BP_FAT	GO:0045926~negative regulation of growth	3	0.488599	0.638952	PLXNA3, PML, EAF2	413	71	13588	1.39017	1	0.997524	100
Annotation Cluster 84	Enrichment Score: 0.6438346597686374
Category	Term	Count	%	PValue	Genes	List Total	Pop Hits	Pop Total	Fold Enrichment	Bonferroni	Benjamini	FDR
GOTERM_BP_FAT	GO:0051289~protein homotetramerization	3	0.488599	0.0573733	H2-D1, GNMT, H2-T3	413	13	13588	7.59248	1	0.772188	64.0059
GOTERM_BP_FAT	GO:0051259~protein oligomerization	6	0.977199	0.0671764	CAV2, CAV1, C1QTNF1, H2-D1, GNMT, H2-T3	413	72	13588	2.74173	1	0.792471	69.9592
GOTERM_BP_FAT	GO:0051260~protein homooligomerization	5	0.814332	0.076407	CAV1, C1QTNF1, H2-D1, GNMT, H2-T3	413	53	13588	3.10384	1	0.812043	74.7058
GOTERM_BP_FAT	GO:0051262~protein tetramerization	3	0.488599	0.153126	H2-D1, GNMT, H2-T3	413	23	13588	4.2914	1	0.911722	94.3546
GOTERM_BP_FAT	GO:0070271~protein complex biogenesis	8	1.30293	0.533933	CAV2, CAV1, C1QTNF1, H2-D1, PML, GNMT, AGRN, H2-T3	413	227	13588	1.1595	1	0.993167	99.9998
GOTERM_BP_FAT	GO:0006461~protein complex assembly	8	1.30293	0.533933	CAV2, CAV1, C1QTNF1, H2-D1, PML, GNMT, AGRN, H2-T3	413	227	13588	1.1595	1	0.993167	99.9998
GOTERM_BP_FAT	GO:0043933~macromolecular complex subunit organization	11	1.79153	0.679756	CAV2, CAV1, C1QTNF1, CELF4, H2-D1, PML, EVL, GNMT, AGRN, ABCG1, H2-T3	413	367	13588	0.986125	1	0.998371	100
GOTERM_BP_FAT	GO:0065003~macromolecular complex assembly	9	1.4658	0.808884	CAV2, CAV1, C1QTNF1, CELF4, H2-D1, PML, GNMT, AGRN, H2-T3	413	338	13588	0.876055	1	0.999767	100
Annotation Cluster 85	Enrichment Score: 0.6438065732074522
Category	Term	Count	%	PValue	Genes	List Total	Pop Hits	Pop Total	Fold Enrichment	Bonferroni	Benjamini	FDR
GOTERM_MF_FAT	GO:0017076~purine nucleotide binding	69	11.2378	0.0555534	STEAP3, XRCC3, VARS2, SLFN5, DDR2, ATP2B1, TOR3A, OASL2, STARD9, MX2, GTPBP2, GBP5, CSNK1G1, AIFM2, LIMK1, BC006779, EEF2, PDE10A, MYH9, ZFR2, GM4596, GLUL, OAS1B, REM1, ROR2, OAS1A, SEPT6, GBP3, OAS1G, MAP3K12, GBP2, SEPT8, CAMK1D, GBP1, XDH, IFIH1, OAS3, MAP4K2, UBA7, ULK4, OAS2, GMPPB, MOV10, STK32B, IGTP, TAP2, TAP1, IIGP1, LMTK3, GUF1, GM14378, ALPK1, IRGM1, IRGM2, ABCA8B, ATP1A3, UBE2L6, TR…	402	1871	13288	1.21901	1	0.682391	57.0244
GOTERM_MF_FAT	GO:0032555~purine ribonucleotide binding	65	10.5863	0.0867432	XRCC3, VARS2, SLFN5, DDR2, ATP2B1, TOR3A, OASL2, STARD9, MX2, GTPBP2, GBP5, CSNK1G1, LIMK1, BC006779, EEF2, PDE10A, MYH9, ZFR2, GM4596, GLUL, REM1, OAS1B, ROR2, OAS1A, SEPT6, GBP3, OAS1G, MAP3K12, GBP2, SEPT8, CAMK1D, GBP1, IFIH1, OAS3, MAP4K2, UBA7, ULK4, OAS2, GMPPB, MOV10, STK32B, IGTP, TAP2, TAP1, IIGP1, LMTK3, GUF1, GM14378, ALPK1, IRGM1, IRGM2, ABCA8B, ATP1A3, UBE2L6, AK5, PCK2, EPHA1, PSMB…	402	1796	13288	1.1963	1	0.762475	73.8349
GOTERM_MF_FAT	GO:0032553~ribonucleotide binding	65	10.5863	0.0867432	XRCC3, VARS2, SLFN5, DDR2, ATP2B1, TOR3A, OASL2, STARD9, MX2, GTPBP2, GBP5, CSNK1G1, LIMK1, BC006779, EEF2, PDE10A, MYH9, ZFR2, GM4596, GLUL, REM1, OAS1B, ROR2, OAS1A, SEPT6, GBP3, OAS1G, MAP3K12, GBP2, SEPT8, CAMK1D, GBP1, IFIH1, OAS3, MAP4K2, UBA7, ULK4, OAS2, GMPPB, MOV10, STK32B, IGTP, TAP2, TAP1, IIGP1, LMTK3, GUF1, GM14378, ALPK1, IRGM1, IRGM2, ABCA8B, ATP1A3, UBE2L6, AK5, PCK2, EPHA1, PSMB…	402	1796	13288	1.1963	1	0.762475	73.8349
GOTERM_MF_FAT	GO:0000166~nucleotide binding	77	12.5407	0.0935746	STEAP3, XRCC3, GM8055, VARS2, CPEB3, SLFN5, DDR2, ATP2B1, TOR3A, OASL2, STARD9, MX2, NT5E, RBMS1, GTPBP2, GBP5, CSNK1G1, AIFM2, LIMK1, BC006779, EEF2, PDE10A, MYH9, ZFR2, GM4596, GLUL, CELF4, OAS1B, REM1, ROR2, OAS1A, SEPT6, GBP3, OAS1G, MAP3K12, GBP2, SEPT8, CAMK1D, GBP1, XDH, IFIH1, OAS3, MAP4K2, UBA7, ULK4, OAS2, IGF2BP3, GMPPB, MOV10, STK32B, IGTP, TAP2, TAP1, IIGP1, LMTK3, GUF1, GM14378, ALP…	402	2183	13288	1.16592	1	0.780527	76.5825
SP_PIR_KEYWORDS	nucleotide-binding	56	9.12052	0.15714	XRCC3, VARS2, SLFN5, DDR2, ATP2B1, TOR3A, STARD9, OASL2, NT5E, MX2, GTPBP2, GBP5, CSNK1G1, LIMK1, BC006779, EEF2, PDE10A, MYH9, GM4596, GLUL, REM1, OAS1B, ROR2, OAS1A, SEPT6, GBP3, SEPT8, MAP3K12, GBP2, GBP1, CAMK1D, IFIH1, MAP4K2, ULK4, GMPPB, MOV10, STK32B, TAP2, TAP1, LMTK3, IIGP1, GUF1, GM14378, IRGM1, ABCA8B, ATP1A3, UBE2L6, AK5, PCK2, EPHA1, ABCG1, DDX58, ATRX, RHOT2, DNM1, KIF20A	526	1631	17854	1.16542	1	0.607556	90.6463
GOTERM_MF_FAT	GO:0001882~nucleoside binding	53	8.63192	0.229696	STEAP3, XRCC3, VARS2, SLFN5, DDR2, ATP2B1, TOR3A, STARD9, OASL2, AIFM2, CSNK1G1, LIMK1, BC006779, PDE10A, MYH9, ZFR2, GM4596, GLUL, OAS1B, ROR2, OAS1A, OAS1G, MAP3K12, GBP1, CAMK1D, XDH, IFIH1, OAS3, MAP4K2, UBA7, OAS2, ULK4, MOV10, STK32B, TAP2, TAP1, LMTK3, IIGP1, SLC28A1, GM14378, ALPK1, ABCA8B, ATP1A3, UBE2L6, TREX1, AK5, EPHA1, PSMB8, ABCG1, PSMB9, DDX58, ATRX, KIF20A	402	1558	13288	1.12445	1	0.900773	97.8849
GOTERM_MF_FAT	GO:0001883~purine nucleoside binding	52	8.46906	0.273107	STEAP3, XRCC3, VARS2, SLFN5, DDR2, ATP2B1, TOR3A, STARD9, OASL2, AIFM2, CSNK1G1, LIMK1, BC006779, PDE10A, MYH9, ZFR2, GM4596, GLUL, OAS1B, ROR2, OAS1A, OAS1G, MAP3K12, GBP1, CAMK1D, XDH, IFIH1, OAS3, MAP4K2, UBA7, OAS2, ULK4, STK32B, MOV10, TAP2, TAP1, LMTK3, IIGP1, GM14378, ALPK1, ABCA8B, ATP1A3, UBE2L6, TREX1, AK5, EPHA1, PSMB8, ABCG1, PSMB9, DDX58, ATRX, KIF20A	402	1548	13288	1.11037	1	0.930539	99.1024
GOTERM_MF_FAT	GO:0030554~adenyl nucleotide binding	50	8.14332	0.353166	STEAP3, XRCC3, VARS2, SLFN5, DDR2, ATP2B1, TOR3A, STARD9, OASL2, AIFM2, CSNK1G1, LIMK1, BC006779, PDE10A, MYH9, ZFR2, GM4596, GLUL, OAS1B, ROR2, OAS1A, OAS1G, MAP3K12, CAMK1D, XDH, IFIH1, MAP4K2, OAS3, UBA7, OAS2, ULK4, STK32B, MOV10, TAP2, TAP1, LMTK3, GM14378, ALPK1, ABCA8B, ATP1A3, UBE2L6, TREX1, AK5, EPHA1, PSMB8, ABCG1, PSMB9, DDX58, ATRX, KIF20A	402	1535	13288	1.0767	1	0.959173	99.8399
GOTERM_MF_FAT	GO:0032559~adenyl ribonucleotide binding	46	7.49186	0.465847	XRCC3, IFIH1, VARS2, UBA7, MAP4K2, OAS3, SLFN5, OAS2, ULK4, DDR2, ATP2B1, TOR3A, MOV10, STK32B, OASL2, TAP2, STARD9, TAP1, LMTK3, GM14378, ALPK1, CSNK1G1, LIMK1, BC006779, ABCA8B, ATP1A3, UBE2L6, AK5, PDE10A, MYH9, EPHA1, ZFR2, PSMB8, ABCG1, PSMB9, GM4596, DDX58, ATRX, GLUL, OAS1B, ROR2, OAS1A, OAS1G, MAP3K12, CAMK1D, KIF20A	402	1460	13288	1.04145	1	0.977062	99.9905
GOTERM_MF_FAT	GO:0005524~ATP binding	45	7.32899	0.496612	XRCC3, IFIH1, VARS2, UBA7, MAP4K2, OAS3, SLFN5, OAS2, ULK4, DDR2, ATP2B1, TOR3A, MOV10, STK32B, OASL2, TAP2, STARD9, TAP1, LMTK3, GM14378, ALPK1, CSNK1G1, LIMK1, BC006779, ABCA8B, ATP1A3, UBE2L6, AK5, MYH9, EPHA1, ZFR2, PSMB8, ABCG1, PSMB9, GM4596, DDX58, ATRX, GLUL, OAS1B, ROR2, OAS1A, OAS1G, MAP3K12, CAMK1D, KIF20A	402	1443	13288	1.03081	1	0.981898	99.9961
SP_PIR_KEYWORDS	atp-binding	37	6.02606	0.648772	IFIH1, XRCC3, VARS2, MAP4K2, SLFN5, ULK4, DDR2, ATP2B1, TOR3A, MOV10, STK32B, OASL2, TAP2, STARD9, TAP1, LMTK3, GM14378, CSNK1G1, LIMK1, BC006779, ABCA8B, ATP1A3, UBE2L6, AK5, MYH9, EPHA1, ABCG1, GM4596, DDX58, ATRX, GLUL, OAS1B, ROR2, OAS1A, MAP3K12, KIF20A, CAMK1D	526	1287	17854	0.975827	1	0.95086	99.9999
UP_SEQ_FEATURE	nucleotide phosphate-binding region:ATP	23	3.74593	0.920194	XRCC3, CSNK1G1, LIMK1, MAP4K2, SLFN5, AK5, MYH9, EPHA1, DDR2, ABCG1, ATRX, DDX58, TOR3A, MOV10, STK32B, TAP2, TAP1, ROR2, LMTK3, MAP3K12, GM14378, KIF20A, CAMK1D	505	907	16021	0.804487	1	1	100
Annotation Cluster 86	Enrichment Score: 0.6284028603932845
Category	Term	Count	%	PValue	Genes	List Total	Pop Hits	Pop Total	Fold Enrichment	Bonferroni	Benjamini	FDR
GOTERM_BP_FAT	GO:0006575~cellular amino acid derivative metabolic process	8	1.30293	0.13704	SLC1A3, CYP2D22, LY6E, HDC, PEMT, GNMT, GSTT3, GHR	413	141	13588	1.86671	1	0.902751	92.1833
GOTERM_BP_FAT	GO:0018958~phenol metabolic process	3	0.488599	0.230447	CYP2D22, LY6E, HDC	413	30	13588	3.29007	1	0.945777	98.922
GOTERM_BP_FAT	GO:0006584~catecholamine metabolic process	3	0.488599	0.230447	CYP2D22, LY6E, HDC	413	30	13588	3.29007	1	0.945777	98.922
GOTERM_BP_FAT	GO:0009712~catechol metabolic process	3	0.488599	0.230447	CYP2D22, LY6E, HDC	413	30	13588	3.29007	1	0.945777	98.922
GOTERM_BP_FAT	GO:0034311~diol metabolic process	3	0.488599	0.230447	CYP2D22, LY6E, HDC	413	30	13588	3.29007	1	0.945777	98.922
GOTERM_BP_FAT	GO:0006576~biogenic amine metabolic process	4	0.651466	0.438991	CYP2D22, LY6E, HDC, PEMT	413	80	13588	1.64504	1	0.986778	99.9954
Annotation Cluster 87	Enrichment Score: 0.6102136059473671
Category	Term	Count	%	PValue	Genes	List Total	Pop Hits	Pop Total	Fold Enrichment	Bonferroni	Benjamini	FDR
INTERPRO	IPR019804:Ras guanine-nucleotide exchange factor, conserved site	3	0.488599	0.158362	RALGPS1, RGL1, RALGDS	528	24	17763	4.20526	1	0.930814	93.4544
UP_SEQ_FEATURE	domain:Ras-GEF	3	0.488599	0.173619	RALGPS1, RGL1, RALGDS	505	24	16021	3.96559	1	0.994634	96.0146
INTERPRO	IPR001895:Guanine-nucleotide dissociation stimulator CDC25	3	0.488599	0.201268	RALGPS1, RGL1, RALGDS	528	28	17763	3.6045	1	0.956851	97.1385
INTERPRO	IPR008937:Ras guanine nucleotide exchange factor	3	0.488599	0.234228	RALGPS1, RGL1, RALGDS	528	31	17763	3.25568	1	0.970872	98.5305
SMART	SM00147:RasGEF	3	0.488599	0.256008	RALGPS1, RGL1, RALGDS	320	28	9131	3.05725	1	0.898922	97.6625
SP_PIR_KEYWORDS	guanine-nucleotide releasing factor	5	0.814332	0.352578	RALGPS1, SRPX, ARHGEF10, RGL1, RALGDS	526	102	17854	1.66387	1	0.842784	99.7584
GOTERM_MF_FAT	GO:0005085~guanyl-nucleotide exchange factor activity	6	0.977199	0.457438	RALGPS1, SRPX, PCP2, ARHGEF10, RGL1, RALGDS	402	147	13288	1.34917	1	0.975721	99.9881
Annotation Cluster 88	Enrichment Score: 0.5987376513852838
Category	Term	Count	%	PValue	Genes	List Total	Pop Hits	Pop Total	Fold Enrichment	Bonferroni	Benjamini	FDR
GOTERM_CC_FAT	GO:0030424~axon	7	1.14007	0.106326	NRP2, CCK, ESR1, NEFL, GAP43, MAP3K12, NEFM	380	107	12504	2.15268	1	0.661078	77.8696
UP_SEQ_FEATURE	glycosylation site:O-linked (GlcNAc)	3	0.488599	0.108543	ESR1, NEFL, NEFM	505	18	16021	5.28746	1	0.977983	85.6526
GOTERM_CC_FAT	GO:0043005~neuron projection	9	1.4658	0.458007	NRP2, CCK, ESR1, GM3160, NEFL, GAP43, MAP3K12, NEFM, SYNPO	380	245	12504	1.20876	1	0.932458	99.973
GOTERM_CC_FAT	GO:0042995~cell projection	16	2.60586	0.761969	NRP2, CCK, ESR1, GM3160, EVL, MYH9, SRPX, SLC1A3, CLIC5, GM3448, EPS8L2, NEFL, GAP43, NEFM, MAP3K12, SYNPO	380	575	12504	0.915625	1	0.989014	100
Annotation Cluster 89	Enrichment Score: 0.5817178240604995
Category	Term	Count	%	PValue	Genes	List Total	Pop Hits	Pop Total	Fold Enrichment	Bonferroni	Benjamini	FDR
GOTERM_BP_FAT	GO:0051346~negative regulation of hydrolase activity	3	0.488599	0.142529	SPRY2, LEPR, ANGPTL4	413	22	13588	4.48646	1	0.905616	93
GOTERM_BP_FAT	GO:0044092~negative regulation of molecular function	7	1.14007	0.212011	SPRY2, CAV1, THRA, LEPR, STIM2, DNAJA3, ANGPTL4	413	132	13588	1.74474	1	0.9401	98.3766
GOTERM_BP_FAT	GO:0043086~negative regulation of catalytic activity	4	0.651466	0.595093	SPRY2, CAV1, LEPR, ANGPTL4	413	101	13588	1.303	1	0.996086	100
Annotation Cluster 90	Enrichment Score: 0.578191762096514
Category	Term	Count	%	PValue	Genes	List Total	Pop Hits	Pop Total	Fold Enrichment	Bonferroni	Benjamini	FDR
GOTERM_BP_FAT	GO:0030099~myeloid cell differentiation	7	1.14007	0.0714405	BMP4, HBA-A1, HBA-A2, MITF, PML, TGFBR3, MYH9, THPO	413	96	13588	2.39901	1	0.799506	72.2476
GOTERM_BP_FAT	GO:0030097~hemopoiesis	12	1.9544	0.141907	BMP4, MITF, PML, MYH9, HOXB3, HDAC5, HBA-A1, HBA-A2, TGFBR3, HDAC7, DNAJA3, ADD2, THPO	413	251	13588	1.57294	1	0.907825	92.9117
GOTERM_BP_FAT	GO:0048534~hemopoietic or lymphoid organ development	13	2.11726	0.150394	BMP4, MITF, PML, MYH9, HDAC5, HBA-A1, HOXB3, HBA-A2, CXCL13, TGFBR3, HDAC7, ADD2, DNAJA3, THPO	413	281	13588	1.5221	1	0.91204	94.0312
GOTERM_BP_FAT	GO:0002520~immune system development	13	2.11726	0.186106	BMP4, MITF, PML, MYH9, HDAC5, HBA-A1, HOXB3, HBA-A2, CXCL13, TGFBR3, HDAC7, ADD2, DNAJA3, THPO	413	295	13588	1.44986	1	0.928683	97.1597
GOTERM_BP_FAT	GO:0030218~erythrocyte differentiation	3	0.488599	0.429775	BMP4, HBA-A1, HBA-A2, TGFBR3	413	48	13588	2.0563	1	0.986372	99.994
GOTERM_BP_FAT	GO:0034101~erythrocyte homeostasis	3	0.488599	0.460665	BMP4, HBA-A1, HBA-A2, TGFBR3	413	51	13588	1.93534	1	0.989156	99.9977
GOTERM_BP_FAT	GO:0002521~leukocyte differentiation	5	0.814332	0.628677	HDAC5, MITF, MYH9, DNAJA3, HDAC7	413	142	13588	1.15848	1	0.997266	100
GOTERM_BP_FAT	GO:0048872~homeostasis of number of cells	4	0.651466	0.670614	BMP4, HBA-A1, HBA-A2, TGFBR3, DNAJA3	413	113	13588	1.16463	1	0.998216	100
Annotation Cluster 91	Enrichment Score: 0.574894696285617
Category	Term	Count	%	PValue	Genes	List Total	Pop Hits	Pop Total	Fold Enrichment	Bonferroni	Benjamini	FDR
GOTERM_BP_FAT	GO:0007565~female pregnancy	5	0.814332	0.151027	AR, THBD, LEPR, ESR1, MST1	413	68	13588	2.41917	1	0.911503	94.1076
GOTERM_BP_FAT	GO:0001655~urogenital system development	8	1.30293	0.155555	BMP4, PLAG1, AR, OSR1, PSAP, ESR1, RRM2B, SLIT2	413	146	13588	1.80278	1	0.912435	94.6281
GOTERM_BP_FAT	GO:0003006~reproductive developmental process	12	1.9544	0.179263	BMP4, PLAG1, AR, OSR1, TDRD7, PSAP, LEPR, ESR1, ROR2, PPP2R2B, CXCL12, TCF7L2	413	264	13588	1.49549	1	0.92908	96.7172
GOTERM_BP_FAT	GO:0048608~reproductive structure development	7	1.14007	0.202474	BMP4, PLAG1, AR, OSR1, PSAP, LEPR, ESR1	413	130	13588	1.77158	1	0.937099	98.0012
GOTERM_BP_FAT	GO:0007548~sex differentiation	6	0.977199	0.359499	AR, OSR1, LEPR, ESR1, ROR2, TCF7L2	413	130	13588	1.5185	1	0.977819	99.9549
GOTERM_BP_FAT	GO:0008406~gonad development	4	0.651466	0.501624	AR, OSR1, LEPR, ESR1	413	88	13588	1.49549	1	0.991655	99.9994
GOTERM_BP_FAT	GO:0045137~development of primary sexual characteristics	4	0.651466	0.614982	AR, OSR1, LEPR, ESR1	413	104	13588	1.26541	1	0.996822	100
Annotation Cluster 92	Enrichment Score: 0.5665229333727895
Category	Term	Count	%	PValue	Genes	List Total	Pop Hits	Pop Total	Fold Enrichment	Bonferroni	Benjamini	FDR
GOTERM_BP_FAT	GO:0051173~positive regulation of nitrogen compound metabolic process	23	3.74593	0.0800957	BMP4, GLIS3, AR, THRA, ADORA2B, FOXA2, H2-M3, MITF, TEAD1, GM3160, NFYB, TNFSF12, CD40, MED21, TCF7L2, ZFP287, IRF6, POU2F1, FTSJD2, EAF2, AGRN, ARAP1, NFIB	413	526	13588	1.43862	1	0.818149	76.3971
GOTERM_BP_FAT	GO:0045935~positive regulation of nucleobase, nucleoside, nucleotide and nucleic acid metabolic process	22	3.58306	0.0968925	BMP4, GLIS3, AR, THRA, ADORA2B, FOXA2, MITF, TEAD1, GM3160, NFYB, TNFSF12, CD40, MED21, TCF7L2, ZFP287, IRF6, POU2F1, FTSJD2, EAF2, AGRN, ARAP1, NFIB	413	510	13588	1.41925	1	0.849934	82.8384
GOTERM_BP_FAT	GO:0010604~positive regulation of macromolecule metabolic process	26	4.23453	0.107166	GLIS3, THRA, FOXA2, MITF, PML, TLR3, GM3160, NFYB, TNFSF12, MED21, TCF7L2, POU2F1, AGRN, GHR, BMP4, AR, ESR1, TEAD1, CD40, ZFP287, IRF6, SGSM3, FTSJD2, EAF2, ARAP1, NFIB	413	633	13588	1.35137	1	0.871912	85.9192
GOTERM_BP_FAT	GO:0009891~positive regulation of biosynthetic process	22	3.58306	0.180039	BMP4, GLIS3, AR, THRA, ADORA2B, FOXA2, H2-M3, MITF, TEAD1, TLR3, GM3160, NFYB, MED21, TCF7L2, ABCG1, ZFP287, IRF6, POU2F1, EAF2, AGRN, ARAP1, NFIB	413	557	13588	1.29949	1	0.927591	96.7705
GOTERM_BP_FAT	GO:0010628~positive regulation of gene expression	19	3.09446	0.227816	BMP4, GLIS3, AR, THRA, FOXA2, MITF, ESR1, TEAD1, GM3160, NFYB, MED21, TCF7L2, ZFP287, IRF6, POU2F1, EAF2, AGRN, ARAP1, NFIB	413	488	13588	1.28097	1	0.945386	98.8565
GOTERM_BP_FAT	GO:0031328~positive regulation of cellular biosynthetic process	21	3.4202	0.236871	BMP4, GLIS3, AR, THRA, ADORA2B, FOXA2, H2-M3, MITF, TEAD1, TLR3, GM3160, NFYB, MED21, TCF7L2, ZFP287, IRF6, POU2F1, EAF2, AGRN, ARAP1, NFIB	413	552	13588	1.25166	1	0.94823	99.0675
GOTERM_BP_FAT	GO:0045941~positive regulation of transcription	18	2.9316	0.277107	BMP4, GLIS3, AR, THRA, FOXA2, MITF, TEAD1, GM3160, NFYB, MED21, TCF7L2, ZFP287, IRF6, POU2F1, EAF2, AGRN, ARAP1, NFIB	413	475	13588	1.24676	1	0.962403	99.6346
GOTERM_BP_FAT	GO:0010557~positive regulation of macromolecule biosynthetic process	19	3.09446	0.345629	BMP4, GLIS3, AR, THRA, FOXA2, MITF, TEAD1, TLR3, GM3160, NFYB, MED21, TCF7L2, ZFP287, IRF6, POU2F1, EAF2, AGRN, ARAP1, NFIB	413	530	13588	1.17946	1	0.976787	99.9347
GOTERM_BP_FAT	GO:0045944~positive regulation of transcription from RNA polymerase II promoter	13	2.11726	0.398054	BMP4, GLIS3, AR, THRA, FOXA2, MITF, GM3160, TEAD1, MED21, TCF7L2, POU2F1, AGRN, NFIB	413	358	13588	1.19472	1	0.98273	99.9846
GOTERM_BP_FAT	GO:0045893~positive regulation of transcription, DNA-dependent	14	2.28013	0.496485	BMP4, GLIS3, AR, THRA, FOXA2, MITF, TEAD1, GM3160, NFYB, MED21, TCF7L2, POU2F1, AGRN, NFIB	413	416	13588	1.10724	1	0.991182	99.9993
GOTERM_BP_FAT	GO:0051254~positive regulation of RNA metabolic process	14	2.28013	0.503293	BMP4, GLIS3, AR, THRA, FOXA2, MITF, TEAD1, GM3160, NFYB, MED21, TCF7L2, POU2F1, AGRN, NFIB	413	419	13588	1.09931	1	0.991586	99.9994
GOTERM_BP_FAT	GO:0006357~regulation of transcription from RNA polymerase II promoter	20	3.25733	0.511568	BMP4, EID1, GLIS3, AR, THRA, FOXA2, SLA2, MITF, TEAD1, GM3160, MED21, TCF7L2, HDAC5, MNDA, POU2F1, PER3, AGRN, TCF4, HDAC7, NFIB	413	616	13588	1.06821	1	0.991888	99.9996
GOTERM_MF_FAT	GO:0016563~transcription activator activity	9	1.4658	0.524398	THRA, ZFP287, MITF, POU2F1, PML, TEAD1, EAF2, MED21, NFIB	402	259	13288	1.14862	1	0.983502	99.9983
GOTERM_MF_FAT	GO:0003700~transcription factor activity	24	3.90879	0.567241	GLIS3, AR, THRA, FOXA2, ZNFX1, MITF, ESR1, TEAD1, NFYB, NR3C1, STAT1, STAT2, MYCN, ATRX, HOXB3, IRF9, ZFP287, DBP, IRF6, IRF7, POU2F1, MGA, ARAP1, NFIB	402	776	13288	1.02231	1	0.988002	99.9996
Annotation Cluster 93	Enrichment Score: 0.5500710025450911
Category	Term	Count	%	PValue	Genes	List Total	Pop Hits	Pop Total	Fold Enrichment	Bonferroni	Benjamini	FDR
SP_PIR_KEYWORDS	calmodulin-binding	6	0.977199	0.186603	PDE1B, REM1, MYH9, GAP43, ADD2, CAMK1D	526	103	17854	1.97726	1	0.642034	94.2878
GOTERM_MF_FAT	GO:0005516~calmodulin binding	6	0.977199	0.261206	PDE1B, REM1, MYH9, GAP43, ADD2, CAMK1D	402	114	13288	1.73972	1	0.925989	98.859
UP_SEQ_FEATURE	region of interest:Calmodulin-binding	3	0.488599	0.459075	PDE1B, REM1, CAMK1D	505	49	16021	1.94233	1	0.999955	99.9969
Annotation Cluster 94	Enrichment Score: 0.5384447953649316
Category	Term	Count	%	PValue	Genes	List Total	Pop Hits	Pop Total	Fold Enrichment	Bonferroni	Benjamini	FDR
GOTERM_BP_FAT	GO:0010941~regulation of cell death	24	3.90879	0.0911523	TRAF1, BMP4, IFIH1, AIFM2, GRIK2, MITF, PML, ESR1, GAS1, HGF, RRM2B, NR3C1, AMIGO2, CASP4, ANK2, SYCP3, CASP12, SHISA5, TPT1, EAF2, IGFBP3, NEFL, ANGPTL4, CAMK1D	413	563	13588	1.40252	1	0.836479	80.8511
GOTERM_BP_FAT	GO:0043067~regulation of programmed cell death	23	3.74593	0.125889	TRAF1, IFIH1, AIFM2, GRIK2, MITF, ESR1, PML, GAS1, HGF, RRM2B, NR3C1, AMIGO2, CASP4, ANK2, SYCP3, CASP12, SHISA5, TPT1, EAF2, IGFBP3, NEFL, ANGPTL4, CAMK1D	413	560	13588	1.35128	1	0.890364	90.24
GOTERM_BP_FAT	GO:0042981~regulation of apoptosis	22	3.58306	0.173342	TRAF1, IFIH1, AIFM2, GRIK2, MITF, ESR1, PML, GAS1, HGF, NR3C1, RRM2B, CASP4, ANK2, SYCP3, CASP12, SHISA5, TPT1, EAF2, IGFBP3, NEFL, ANGPTL4, CAMK1D	413	553	13588	1.30889	1	0.925695	96.2826
GOTERM_BP_FAT	GO:0043069~negative regulation of programmed cell death	10	1.62866	0.321372	AMIGO2, CASP4, SYCP3, GRIK2, MITF, TPT1, ESR1, HGF, NEFL, ANGPTL4	413	244	13588	1.34839	1	0.972446	99.8775
GOTERM_BP_FAT	GO:0060548~negative regulation of cell death	10	1.62866	0.325713	AMIGO2, CASP4, SYCP3, GRIK2, MITF, TPT1, ESR1, HGF, NEFL, ANGPTL4	413	245	13588	1.34289	1	0.973195	99.8903
GOTERM_BP_FAT	GO:0010942~positive regulation of cell death	10	1.62866	0.358308	BMP4, CASP4, AIFM2, CASP12, SHISA5, PML, EAF2, RRM2B, NR3C1, IGFBP3	413	252	13588	1.30558	1	0.978154	99.9535
GOTERM_BP_FAT	GO:0006917~induction of apoptosis	7	1.14007	0.395389	CASP4, AIFM2, CASP12, SHISA5, PML, EAF2, RRM2B	413	167	13588	1.37907	1	0.982652	99.9834
GOTERM_BP_FAT	GO:0012502~induction of programmed cell death	7	1.14007	0.395389	CASP4, AIFM2, CASP12, SHISA5, PML, EAF2, RRM2B	413	167	13588	1.37907	1	0.982652	99.9834
GOTERM_BP_FAT	GO:0043066~negative regulation of apoptosis	9	1.4658	0.438114	CASP4, SYCP3, GRIK2, MITF, TPT1, ESR1, HGF, NEFL, ANGPTL4	413	239	13588	1.23894	1	0.986827	99.9953
GOTERM_BP_FAT	GO:0043065~positive regulation of apoptosis	9	1.4658	0.47935	CASP4, AIFM2, CASP12, SHISA5, PML, EAF2, RRM2B, NR3C1, IGFBP3	413	248	13588	1.19398	1	0.990162	99.9987
GOTERM_BP_FAT	GO:0043068~positive regulation of programmed cell death	9	1.4658	0.487594	CASP4, AIFM2, CASP12, SHISA5, PML, EAF2, RRM2B, NR3C1, IGFBP3	413	250	13588	1.18443	1	0.990787	99.999
Annotation Cluster 95	Enrichment Score: 0.5378342738565745
Category	Term	Count	%	PValue	Genes	List Total	Pop Hits	Pop Total	Fold Enrichment	Bonferroni	Benjamini	FDR
SP_PIR_KEYWORDS	metalloprotease	9	1.4658	0.0667899	ADAMTS7, PEPD, ADAM23, MMP19, NRD1, ERAP1, PGCP, PHEX, ADAM8	526	146	17854	2.09237	1	0.398983	61.6365
GOTERM_MF_FAT	GO:0004222~metalloendopeptidase activity	6	0.977199	0.261206	ADAMTS7, ADAM23, MMP19, NRD1, PHEX, ADAM8	402	114	13288	1.73972	1	0.925989	98.859
UP_SEQ_FEATURE	domain:Disintegrin	3	0.488599	0.336905	ADAMTS7, ADAM23, ADAM8	505	38	16021	2.50459	1	0.999589	99.9034
UP_SEQ_FEATURE	domain:Peptidase M12B	3	0.488599	0.348445	ADAMTS7, ADAM23, ADAM8	505	39	16021	2.44037	1	0.999649	99.9282
INTERPRO	IPR018358:Disintegrin, conserved site	3	0.488599	0.397998	ADAMTS7, ADAM23, ADAM8	528	46	17763	2.19405	1	0.995124	99.9673
INTERPRO	IPR002870:Peptidase M12B, propeptide	3	0.488599	0.449353	ADAMTS7, ADAM23, ADAM8	528	51	17763	1.97894	1	0.997391	99.992
INTERPRO	IPR001590:Peptidase M12B, ADAM/reprolysin	3	0.488599	0.469197	ADAMTS7, ADAM23, ADAM8	528	53	17763	1.90427	1	0.997829	99.9955
Annotation Cluster 96	Enrichment Score: 0.5264898080639497
Category	Term	Count	%	PValue	Genes	List Total	Pop Hits	Pop Total	Fold Enrichment	Bonferroni	Benjamini	FDR
GOTERM_BP_FAT	GO:0032020~ISG15-protein conjugation	4	0.651466	0.000108216	USP18, ISG15, UBA7, UBE2L6	413	4	13588	32.9007	0.20355	0.0249709	0.186985
GOTERM_BP_FAT	GO:0006508~proteolysis	36	5.86319	0.273772	PSMB10, AEBP1, MST1, UBA7, RFFL, C1S, GM13815, TRIM65, C1RA, PIGK, USP18, CASP4, ISG15, CFH, ERAP1, ADAM8, PRSS36, PEPD, ADAM23, MMP19, UBE2L6, NRD1, HGF, MYH9, CAPN3, PSMB8, PSMB9, ADAMTS7, GM4596, GM5077, CTSO, CASP12, FTSJD2, PGCP, PHEX, USP45	413	1034	13588	1.14548	1	0.961829	99.6043
GOTERM_BP_FAT	GO:0044265~cellular macromolecule catabolic process	18	2.9316	0.672896	PSMB10, SMG6, UBA7, UBE2L6, RFFL, OAS2, MYH9, GM13815, PSMB8, PSMB9, DNASE1L1, GM4596, TRIM65, USP18, ISG15, ERAP1, FTSJD2, USP45	413	609	13588	0.972435	1	0.998256	100
GOTERM_BP_FAT	GO:0009057~macromolecule catabolic process	19	3.09446	0.698747	PSMB10, SMG6, UBA7, UBE2L6, RFFL, OAS2, MYH9, GM13815, MANBA, PSMB8, PSMB9, DNASE1L1, GM4596, TRIM65, USP18, ISG15, ERAP1, FTSJD2, USP45	413	654	13588	0.955832	1	0.998738	100
GOTERM_BP_FAT	GO:0051603~proteolysis involved in cellular protein catabolic process	15	2.443	0.749661	PSMB10, UBA7, UBE2L6, RFFL, MYH9, GM13815, PSMB8, PSMB9, GM4596, TRIM65, USP18, ISG15, ERAP1, FTSJD2, USP45	413	534	13588	0.924178	1	0.999451	100
GOTERM_BP_FAT	GO:0044257~cellular protein catabolic process	15	2.443	0.756848	PSMB10, UBA7, UBE2L6, RFFL, MYH9, GM13815, PSMB8, PSMB9, GM4596, TRIM65, USP18, ISG15, ERAP1, FTSJD2, USP45	413	537	13588	0.919015	1	0.999512	100
GOTERM_BP_FAT	GO:0030163~protein catabolic process	15	2.443	0.79915	PSMB10, UBA7, UBE2L6, RFFL, MYH9, GM13815, PSMB8, PSMB9, GM4596, TRIM65, USP18, ISG15, ERAP1, FTSJD2, USP45	413	556	13588	0.88761	1	0.999745	100
SP_PIR_KEYWORDS	ubl conjugation pathway	11	1.79153	0.907572	GM4596, TRIM65, USP18, ISG15, DTX3L, FTSJD2, UBE2L6, TRIM25, RFFL, GM13815, USP45	526	484	17854	0.771431	1	0.996773	100
GOTERM_BP_FAT	GO:0019941~modification-dependent protein catabolic process	10	1.62866	0.973608	GM4596, TRIM65, USP18, ISG15, UBA7, FTSJD2, UBE2L6, RFFL, GM13815, USP45	413	508	13588	0.647652	1	1	100
GOTERM_BP_FAT	GO:0043632~modification-dependent macromolecule catabolic process	10	1.62866	0.973608	GM4596, TRIM65, USP18, ISG15, UBA7, FTSJD2, UBE2L6, RFFL, GM13815, USP45	413	508	13588	0.647652	1	1	100
Annotation Cluster 97	Enrichment Score: 0.5194212242022361
Category	Term	Count	%	PValue	Genes	List Total	Pop Hits	Pop Total	Fold Enrichment	Bonferroni	Benjamini	FDR
SP_PIR_KEYWORDS	mitochondrion outer membrane	5	0.814332	0.145098	AIFM2, TOMM40L, RHOT2, PPP2R2B, CPT1A	526	69	17854	2.45964	1	0.586449	88.6141
GOTERM_CC_FAT	GO:0005741~mitochondrial outer membrane	5	0.814332	0.224172	AIFM2, TOMM40L, RHOT2, PPP2R2B, CPT1A	380	80	12504	2.05658	1	0.764899	96.6809
GOTERM_CC_FAT	GO:0031968~organelle outer membrane	5	0.814332	0.270513	AIFM2, TOMM40L, RHOT2, PPP2R2B, CPT1A	380	87	12504	1.89111	1	0.801928	98.5474
GOTERM_CC_FAT	GO:0019867~outer membrane	5	0.814332	0.290876	AIFM2, TOMM40L, RHOT2, PPP2R2B, CPT1A	380	90	12504	1.82807	1	0.823693	99.0064
GOTERM_CC_FAT	GO:0005740~mitochondrial envelope	13	2.11726	0.531155	CYP11A1, AIFM2, ABCA8B, MPV17, CPT1A, UGT1A6B, TOMM40L, SLC25A22, PEMT, RHOT2, SLC25A39, PPP2R2B, SLC25A42	380	391	12504	1.09404	1	0.955432	99.9961
GOTERM_CC_FAT	GO:0031966~mitochondrial membrane	12	1.9544	0.562488	AIFM2, CYP11A1, UGT1A6B, ABCA8B, TOMM40L, SLC25A22, MPV17, RHOT2, SLC25A39, SLC25A42, PPP2R2B, CPT1A	380	368	12504	1.073	1	0.96336	99.9985
Annotation Cluster 98	Enrichment Score: 0.5188885206776509
Category	Term	Count	%	PValue	Genes	List Total	Pop Hits	Pop Total	Fold Enrichment	Bonferroni	Benjamini	FDR
GOTERM_BP_FAT	GO:0048562~embryonic organ morphogenesis	9	1.4658	0.116781	BMP4, HOXB3, SPRY2, INSIG2, CLIC5, ROR2, GAS1, GFI1, TCF7L2	413	161	13588	1.83917	1	0.880353	88.3237
GOTERM_BP_FAT	GO:0042471~ear morphogenesis	5	0.814332	0.198911	SPRY2, INSIG2, CLIC5, GAS1, GFI1	413	76	13588	2.16452	1	0.935661	97.841
GOTERM_BP_FAT	GO:0048568~embryonic organ development	10	1.62866	0.309236	BMP4, HOXB3, VCAM1, SPRY2, INSIG2, CLIC5, ROR2, GAS1, GFI1, TCF7L2	413	241	13588	1.36518	1	0.97135	99.8335
GOTERM_BP_FAT	GO:0042472~inner ear morphogenesis	4	0.651466	0.33196	SPRY2, INSIG2, CLIC5, GFI1	413	67	13588	1.96422	1	0.974184	99.9066
GOTERM_BP_FAT	GO:0007423~sensory organ development	10	1.62866	0.377046	BMP4, SPRY2, SRPX, INSIG2, CLIC5, MITF, POU2F1, GM3160, GAS1, GFI1	413	257	13588	1.28018	1	0.980436	99.9721
GOTERM_BP_FAT	GO:0043583~ear development	5	0.814332	0.387706	SPRY2, INSIG2, CLIC5, GAS1, GFI1	413	104	13588	1.58177	1	0.981371	99.9793
GOTERM_BP_FAT	GO:0048598~embryonic morphogenesis	13	2.11726	0.403841	BMP4, FOXA2, GAS1, TCF7L2, VCAM1, HOXB3, SPRY2, INSIG2, CLIC5, POU2F1, ROR2, GFI1, EXT1	413	359	13588	1.19139	1	0.983507	99.987
GOTERM_BP_FAT	GO:0048839~inner ear development	4	0.651466	0.501624	SPRY2, INSIG2, CLIC5, GFI1	413	88	13588	1.49549	1	0.991655	99.9994
Annotation Cluster 99	Enrichment Score: 0.5121924084834748
Category	Term	Count	%	PValue	Genes	List Total	Pop Hits	Pop Total	Fold Enrichment	Bonferroni	Benjamini	FDR
INTERPRO	IPR000372:Leucine-rich repeat, cysteine-rich flanking region, N-terminal	7	1.14007	0.058268	LINGO2, AMIGO2, LUM, LRIG1, TLR3, DCN, SLIT2	528	93	17763	2.5322	1	0.73132	61.3016
INTERPRO	IPR003591:Leucine-rich repeat, typical subtype	8	1.30293	0.089587	LINGO2, AMIGO2, LUM, LRIG1, TLR3, LRRC27, DCN, SLIT2	528	129	17763	2.08633	1	0.826271	77.3323
UP_SEQ_FEATURE	repeat:LRR 12	6	0.977199	0.103126	LINGO2, LUM, LRIG1, TLR3, DCN, SLIT2	505	79	16021	2.40947	1	0.976701	84.106
SMART	SM00013:LRRNT	7	1.14007	0.10634	LINGO2, AMIGO2, LUM, LRIG1, TLR3, DCN, SLIT2	320	93	9131	2.14775	1	0.782343	76.0214
UP_SEQ_FEATURE	repeat:LRR 11	6	0.977199	0.143839	LINGO2, LUM, LRIG1, TLR3, DCN, SLIT2	505	88	16021	2.16305	1	0.989388	92.7508
SMART	SM00369:LRR_TYP	8	1.30293	0.164962	LINGO2, AMIGO2, LUM, LRIG1, TLR3, LRRC27, DCN, SLIT2	320	129	9131	1.76957	1	0.872414	89.8709
UP_SEQ_FEATURE	repeat:LRR 10	6	0.977199	0.223908	LINGO2, LUM, LRIG1, TLR3, DCN, SLIT2	505	103	16021	1.84804	1	0.998077	98.6206
INTERPRO	IPR000483:Cysteine-rich flanking region, C-terminal	5	0.814332	0.2324	LINGO2, AMIGO2, LRIG1, TLR3, SLIT2	528	83	17763	2.02663	1	0.971309	98.474
SMART	SM00082:LRRCT	5	0.814332	0.329736	LINGO2, AMIGO2, LRIG1, TLR3, SLIT2	320	83	9131	1.71894	1	0.939226	99.379
UP_SEQ_FEATURE	repeat:LRR 13	4	0.651466	0.335632	LINGO2, LRIG1, TLR3, SLIT2	505	65	16021	1.95229	1	0.999609	99.9002
UP_SEQ_FEATURE	repeat:LRR 9	6	0.977199	0.338869	LINGO2, LUM, LRIG1, TLR3, DCN, SLIT2	505	122	16021	1.56023	1	0.999577	99.9081
INTERPRO	IPR001611:Leucine-rich repeat	8	1.30293	0.391422	LINGO2, AMIGO2, LUM, LRIG1, TLR3, LRRC27, DCN, SLIT2	528	202	17763	1.33236	1	0.994827	99.9612
UP_SEQ_FEATURE	repeat:LRR 8	6	0.977199	0.407749	LINGO2, LUM, LRIG1, TLR3, DCN, SLIT2	505	133	16021	1.43119	1	0.999892	99.9857
UP_SEQ_FEATURE	repeat:LRR 14	3	0.488599	0.520039	LRIG1, TLR3, SLIT2	505	55	16021	1.73044	1	0.999988	99.9996
UP_SEQ_FEATURE	repeat:LRR 6	7	1.14007	0.527905	LINGO2, AMIGO2, LUM, LRIG1, TLR3, DCN, SLIT2	505	185	16021	1.2004	1	0.999988	99.9997
UP_SEQ_FEATURE	repeat:LRR 4	8	1.30293	0.545207	LINGO2, AMIGO2, LUM, LRIG1, TLR3, LRRC27, DCN, SLIT2	505	221	16021	1.14841	1	0.999991	99.9998
UP_SEQ_FEATURE	repeat:LRR 7	6	0.977199	0.552217	LINGO2, LUM, LRIG1, TLR3, DCN, SLIT2	505	157	16021	1.21241	1	0.999991	99.9999
UP_SEQ_FEATURE	repeat:LRR 5	7	1.14007	0.618808	LINGO2, AMIGO2, LUM, LRIG1, TLR3, DCN, SLIT2	505	203	16021	1.09396	1	0.999999	100
UP_SEQ_FEATURE	repeat:LRR 3	8	1.30293	0.65489	LINGO2, AMIGO2, LUM, LRIG1, TLR3, LRRC27, DCN, SLIT2	505	245	16021	1.03591	1	1	100
SP_PIR_KEYWORDS	leucine-rich repeat	8	1.30293	0.70272	LINGO2, AMIGO2, LUM, LRIG1, TLR3, LRRC27, DCN, SLIT2	526	275	17854	0.987432	1	0.964652	100
UP_SEQ_FEATURE	repeat:LRR 2	8	1.30293	0.735861	LINGO2, AMIGO2, LUM, LRIG1, TLR3, LRRC27, DCN, SLIT2	505	266	16021	0.954128	1	1	100
UP_SEQ_FEATURE	repeat:LRR 1	8	1.30293	0.735861	LINGO2, AMIGO2, LUM, LRIG1, TLR3, LRRC27, DCN, SLIT2	505	266	16021	0.954128	1	1	100
Annotation Cluster 100	Enrichment Score: 0.5066962709129175
Category	Term	Count	%	PValue	Genes	List Total	Pop Hits	Pop Total	Fold Enrichment	Bonferroni	Benjamini	FDR
GOTERM_MF_FAT	GO:0008047~enzyme activator activity	12	1.9544	0.133584	GDI1, CAV1, RABEP2, NOXO1, SGSM2, TBC1D9, SGSM3, PCP2, GM3160, IGFBP3, ARAP1, FN1	402	249	13288	1.593	1	0.82824	87.9816
GOTERM_BP_FAT	GO:0051336~regulation of hydrolase activity	10	1.62866	0.141977	GDI1, SPRY2, CAV1, SGSM2, TBC1D9, SGSM3, LEPR, PML, ARAP1, ANGPTL4	413	196	13588	1.67861	1	0.906313	92.9216
GOTERM_BP_FAT	GO:0043087~regulation of GTPase activity	6	0.977199	0.151887	GDI1, SPRY2, SGSM2, TBC1D9, SGSM3, ARAP1	413	93	13588	2.12263	1	0.911321	94.21
GOTERM_MF_FAT	GO:0030695~GTPase regulator activity	15	2.443	0.206027	GDI1, RALGPS1, TBC1D9, MAP4K2, APPL2, RALGDS, RGL1, ARHGEF10, SRPX, RABEP2, SGSM2, SGSM3, PCP2, ARAP1, DNAJA3	402	361	13288	1.37347	1	0.89355	96.6922
GOTERM_MF_FAT	GO:0060589~nucleoside-triphosphatase regulator activity	15	2.443	0.220832	GDI1, RALGPS1, TBC1D9, MAP4K2, APPL2, RALGDS, RGL1, ARHGEF10, SRPX, RABEP2, SGSM2, SGSM3, PCP2, ARAP1, DNAJA3	402	367	13288	1.35101	1	0.897306	97.4953
GOTERM_BP_FAT	GO:0032318~regulation of Ras GTPase activity	5	0.814332	0.224385	SPRY2, SGSM2, TBC1D9, SGSM3, ARAP1	413	80	13588	2.0563	1	0.945207	98.7654
UP_SEQ_FEATURE	domain:Rab-GAP TBC	3	0.488599	0.278466	SGSM2, TBC1D9, SGSM3	505	33	16021	2.88407	1	0.998965	99.5975
INTERPRO	IPR000195:RabGAP/TBC	3	0.488599	0.31171	SGSM2, TBC1D9, SGSM3	528	38	17763	2.65595	1	0.988031	99.728
GOTERM_MF_FAT	GO:0005099~Ras GTPase activator activity	4	0.651466	0.312687	SGSM2, TBC1D9, SGSM3, ARAP1	402	65	13288	2.03414	1	0.944644	99.6075
GOTERM_BP_FAT	GO:0032313~regulation of Rab GTPase activity	3	0.488599	0.332126	SGSM2, TBC1D9, SGSM3	413	39	13588	2.53083	1	0.973834	99.907
GOTERM_BP_FAT	GO:0032483~regulation of Rab protein signal transduction	3	0.488599	0.332126	SGSM2, TBC1D9, SGSM3	413	39	13588	2.53083	1	0.973834	99.907
GOTERM_MF_FAT	GO:0005083~small GTPase regulator activity	9	1.4658	0.358857	GDI1, SGSM2, TBC1D9, SGSM3, MAP4K2, APPL2, ARAP1, ARHGEF10, DNAJA3	402	223	13288	1.33405	1	0.955467	99.8595
GOTERM_MF_FAT	GO:0005097~Rab GTPase activator activity	3	0.488599	0.374102	SGSM2, TBC1D9, SGSM3	402	43	13288	2.30614	1	0.957972	99.9016
SMART	SM00164:TBC	3	0.488599	0.385168	SGSM2, TBC1D9, SGSM3	320	38	9131	2.25271	1	0.959176	99.7925
GOTERM_MF_FAT	GO:0005096~GTPase activator activity	7	1.14007	0.523663	GDI1, RABEP2, SGSM2, TBC1D9, SGSM3, PCP2, ARAP1	402	192	13288	1.20512	1	0.98398	99.9983
GOTERM_BP_FAT	GO:0051056~regulation of small GTPase mediated signal transduction	8	1.30293	0.539361	SPRY2, SGSM2, TBC1D9, SGSM3, ARAP1, ARHGEF10, RGL1, RALGDS	413	228	13588	1.15441	1	0.993469	99.9998
GOTERM_BP_FAT	GO:0046578~regulation of Ras protein signal transduction	6	0.977199	0.645757	SPRY2, SGSM2, TBC1D9, SGSM3, ARAP1, ARHGEF10	413	181	13588	1.09063	1	0.997749	100
SP_PIR_KEYWORDS	GTPase activation	3	0.488599	0.912423	GDI1, TBC1D9, ARAP1	526	136	17854	0.748742	1	0.996952	100
Annotation Cluster 101	Enrichment Score: 0.5046410656840236
Category	Term	Count	%	PValue	Genes	List Total	Pop Hits	Pop Total	Fold Enrichment	Bonferroni	Benjamini	FDR
SP_PIR_KEYWORDS	membrane	189	30.7818	0.00763076	GPR126, SGMS2, PTGS1, MPV17, LPAR3, ATP2B1, LPHN2, INSIG2, ERAP1, ADAM8, PI16, OSBP2, GBP5, GPR133, AIG1, COLEC12, CD40, AP4M1, PIK3IP1, NPC1, PITPNM2, F3, ROR2, EXT1, ADD2, SLC2A12, RALGPS1, RTP4, ENPP3, PTPLAD2, SORCS1, ITGA10, RFFL, BC003331, PEMT, PPP2R2B, BLNK, MGAT4B, GAS2, GAS1, EPHA1, ABCG1, TGFBR3, TMEM119, PLA2G4B, STEAP3, NRP2, H2-D1, GJA1, APCDD1, CANT1, SLC24A3, CHST12, VKORC1, AGPAT…	526	5507	17854	1.16492	0.946805	0.110728	10.0726
UP_SEQ_FEATURE	topological domain:Cytoplasmic	95	15.4723	0.231575	NRP2, STEAP3, GPR126, SGMS2, CLDN3, SLC6A2, GRIK2, LEPR, H2-D1, LPAR3, GJA1, TLR3, TNFSF12, APCDD1, DDR2, CANT1, TAPBP, LPHN2, SLC1A5, PIGK, GLT8D2, SLC1A3, CD93, SLC24A3, CHST12, ST3GAL6, VKORC1, ERAP1, PI16, CD200R4, ADAM8, ODZ3, GHR, H2-K1, BST2, GPR133, STIM2, COLEC12, MRGPRF, CD40, PIK3IP1, MAN2A1, AMIGO2, THBD, ZFYVE27, F3, CLDN1, ROR2, EXT1, H2-T3, SLC2A12, PAM, CAV2, CAV1, HS3ST5, RTP4, A…	505	2780	16021	1.08412	1	0.998034	98.8336
UP_SEQ_FEATURE	transmembrane region	132	21.4984	0.451133	GPR126, SGMS2, SLC6A2, GRIK2, LPAR3, TLR3, MPV17, TNFSF12, TAPBP, LPHN2, GLT8D2, INSIG2, SLC25A22, ST3GAL6, ERAP1, PI16, ADAM8, ODZ3, RNF145, TOR1AIP2, BST2, GPR133, AIG1, STIM2, MRGPRF, COLEC12, CD40, PIK3IP1, NPC1, THBD, F3, ROR2, SLC25A39, EXT1, SLC2A12, PAM, CAV2, CAV1, RTP4, ADORA2B, ENPP3, TMEM216, PTPLAD2, UNC93B1, ITGB4, PAQR7, SORCS1, ITGA10, LRIG1, BC003331, ITGB7, PEMT, LMTK3, MGAT4B, …	505	4113	16021	1.01815	1	0.999953	99.996
UP_SEQ_FEATURE	topological domain:Extracellular	70	11.4007	0.489645	NRP2, GPR126, CLDN3, SLC6A2, GRIK2, LEPR, H2-D1, LPAR3, GJA1, TNFSF12, APCDD1, DDR2, LPHN2, SLC1A5, SLC1A3, CD93, SLC24A3, PI16, ADAM8, CD200R4, ODZ3, GHR, H2-K1, BST2, GPR133, STIM2, COLEC12, MRGPRF, CD40, PIK3IP1, AMIGO2, THBD, ZFYVE27, F3, CLDN1, ROR2, H2-T3, SLC2A12, ADORA2B, ENPP3, ITGB4, LRIG1, PAQR7, CLDN15, VCAM1, LINGO2, ITGB7, SHISA5, GPNMB, H2-Q2, PTPRD, H2-Q10, TMC3, ADAM23, MRC2, NLG…	505	2174	16021	1.0215	1	0.999979	99.9988
SP_PIR_KEYWORDS	transmembrane	147	23.9414	0.795184	PLXNA3, GPR126, SGMS2, SLC6A2, GRIK2, LPAR3, TLR3, MPV17, TSPAN8, TNFSF12, TAPBP, LPHN2, ATP2B1, GLT8D2, INSIG2, SLC25A22, ST3GAL6, ERAP1, PI16, ADAM8, ODZ3, RNF145, TOR1AIP2, BST2, GPR133, AIG1, H2-GS10, STIM2, MRGPRF, COLEC12, CD40, PIK3IP1, NPC1, THBD, F3, GM10499, ROR2, SLC25A39, EXT1, SLC2A12, PAM, CAV2, CAV1, RTP4, ADORA2B, IFITM3, ENPP3, TMEM216, PTPLAD2, UNC93B1, ITGB4, LRIG1, PAQR7, SORC…	526	5237	17854	0.952762	1	0.98208	100
GOTERM_CC_FAT	GO:0031224~intrinsic to membrane	164	26.7101	0.960212	PLXNA3, GPR126, SGMS2, SLC6A2, GRIK2, LPAR3, TLR3, MPV17, TSPAN8, TNFSF12, TAPBP, LPHN2, ATP2B1, GLT8D2, INSIG2, ANK2, SLC25A22, ST3GAL6, ERAP1, PI16, ADAM8, ODZ3, RNF145, TOR1AIP2, CLCA2, CLCA1, BST2, GPR133, AIG1, H2-GS10, STIM2, MRGPRF, COLEC12, CD40, PIK3IP1, NPC1, THBD, F3, GM10499, ROR2, SLC25A39, EXT1, SLC2A12, PAM, CAV2, CAV1, RTP4, ADORA2B, IFITM3, ENPP3, TMEM216, PTPLAD2, UNC93B1, ITGB4…	380	5914	12504	0.91249	1	0.999688	100
GOTERM_CC_FAT	GO:0016021~integral to membrane	154	25.0814	0.984537	PLXNA3, GPR126, SGMS2, SLC6A2, GRIK2, LPAR3, TLR3, MPV17, TSPAN8, TNFSF12, TAPBP, LPHN2, ATP2B1, GLT8D2, INSIG2, ANK2, SLC25A22, ST3GAL6, ERAP1, PI16, ADAM8, ODZ3, RNF145, TOR1AIP2, CLCA2, CLCA1, BST2, GPR133, AIG1, H2-GS10, STIM2, MRGPRF, COLEC12, CD40, PIK3IP1, NPC1, THBD, F3, GM10499, ROR2, SLC25A39, EXT1, SLC2A12, PAM, CAV2, CAV1, RTP4, ADORA2B, IFITM3, ENPP3, TMEM216, PTPLAD2, UNC93B1, ITGB4…	380	5709	12504	0.887618	1	0.999965	100
Annotation Cluster 102	Enrichment Score: 0.5014045007284161
Category	Term	Count	%	PValue	Genes	List Total	Pop Hits	Pop Total	Fold Enrichment	Bonferroni	Benjamini	FDR
INTERPRO	IPR017974:Claudin, conserved site	3	0.488599	0.137633	CLDN3, CLDN1, CLDN15	528	22	17763	4.58755	1	0.906224	90.3828
GOTERM_BP_FAT	GO:0016338~calcium-independent cell-cell adhesion	3	0.488599	0.153126	CLDN3, CLDN1, CLDN15	413	23	13588	4.2914	1	0.911722	94.3546
GOTERM_CC_FAT	GO:0005911~cell-cell junction	9	1.4658	0.155492	CLDN3, SGSM3, CLDN1, GJA1, ZYX, MYH9, AHNAK, CLDN15, SYNPO	380	173	12504	1.71183	1	0.710425	89.6422
INTERPRO	IPR006187:Claudin	3	0.488599	0.201268	CLDN3, CLDN1, CLDN15	528	28	17763	3.6045	1	0.956851	97.1385
SP_PIR_KEYWORDS	Tight junction	4	0.651466	0.266735	CLDN3, CLDN1, CLDN15, SYNPO	526	61	17854	2.22577	1	0.744824	98.6431
INTERPRO	IPR004031:PMP-22/EMP/MP20/Claudin	3	0.488599	0.289629	CLDN3, CLDN1, CLDN15	528	36	17763	2.8035	1	0.984997	99.5518
GOTERM_CC_FAT	GO:0005923~tight junction	4	0.651466	0.406364	CLDN3, CLDN1, CLDN15, SYNPO	380	76	12504	1.73186	1	0.905772	99.9085
GOTERM_CC_FAT	GO:0070160~occluding junction	4	0.651466	0.406364	CLDN3, CLDN1, CLDN15, SYNPO	380	76	12504	1.73186	1	0.905772	99.9085
KEGG_PATHWAY	mmu04670:Leukocyte transendothelial migration	6	0.977199	0.433885	VCAM1, RASSF5, CLDN3, CLDN1, CXCL12, CLDN15	209	119	5738	1.38426	1	0.914557	99.8853
GOTERM_CC_FAT	GO:0043296~apical junction complex	4	0.651466	0.59493	CLDN3, CLDN1, CLDN15, SYNPO	380	101	12504	1.30318	1	0.970497	99.9995
GOTERM_CC_FAT	GO:0016327~apicolateral plasma membrane	4	0.651466	0.608267	CLDN3, CLDN1, CLDN15, SYNPO	380	103	12504	1.27787	1	0.970404	99.9997
KEGG_PATHWAY	mmu04530:Tight junction	5	0.814332	0.72812	CLDN3, CLDN1, MYH9, PPP2R2B, CLDN15	209	135	5738	1.01684	1	0.9858	100
Annotation Cluster 103	Enrichment Score: 0.4997702972822379
Category	Term	Count	%	PValue	Genes	List Total	Pop Hits	Pop Total	Fold Enrichment	Bonferroni	Benjamini	FDR
GOTERM_BP_FAT	GO:0030855~epithelial cell differentiation	8	1.30293	0.0803626	AR, FOXA2, SPRR1A, PSAP, IRF6, PTGS1, ESR1, GJA1	413	123	13588	2.13988	1	0.816225	76.5153
GOTERM_BP_FAT	GO:0007398~ectoderm development	6	0.977199	0.377631	FGF7, FOXA2, SPRR1A, IRF6, PTGS1, COL1A1	413	133	13588	1.48424	1	0.980284	99.9726
GOTERM_BP_FAT	GO:0030216~keratinocyte differentiation	3	0.488599	0.429775	SPRR1A, IRF6, PTGS1	413	48	13588	2.0563	1	0.986372	99.994
GOTERM_BP_FAT	GO:0009913~epidermal cell differentiation	3	0.488599	0.460665	SPRR1A, IRF6, PTGS1	413	51	13588	1.93534	1	0.989156	99.9977
GOTERM_BP_FAT	GO:0008544~epidermis development	5	0.814332	0.527717	FGF7, SPRR1A, IRF6, PTGS1, COL1A1	413	125	13588	1.31603	1	0.992995	99.9998
Annotation Cluster 104	Enrichment Score: 0.49648063936645154
Category	Term	Count	%	PValue	Genes	List Total	Pop Hits	Pop Total	Fold Enrichment	Bonferroni	Benjamini	FDR
GOTERM_BP_FAT	GO:0032535~regulation of cellular component size	9	1.4658	0.116781	PLXNA3, LIMK1, CAPG, ESR1, PML, EVL, EAF2, NEFL, NEFM	413	161	13588	1.83917	1	0.880353	88.3237
GOTERM_BP_FAT	GO:0051129~negative regulation of cellular component organization	5	0.814332	0.311674	PLXNA3, CAPG, ESR1, TGFBR3, EVL	413	93	13588	1.76886	1	0.970931	99.8434
GOTERM_BP_FAT	GO:0033043~regulation of organelle organization	6	0.977199	0.502324	CAV1, CAPG, ESR1, PML, EVL, SYNPO	413	154	13588	1.28185	1	0.991605	99.9994
GOTERM_BP_FAT	GO:0010639~negative regulation of organelle organization	3	0.488599	0.564964	CAPG, ESR1, EVL	413	62	13588	1.59197	1	0.994786	99.9999
Annotation Cluster 105	Enrichment Score: 0.4959938665765757
Category	Term	Count	%	PValue	Genes	List Total	Pop Hits	Pop Total	Fold Enrichment	Bonferroni	Benjamini	FDR
GOTERM_BP_FAT	GO:0008652~cellular amino acid biosynthetic process	4	0.651466	0.148103	MRI1, GLUL, MTHFR, SLC1A3	413	44	13588	2.99098	1	0.909986	93.7467
GOTERM_BP_FAT	GO:0009309~amine biosynthetic process	5	0.814332	0.180426	MRI1, GLUL, MTHFR, SLC1A3, HDC	413	73	13588	2.25347	1	0.926848	96.7967
GOTERM_BP_FAT	GO:0046394~carboxylic acid biosynthetic process	5	0.814332	0.623132	MRI1, GLUL, MTHFR, SLC1A3, PTGS1	413	141	13588	1.16669	1	0.997111	100
GOTERM_BP_FAT	GO:0016053~organic acid biosynthetic process	5	0.814332	0.623132	MRI1, GLUL, MTHFR, SLC1A3, PTGS1	413	141	13588	1.16669	1	0.997111	100
Annotation Cluster 106	Enrichment Score: 0.4832652998506197
Category	Term	Count	%	PValue	Genes	List Total	Pop Hits	Pop Total	Fold Enrichment	Bonferroni	Benjamini	FDR
GOTERM_BP_FAT	GO:0003013~circulatory system process	6	0.977199	0.247104	CAV1, ANK2, F5, ADORA2B, PTGS1, ADRA1D	413	111	13588	1.77842	1	0.952421	99.2617
GOTERM_BP_FAT	GO:0008015~blood circulation	6	0.977199	0.247104	CAV1, ANK2, F5, ADORA2B, PTGS1, ADRA1D	413	111	13588	1.77842	1	0.952421	99.2617
SP_PIR_KEYWORDS	palmitate	9	1.4658	0.260376	CAV1, SGMS2, ADORA2B, GRIA1, F3, LPAR3, RFFL, GAP43, ADRA1D	526	206	17854	1.48295	1	0.747214	98.4706
UP_SEQ_FEATURE	lipid moiety-binding region:S-palmitoyl cysteine	8	1.30293	0.313062	CAV1, SGMS2, ADORA2B, GRIA1, F3, LPAR3, GAP43, ADRA1D	505	175	16021	1.45027	1	0.999469	99.8246
GOTERM_BP_FAT	GO:0035150~regulation of tube size	3	0.488599	0.429775	CAV1, ADORA2B, ADRA1D	413	48	13588	2.0563	1	0.986372	99.994
GOTERM_BP_FAT	GO:0050880~regulation of blood vessel size	3	0.488599	0.429775	CAV1, ADORA2B, ADRA1D	413	48	13588	2.0563	1	0.986372	99.994
GOTERM_BP_FAT	GO:0003018~vascular process in circulatory system	3	0.488599	0.450475	CAV1, ADORA2B, ADRA1D	413	50	13588	1.97404	1	0.988125	99.9968
Annotation Cluster 107	Enrichment Score: 0.470188058580623
Category	Term	Count	%	PValue	Genes	List Total	Pop Hits	Pop Total	Fold Enrichment	Bonferroni	Benjamini	FDR
GOTERM_BP_FAT	GO:0021904~dorsal/ventral neural tube patterning	3	0.488599	0.0832036	BMP4, FOXA2, GAS1	413	16	13588	6.16889	1	0.818656	77.7389
GOTERM_BP_FAT	GO:0048562~embryonic organ morphogenesis	9	1.4658	0.116781	BMP4, HOXB3, SPRY2, INSIG2, CLIC5, ROR2, GAS1, GFI1, TCF7L2	413	161	13588	1.83917	1	0.880353	88.3237
GOTERM_BP_FAT	GO:0021532~neural tube patterning	3	0.488599	0.163871	BMP4, FOXA2, GAS1	413	24	13588	4.11259	1	0.920024	95.4731
GOTERM_BP_FAT	GO:0035270~endocrine system development	5	0.814332	0.174398	BMP4, HOXB3, FOXA2, LY6E, NR3C1	413	72	13588	2.28477	1	0.925738	96.3639
GOTERM_BP_FAT	GO:0048705~skeletal system morphogenesis	7	1.14007	0.202474	BMP4, HOXB3, THRA, INSIG2, ROR2, GAS1, COL1A1	413	130	13588	1.77158	1	0.937099	98.0012
GOTERM_BP_FAT	GO:0051216~cartilage development	5	0.814332	0.211539	BMP4, HOXB3, THRA, ROR2, COL1A1	413	78	13588	2.10902	1	0.940624	98.3597
GOTERM_BP_FAT	GO:0021915~neural tube development	4	0.651466	0.462864	BMP4, FOXA2, GAS1, TCF7L2	413	83	13588	1.58558	1	0.989139	99.9979
GOTERM_BP_FAT	GO:0009953~dorsal/ventral pattern formation	3	0.488599	0.582304	BMP4, FOXA2, GAS1	413	64	13588	1.54222	1	0.995554	100
GOTERM_BP_FAT	GO:0048704~embryonic skeletal system morphogenesis	3	0.488599	0.582304	BMP4, HOXB3, GAS1	413	64	13588	1.54222	1	0.995554	100
GOTERM_BP_FAT	GO:0048706~embryonic skeletal system development	3	0.488599	0.721766	BMP4, HOXB3, GAS1	413	83	13588	1.18918	1	0.99911	100
GOTERM_BP_FAT	GO:0003002~regionalization	6	0.977199	0.781556	BMP4, HOXB3, FOXA2, ROR2, GAS1, POFUT1	413	214	13588	0.92245	1	0.999657	100
GOTERM_BP_FAT	GO:0009952~anterior/posterior pattern formation	4	0.651466	0.847207	HOXB3, FOXA2, ROR2, POFUT1	413	153	13588	0.86015	1	0.999889	100
GOTERM_BP_FAT	GO:0007389~pattern specification process	7	1.14007	0.865245	BMP4, HOXB3, FOXA2, ROR2, GAS1, CXCL12, POFUT1	413	284	13588	0.810933	1	0.999923	100
Annotation Cluster 108	Enrichment Score: 0.4698116979801725
Category	Term	Count	%	PValue	Genes	List Total	Pop Hits	Pop Total	Fold Enrichment	Bonferroni	Benjamini	FDR
GOTERM_BP_FAT	GO:0045165~cell fate commitment	9	1.4658	0.0788433	BMP4, SPRY2, FOXA2, MITF, POU2F1, PML, GAS1, GFI1, GAP43	413	147	13588	2.01433	1	0.816075	75.8352
GOTERM_BP_FAT	GO:0007423~sensory organ development	10	1.62866	0.377046	BMP4, SPRY2, SRPX, INSIG2, CLIC5, MITF, POU2F1, GM3160, GAS1, GFI1	413	257	13588	1.28018	1	0.980436	99.9721
GOTERM_BP_FAT	GO:0048592~eye morphogenesis	4	0.651466	0.381885	BMP4, SRPX, POU2F1, GAS1	413	73	13588	1.80278	1	0.981079	99.9756
GOTERM_BP_FAT	GO:0001654~eye development	6	0.977199	0.519441	BMP4, SRPX, MITF, POU2F1, GM3160, GAS1	413	157	13588	1.25735	1	0.992379	99.9997
GOTERM_BP_FAT	GO:0043010~camera-type eye development	4	0.651466	0.759125	BMP4, MITF, POU2F1, GAS1	413	130	13588	1.01233	1	0.999527	100
Annotation Cluster 109	Enrichment Score: 0.46875622334350703
Category	Term	Count	%	PValue	Genes	List Total	Pop Hits	Pop Total	Fold Enrichment	Bonferroni	Benjamini	FDR
INTERPRO	IPR003961:Fibronectin, type III	9	1.4658	0.207971	CLCA2, PTPRD, CLCA4, LEPR, COL6A3, ITGB4, EPHA1, GHR, FN1	528	191	17763	1.58523	1	0.958115	97.4955
INTERPRO	IPR003962:Fibronectin, type III subdomain	3	0.488599	0.256374	PTPRD, ITGB4, FN1	528	33	17763	3.05837	1	0.977082	99.0761
UP_SEQ_FEATURE	domain:Fibronectin type-III 4	4	0.651466	0.257966	PTPRD, LEPR, ITGB4, FN1	505	56	16021	2.26605	1	0.998759	99.3538
INTERPRO	IPR008957:Fibronectin, type III-like fold	8	1.30293	0.320016	PTPRD, LEPR, F3, COL6A3, ITGB4, EPHA1, GHR, FN1	528	187	17763	1.43923	1	0.989068	99.7755
SMART	SM00060:FN3	9	1.4658	0.351186	CLCA2, PTPRD, CLCA4, LEPR, COL6A3, ITGB4, EPHA1, GHR, FN1	320	191	9131	1.34455	1	0.946796	99.5891
UP_SEQ_FEATURE	domain:Fibronectin type-III 3	4	0.651466	0.412918	PTPRD, LEPR, ITGB4, FN1	505	74	16021	1.71485	1	0.999899	99.9877
UP_SEQ_FEATURE	domain:Fibronectin type-III 2	5	0.814332	0.52453	PTPRD, LEPR, ITGB4, EPHA1, FN1	505	120	16021	1.32186	1	0.999988	99.9997
UP_SEQ_FEATURE	domain:Fibronectin type-III 1	5	0.814332	0.531091	PTPRD, LEPR, ITGB4, EPHA1, FN1	505	121	16021	1.31094	1	0.999989	99.9997
Annotation Cluster 110	Enrichment Score: 0.4527082509563907
Category	Term	Count	%	PValue	Genes	List Total	Pop Hits	Pop Total	Fold Enrichment	Bonferroni	Benjamini	FDR
UP_SEQ_FEATURE	domain:ABC transporter	3	0.488599	0.0886553	TAP2, TAP1, ABCG1	505	16	16021	5.94839	1	0.973846	79.1696
INTERPRO	IPR003439:ABC transporter-like	4	0.651466	0.207675	TAP2, ABCA8B, TAP1, ABCG1	528	53	17763	2.53902	1	0.959689	97.4807
KEGG_PATHWAY	mmu02010:ABC transporters	4	0.651466	0.222495	TAP2, ABCA8B, TAP1, ABCG1	209	45	5738	2.4404	1	0.842722	94.9953
INTERPRO	IPR017871:ABC transporter, conserved site	4	0.651466	0.295449	TAP2, ABCA8B, TAP1, ABCG1	528	64	17763	2.10263	1	0.985718	99.6065
GOTERM_MF_FAT	GO:0043492~ATPase activity, coupled to movement of substances	5	0.814332	0.336113	ATP2B1, TAP2, ABCA8B, TAP1, ATP1A3	402	97	13288	1.70385	1	0.955913	99.7649
GOTERM_MF_FAT	GO:0042626~ATPase activity, coupled to transmembrane movement of substances	5	0.814332	0.336113	ATP2B1, TAP2, ABCA8B, TAP1, ATP1A3	402	97	13288	1.70385	1	0.955913	99.7649
GOTERM_MF_FAT	GO:0016820~hydrolase activity, acting on acid anhydrides, catalyzing transmembrane movement of substances	5	0.814332	0.336113	ATP2B1, TAP2, ABCA8B, TAP1, ATP1A3	402	97	13288	1.70385	1	0.955913	99.7649
INTERPRO	IPR003593:ATPase, AAA+ type, core	6	0.977199	0.389882	MOV10, BC006779, TAP2, ABCA8B, TAP1, ABCG1	528	138	17763	1.4627	1	0.994974	99.9596
GOTERM_MF_FAT	GO:0015405~P-P-bond-hydrolysis-driven transmembrane transporter activity	5	0.814332	0.404881	ATP2B1, TAP2, ABCA8B, TAP1, ATP1A3	402	107	13288	1.54461	1	0.966494	99.9533
GOTERM_MF_FAT	GO:0015399~primary active transmembrane transporter activity	5	0.814332	0.411709	ATP2B1, TAP2, ABCA8B, TAP1, ATP1A3	402	108	13288	1.53031	1	0.967749	99.9606
GOTERM_MF_FAT	GO:0042623~ATPase activity, coupled	8	1.30293	0.51008	DDX58, ATP2B1, XRCC3, TAP2, ABCA8B, TAP1, ATP1A3, MYH9	402	223	13288	1.18582	1	0.981945	99.9974
SMART	SM00382:AAA	6	0.977199	0.531344	MOV10, BC006779, TAP2, ABCA8B, TAP1, ABCG1	320	138	9131	1.24063	1	0.985257	99.9934
SP_PIR_KEYWORDS	nucleotide binding	3	0.488599	0.565313	MOV10, TAP2, TAP1	526	64	17854	1.59108	1	0.933072	99.999
SP_PIR_KEYWORDS	P-loop	3	0.488599	0.57377	MOV10, TAP2, TAP1	526	65	17854	1.5666	1	0.934242	99.9993
GOTERM_MF_FAT	GO:0016887~ATPase activity	9	1.4658	0.616794	DDX58, ATP2B1, XRCC3, TAP2, ABCA8B, TAP1, ATP1A3, MYH9, ABCG1	402	281	13288	1.05869	1	0.992505	99.9999
Annotation Cluster 111	Enrichment Score: 0.44097980477184845
Category	Term	Count	%	PValue	Genes	List Total	Pop Hits	Pop Total	Fold Enrichment	Bonferroni	Benjamini	FDR
INTERPRO	IPR011598:Helix-loop-helix DNA-binding	5	0.814332	0.245256	MITF, MGA, TCF4, MSC, MYCN	528	85	17763	1.97894	1	0.974772	98.8317
UP_SEQ_FEATURE	domain:Helix-loop-helix motif	6	0.977199	0.259095	MITF, PHTF1, MGA, TCF4, MSC, MYCN	505	109	16021	1.74632	1	0.998693	99.3702
UP_SEQ_FEATURE	DNA-binding region:Basic motif	7	1.14007	0.356186	DBP, MITF, PHTF1, MGA, TCF4, MSC, MYCN	505	154	16021	1.44203	1	0.999693	99.9413
INTERPRO	IPR001092:Basic helix-loop-helix dimerisation region bHLH	5	0.814332	0.419311	MITF, MGA, TCF4, MSC, MYCN	528	111	17763	1.51541	1	0.996247	99.9815
UP_SEQ_FEATURE	domain:Leucine-zipper	5	0.814332	0.43574	DBP, MITF, TCF4, IFI35, MYCN	505	107	16021	1.48247	1	0.999938	99.9937
SMART	SM00353:HLH	5	0.814332	0.546517	MITF, MGA, TCF4, MSC, MYCN	320	111	9131	1.28533	1	0.986296	99.9957
Annotation Cluster 112	Enrichment Score: 0.4397876965884723
Category	Term	Count	%	PValue	Genes	List Total	Pop Hits	Pop Total	Fold Enrichment	Bonferroni	Benjamini	FDR
UP_SEQ_FEATURE	nucleotide phosphate-binding region:PAPS	3	0.488599	0.208084	HS3ST5, CHST12, HS3ST1	505	27	16021	3.52497	1	0.997089	98.0599
GOTERM_MF_FAT	GO:0008146~sulfotransferase activity	3	0.488599	0.437774	HS3ST5, CHST12, HS3ST1	402	49	13288	2.02376	1	0.973985	99.9798
GOTERM_MF_FAT	GO:0016782~transferase activity, transferring sulfur-containing groups	3	0.488599	0.526197	HS3ST5, CHST12, HS3ST1	402	58	13288	1.70973	1	0.982597	99.9984
Annotation Cluster 113	Enrichment Score: 0.4391986382264799
Category	Term	Count	%	PValue	Genes	List Total	Pop Hits	Pop Total	Fold Enrichment	Bonferroni	Benjamini	FDR
GOTERM_MF_FAT	GO:0015370~solute:sodium symporter activity	4	0.651466	0.161085	SLC1A5, SLC1A3, SLC6A2, SLC28A1	402	46	13288	2.87432	1	0.869116	92.538
GOTERM_MF_FAT	GO:0015294~solute:cation symporter activity	5	0.814332	0.178339	SLC2A12, SLC1A5, SLC1A3, SLC6A2, SLC28A1	402	73	13288	2.26402	1	0.878955	94.5109
GOTERM_MF_FAT	GO:0015293~symporter activity	7	1.14007	0.20901	SLC2A12, SLC1A5, SLC1A3, SLC24A3, SLC6A2, SLC25A22, SLC28A1	402	132	13288	1.7529	1	0.889803	96.8712
GOTERM_MF_FAT	GO:0005275~amine transmembrane transporter activity	4	0.651466	0.296082	SLC1A5, SLC1A3, SLC6A2, SLC25A22	402	63	13288	2.09871	1	0.940281	99.4415
GOTERM_BP_FAT	GO:0015837~amine transport	5	0.814332	0.304801	SLC1A5, SLC1A3, LY6E, SLC6A2, SLC25A22	413	92	13588	1.78808	1	0.970499	99.814
SP_PIR_KEYWORDS	Symport	5	0.814332	0.399422	SLC1A5, SLC1A3, SLC24A3, SLC6A2, SLC25A22	526	109	17854	1.55702	1	0.866435	99.9147
GOTERM_MF_FAT	GO:0015171~amino acid transmembrane transporter activity	3	0.488599	0.448048	SLC1A5, SLC1A3, SLC25A22	402	50	13288	1.98328	1	0.974985	99.9846
GOTERM_BP_FAT	GO:0006865~amino acid transport	3	0.488599	0.638952	SLC1A5, SLC1A3, SLC25A22	413	71	13588	1.39017	1	0.997524	100
GOTERM_BP_FAT	GO:0046942~carboxylic acid transport	3	0.488599	0.806768	SLC1A5, SLC1A3, SLC25A22	413	99	13588	0.996992	1	0.999768	100
GOTERM_BP_FAT	GO:0015849~organic acid transport	3	0.488599	0.811227	SLC1A5, SLC1A3, SLC25A22	413	100	13588	0.987022	1	0.999777	100
Annotation Cluster 114	Enrichment Score: 0.4312284181254925
Category	Term	Count	%	PValue	Genes	List Total	Pop Hits	Pop Total	Fold Enrichment	Bonferroni	Benjamini	FDR
GOTERM_BP_FAT	GO:0002703~regulation of leukocyte mediated immunity	8	1.30293	0.00518989	H2-K1, H2-Q2, ADORA2B, H2-M3, TAP2, H2-BL, TNFSF12, CD40, H2-Q6, H2-Q7, H2-Q8	413	70	13588	3.76008	0.999982	0.343528	8.60576
GOTERM_BP_FAT	GO:0002696~positive regulation of leukocyte activation	4	0.651466	0.581469	ADORA2B, TNFSF12, CD40, DNAJA3	413	99	13588	1.32932	1	0.99557	100
GOTERM_BP_FAT	GO:0050867~positive regulation of cell activation	4	0.651466	0.595093	ADORA2B, TNFSF12, CD40, DNAJA3	413	101	13588	1.303	1	0.996086	100
GOTERM_BP_FAT	GO:0051251~positive regulation of lymphocyte activation	3	0.488599	0.783049	TNFSF12, CD40, DNAJA3	413	94	13588	1.05002	1	0.999662	100
GOTERM_BP_FAT	GO:0002694~regulation of leukocyte activation	4	0.651466	0.850309	ADORA2B, TNFSF12, CD40, DNAJA3	413	154	13588	0.854564	1	0.999893	100
GOTERM_BP_FAT	GO:0050865~regulation of cell activation	4	0.651466	0.856349	ADORA2B, TNFSF12, CD40, DNAJA3	413	156	13588	0.843608	1	0.999908	100
GOTERM_BP_FAT	GO:0051249~regulation of lymphocyte activation	3	0.488599	0.935652	TNFSF12, CD40, DNAJA3	413	144	13588	0.685432	1	0.999995	100
Annotation Cluster 115	Enrichment Score: 0.42754465699662986
Category	Term	Count	%	PValue	Genes	List Total	Pop Hits	Pop Total	Fold Enrichment	Bonferroni	Benjamini	FDR
GOTERM_BP_FAT	GO:0001655~urogenital system development	8	1.30293	0.155555	BMP4, PLAG1, AR, OSR1, PSAP, ESR1, RRM2B, SLIT2	413	146	13588	1.80278	1	0.912435	94.6281
GOTERM_BP_FAT	GO:0001656~metanephros development	3	0.488599	0.528755	BMP4, OSR1, SLIT2	413	58	13588	1.70176	1	0.992987	99.9998
GOTERM_BP_FAT	GO:0001822~kidney development	4	0.651466	0.634204	BMP4, OSR1, RRM2B, SLIT2	413	107	13588	1.22993	1	0.997414	100
Annotation Cluster 116	Enrichment Score: 0.427097527980839
Category	Term	Count	%	PValue	Genes	List Total	Pop Hits	Pop Total	Fold Enrichment	Bonferroni	Benjamini	FDR
GOTERM_BP_FAT	GO:0009314~response to radiation	7	1.14007	0.266958	THBD, SLC1A3, PDE1B, ARRB1, PML, ATP1A3, FTSJD2	413	143	13588	1.61053	1	0.959933	99.5349
GOTERM_BP_FAT	GO:0009416~response to light stimulus	5	0.814332	0.346204	SLC1A3, PDE1B, ARRB1, PML, ATP1A3	413	98	13588	1.67861	1	0.9766	99.9357
GOTERM_BP_FAT	GO:0010212~response to ionizing radiation	3	0.488599	0.429775	THBD, PML, FTSJD2	413	48	13588	2.0563	1	0.986372	99.994
GOTERM_BP_FAT	GO:0009628~response to abiotic stimulus	9	1.4658	0.492712	THBD, SLC1A3, PDE1B, ARRB1, PML, ATP1A3, FTSJD2, GFI1, COL1A1	413	251	13588	1.17971	1	0.991138	99.9992
Annotation Cluster 117	Enrichment Score: 0.4238870648966079
Category	Term	Count	%	PValue	Genes	List Total	Pop Hits	Pop Total	Fold Enrichment	Bonferroni	Benjamini	FDR
GOTERM_BP_FAT	GO:0051090~regulation of transcription factor activity	4	0.651466	0.265374	THRA, TGFBR3, TLR3, DNAJA3	413	59	13588	2.23056	1	0.95967	99.5172
GOTERM_BP_FAT	GO:0051101~regulation of DNA binding	4	0.651466	0.390139	THRA, TGFBR3, TLR3, DNAJA3	413	74	13588	1.77842	1	0.981683	99.9807
GOTERM_BP_FAT	GO:0051098~regulation of binding	4	0.651466	0.516726	THRA, TGFBR3, TLR3, DNAJA3	413	90	13588	1.46225	1	0.992328	99.9997
Annotation Cluster 118	Enrichment Score: 0.4232711490383849
Category	Term	Count	%	PValue	Genes	List Total	Pop Hits	Pop Total	Fold Enrichment	Bonferroni	Benjamini	FDR
GOTERM_BP_FAT	GO:0043009~chordate embryonic development	17	2.76873	0.209492	BMP4, LIMS1, AR, FOXA2, GJA1, GAS1, MYH9, MED21, TCF7L2, HOXB3, VCAM1, HBA-A1, MAN2A1, HBA-A2, LY6E, ROR2, TGFBR3, POFUT1	413	421	13588	1.32853	1	0.93973	98.2845
GOTERM_BP_FAT	GO:0009792~embryonic development ending in birth or egg hatching	17	2.76873	0.219489	BMP4, LIMS1, AR, FOXA2, GJA1, GAS1, MYH9, MED21, TCF7L2, HOXB3, VCAM1, HBA-A1, MAN2A1, HBA-A2, LY6E, ROR2, TGFBR3, POFUT1	413	425	13588	1.31603	1	0.942925	98.6234
GOTERM_BP_FAT	GO:0001701~in utero embryonic development	9	1.4658	0.564124	HBA-A1, VCAM1, HBA-A2, MAN2A1, AR, LY6E, TGFBR3, GJA1, MED21, MYH9	413	267	13588	1.10901	1	0.994805	99.9999
GOTERM_BP_FAT	GO:0003002~regionalization	6	0.977199	0.781556	BMP4, HOXB3, FOXA2, ROR2, GAS1, POFUT1	413	214	13588	0.92245	1	0.999657	100
Annotation Cluster 119	Enrichment Score: 0.41769172612145544
Category	Term	Count	%	PValue	Genes	List Total	Pop Hits	Pop Total	Fold Enrichment	Bonferroni	Benjamini	FDR
GOTERM_MF_FAT	GO:0005125~cytokine activity	8	1.30293	0.301278	BMP4, CXCL13, GM3160, TNFSF12, CCL5, CXCL12, THPO, CXCL10	402	180	13288	1.4691	1	0.941558	99.4995
GOTERM_BP_FAT	GO:0030335~positive regulation of cell migration	3	0.488599	0.309682	GM3160, CXCL12, CXCL10	413	37	13588	2.66763	1	0.971063	99.8354
GOTERM_BP_FAT	GO:0051272~positive regulation of cell motion	3	0.488599	0.354358	GM3160, CXCL12, CXCL10	413	41	13588	2.40737	1	0.978023	99.9482
GOTERM_BP_FAT	GO:0040017~positive regulation of locomotion	3	0.488599	0.38719	GM3160, CXCL12, CXCL10	413	44	13588	2.24323	1	0.98153	99.979
GOTERM_BP_FAT	GO:0051270~regulation of cell motion	5	0.814332	0.40835	PLXNA3, TGFBR3, GM3160, CXCL12, CXCL10	413	107	13588	1.53742	1	0.983979	99.9886
GOTERM_BP_FAT	GO:0040012~regulation of locomotion	5	0.814332	0.428852	HS3ST5, TGFBR3, GM3160, CXCL12, CXCL10	413	110	13588	1.49549	1	0.986417	99.9938
GOTERM_BP_FAT	GO:0030334~regulation of cell migration	4	0.651466	0.531579	TGFBR3, GM3160, CXCL12, CXCL10	413	92	13588	1.43047	1	0.993046	99.9998
Annotation Cluster 120	Enrichment Score: 0.3753297668775164
Category	Term	Count	%	PValue	Genes	List Total	Pop Hits	Pop Total	Fold Enrichment	Bonferroni	Benjamini	FDR
GOTERM_BP_FAT	GO:0006730~one-carbon metabolic process	6	0.977199	0.281807	CAR8, FTSJD2, GNMT, ALDH1L2, CAR3, SUV39H2	413	117	13588	1.68722	1	0.964234	99.6735
GOTERM_MF_FAT	GO:0008170~N-methyltransferase activity	3	0.488599	0.384934	PEMT, GNMT, SUV39H2	402	44	13288	2.25373	1	0.959855	99.9239
SP_PIR_KEYWORDS	s-adenosyl-l-methionine	4	0.651466	0.481026	PEMT, FTSJD2, GNMT, SUV39H2	526	88	17854	1.54286	1	0.902317	99.9887
SP_PIR_KEYWORDS	methyltransferase	5	0.814332	0.604191	PCMTD2, PEMT, FTSJD2, GNMT, SUV39H2	526	142	17854	1.19517	1	0.941562	99.9997
Annotation Cluster 121	Enrichment Score: 0.37483296515986203
Category	Term	Count	%	PValue	Genes	List Total	Pop Hits	Pop Total	Fold Enrichment	Bonferroni	Benjamini	FDR
INTERPRO	IPR000203:GPS	3	0.488599	0.245292	LPHN2, GPR126, GPR133	528	32	17763	3.15394	1	0.97357	98.8326
UP_SEQ_FEATURE	domain:GPS	3	0.488599	0.254927	LPHN2, GPR126, GPR133	505	31	16021	3.07014	1	0.998753	99.3076
SMART	SM00303:GPS	3	0.488599	0.30833	LPHN2, GPR126, GPR133	320	32	9131	2.6751	1	0.930508	99.0742
INTERPRO	IPR000832:GPCR, family 2, secretin-like	3	0.488599	0.376833	LPHN2, GPR126, GPR133	528	44	17763	2.29378	1	0.994665	99.9435
INTERPRO	IPR017983:GPCR, family 2, secretin-like, conserved site	3	0.488599	0.387456	LPHN2, GPR126, GPR133	528	45	17763	2.2428	1	0.995044	99.957
INTERPRO	IPR017981:GPCR, family 2-like	3	0.488599	0.516873	LPHN2, GPR126, GPR133	528	58	17763	1.74011	1	0.998557	99.999
GOTERM_BP_FAT	GO:0007218~neuropeptide signaling pathway	3	0.488599	0.689393	LPHN2, GPR126, GPR133	413	78	13588	1.26541	1	0.99858	100
GOTERM_BP_FAT	GO:0007186~G-protein coupled receptor protein signaling pathway	9	1.4658	1	LPHN2, GPR126, ADORA2B, GNB2, GPR133, LPAR3, MRGPRF, AGRN, ADRA1D	413	1877	13588	0.157755	1	1	100
Annotation Cluster 122	Enrichment Score: 0.3655340480952044
Category	Term	Count	%	PValue	Genes	List Total	Pop Hits	Pop Total	Fold Enrichment	Bonferroni	Benjamini	FDR
GOTERM_BP_FAT	GO:0046649~lymphocyte activation	9	1.4658	0.224151	HDAC5, H2-M3, SLA2, CD40, MYH9, CXCL12, DNAJA3, HDAC7, BLNK	413	191	13588	1.5503	1	0.945882	98.7589
GOTERM_BP_FAT	GO:0001775~cell activation	10	1.62866	0.329116	HDAC5, H2-M3, SLA2, EVL, CD40, MYH9, CXCL12, DNAJA3, HDAC7, BLNK	413	246	13588	1.33743	1	0.973587	99.8995
GOTERM_BP_FAT	GO:0045321~leukocyte activation	9	1.4658	0.347145	HDAC5, H2-M3, SLA2, CD40, MYH9, CXCL12, DNAJA3, HDAC7, BLNK	413	219	13588	1.35208	1	0.976528	99.9373
GOTERM_BP_FAT	GO:0042113~B cell activation	4	0.651466	0.422855	HDAC5, CD40, HDAC7, BLNK	413	78	13588	1.68722	1	0.985509	99.9926
GOTERM_BP_FAT	GO:0042110~T cell activation	5	0.814332	0.469246	H2-M3, SLA2, MYH9, CXCL12, DNAJA3	413	116	13588	1.41813	1	0.989561	99.9983
GOTERM_BP_FAT	GO:0002521~leukocyte differentiation	5	0.814332	0.628677	HDAC5, MITF, MYH9, DNAJA3, HDAC7	413	142	13588	1.15848	1	0.997266	100
GOTERM_BP_FAT	GO:0030098~lymphocyte differentiation	3	0.488599	0.864651	HDAC5, DNAJA3, HDAC7	413	114	13588	0.865809	1	0.999923	100
Annotation Cluster 123	Enrichment Score: 0.34289846168513344
Category	Term	Count	%	PValue	Genes	List Total	Pop Hits	Pop Total	Fold Enrichment	Bonferroni	Benjamini	FDR
GOTERM_BP_FAT	GO:0008202~steroid metabolic process	8	1.30293	0.217254	NPC1, OSBP2, INSIG2, CYP11A1, LEPR, OSBPL7, ESR1, NR3C1	413	161	13588	1.63482	1	0.942834	98.5536
GOTERM_BP_FAT	GO:0008203~cholesterol metabolic process	3	0.488599	0.631244	INSIG2, CYP11A1, LEPR	413	70	13588	1.41003	1	0.997332	100
GOTERM_BP_FAT	GO:0016125~sterol metabolic process	3	0.488599	0.682559	INSIG2, CYP11A1, LEPR	413	77	13588	1.28185	1	0.998423	100
Annotation Cluster 124	Enrichment Score: 0.32288918284512175
Category	Term	Count	%	PValue	Genes	List Total	Pop Hits	Pop Total	Fold Enrichment	Bonferroni	Benjamini	FDR
GOTERM_BP_FAT	GO:0003006~reproductive developmental process	12	1.9544	0.179263	BMP4, PLAG1, AR, OSR1, TDRD7, PSAP, LEPR, ESR1, ROR2, PPP2R2B, CXCL12, TCF7L2	413	264	13588	1.49549	1	0.92908	96.7172
GOTERM_BP_FAT	GO:0007281~germ cell development	4	0.651466	0.595093	BMP4, TDRD7, PPP2R2B, CXCL12	413	101	13588	1.303	1	0.996086	100
GOTERM_BP_FAT	GO:0048610~reproductive cellular process	6	0.977199	0.605988	BMP4, AR, TDRD7, PSAP, PPP2R2B, CXCL12	413	173	13588	1.14107	1	0.996521	100
GOTERM_BP_FAT	GO:0007276~gamete generation	9	1.4658	0.7905	BMP4, SYCP3, TDRD7, LEPR, DZIP1, PAQR7, 4930526A20RIK, PPP2R2B, CXCL12	413	331	13588	0.894582	1	0.999695	100
Annotation Cluster 125	Enrichment Score: 0.31954494828553776
Category	Term	Count	%	PValue	Genes	List Total	Pop Hits	Pop Total	Fold Enrichment	Bonferroni	Benjamini	FDR
INTERPRO	IPR000315:Zinc finger, B-box	4	0.651466	0.295449	TRIM65, TRIM45, PML, TRIM21	528	64	17763	2.10263	1	0.985718	99.6065
UP_SEQ_FEATURE	zinc finger region:RING-type	8	1.30293	0.318114	TRIM65, DTX3L, TRIM45, PML, FTSJD2, TRIM25, RFFL, TRIM21	505	176	16021	1.44203	1	0.999407	99.8451
INTERPRO	IPR006574:SPRY-associated	3	0.488599	0.333641	TRIM65, TRIM25, TRIM21	528	40	17763	2.52315	1	0.990391	99.837
INTERPRO	IPR018355:SPla/RYanodine receptor subgroup	3	0.488599	0.387456	TRIM65, TRIM25, TRIM21	528	45	17763	2.2428	1	0.995044	99.957
SMART	SM00336:BBOX	4	0.651466	0.388193	TRIM65, TRIM45, PML, TRIM21	320	64	9131	1.7834	1	0.956539	99.8051
SMART	SM00589:PRY	3	0.488599	0.409996	TRIM65, TRIM25, TRIM21	320	40	9131	2.14008	1	0.962042	99.8771
SMART	SM00449:SPRY	3	0.488599	0.469775	TRIM65, TRIM25, TRIM21	320	45	9131	1.90229	1	0.97579	99.9684
INTERPRO	IPR017907:Zinc finger, RING-type, conserved site	9	1.4658	0.476098	TRIM65, TRIM45, PML, FTSJD2, TRIM25, RFFL, TRIM21, RNF31, RNF145	528	254	17763	1.19204	1	0.99797	99.9964
INTERPRO	IPR003879:Butyrophylin-like	3	0.488599	0.478957	TRIM65, TRIM25, TRIM21	528	54	17763	1.869	1	0.997957	99.9967
UP_SEQ_FEATURE	domain:B30.2/SPRY	3	0.488599	0.548754	TRIM65, TRIM25, TRIM21	505	58	16021	1.64094	1	0.999991	99.9999
INTERPRO	IPR001841:Zinc finger, RING-type	9	1.4658	0.616945	ATRX, TRIM65, TRIM45, PML, FTSJD2, TRIM25, RFFL, TRIM21, RNF145	528	286	17763	1.05867	1	0.99966	100
INTERPRO	IPR018957:Zinc finger, C3HC4 RING-type	7	1.14007	0.635207	TRIM65, TRIM45, PML, FTSJD2, TRIM25, TRIM21, RNF145	528	219	17763	1.07532	1	0.99974	100
INTERPRO	IPR003877:SPla/RYanodine receptor SPRY	3	0.488599	0.663683	TRIM65, TRIM25, TRIM21	528	76	17763	1.32798	1	0.999835	100
INTERPRO	IPR001870:B302 (SPRY)-like	3	0.488599	0.690983	TRIM65, TRIM25, TRIM21	528	80	17763	1.26158	1	0.999896	100
SMART	SM00184:RING	9	1.4658	0.788098	ATRX, TRIM65, TRIM45, PML, FTSJD2, TRIM25, RFFL, TRIM21, RNF145	320	286	9131	0.897935	1	0.999101	100
Annotation Cluster 126	Enrichment Score: 0.31055989535390166
Category	Term	Count	%	PValue	Genes	List Total	Pop Hits	Pop Total	Fold Enrichment	Bonferroni	Benjamini	FDR
GOTERM_BP_FAT	GO:0005996~monosaccharide metabolic process	8	1.30293	0.359405	MAN2A1, GM8055, MAN2B2, UGT1A6B, GNMT, PCK2, POFUT1, CPT1A	413	191	13588	1.37804	1	0.978134	99.9548
GOTERM_BP_FAT	GO:0019318~hexose metabolic process	7	1.14007	0.406253	MAN2A1, GM8055, MAN2B2, GNMT, PCK2, POFUT1, CPT1A	413	169	13588	1.36275	1	0.983779	99.9878
GOTERM_BP_FAT	GO:0006006~glucose metabolic process	4	0.651466	0.801568	GM8055, GNMT, PCK2, CPT1A	413	140	13588	0.940021	1	0.99975	100
Annotation Cluster 127	Enrichment Score: 0.3079139536094241
Category	Term	Count	%	PValue	Genes	List Total	Pop Hits	Pop Total	Fold Enrichment	Bonferroni	Benjamini	FDR
GOTERM_CC_FAT	GO:0000118~histone deacetylase complex	4	0.651466	0.0717549	HDAC5, SAP18, APPL2, HDAC7	380	32	12504	4.11316	1	0.572324	63.1751
GOTERM_CC_FAT	GO:0016585~chromatin remodeling complex	4	0.651466	0.192873	HDAC5, SAP18, APPL2, HDAC7	380	50	12504	2.63242	1	0.732847	94.3575
SP_PIR_KEYWORDS	chromatin regulator	7	1.14007	0.49809	HDAC5, FOXA2, DTX3L, FTSJD2, NR3C1, HDAC7, SUV39H2	526	192	17854	1.2375	1	0.907312	99.9929
GOTERM_MF_FAT	GO:0003682~chromatin binding	5	0.814332	0.692395	ATRX, MITF, FTSJD2, HDAC7, SUV39H2	402	155	13288	1.06628	1	0.996259	100
GOTERM_BP_FAT	GO:0016568~chromatin modification	7	1.14007	0.725082	HDAC5, FTSJD2, SAP18, NR3C1, MAP3K12, HDAC7, SUV39H2	413	236	13588	0.975869	1	0.999151	100
GOTERM_BP_FAT	GO:0016570~histone modification	3	0.488599	0.772867	FTSJD2, MAP3K12, SUV39H2	413	92	13588	1.07285	1	0.999611	100
GOTERM_BP_FAT	GO:0016569~covalent chromatin modification	3	0.488599	0.792828	FTSJD2, MAP3K12, SUV39H2	413	96	13588	1.02815	1	0.999707	100
GOTERM_BP_FAT	GO:0051276~chromosome organization	10	1.62866	0.868378	HDAC5, SMG6, AIFM2, SYCP3, FTSJD2, SAP18, NR3C1, MAP3K12, HDAC7, SUV39H2	413	404	13588	0.814374	1	0.999928	100
GOTERM_BP_FAT	GO:0006325~chromatin organization	7	1.14007	0.919621	HDAC5, FTSJD2, SAP18, NR3C1, MAP3K12, HDAC7, SUV39H2	413	315	13588	0.731127	1	0.99999	100
Annotation Cluster 128	Enrichment Score: 0.306630780190307
Category	Term	Count	%	PValue	Genes	List Total	Pop Hits	Pop Total	Fold Enrichment	Bonferroni	Benjamini	FDR
GOTERM_BP_FAT	GO:0010638~positive regulation of organelle organization	3	0.488599	0.470744	CAV1, PML, SYNPO	413	52	13588	1.89812	1	0.989447	99.9983
GOTERM_BP_FAT	GO:0033043~regulation of organelle organization	6	0.977199	0.502324	CAV1, CAPG, ESR1, PML, EVL, SYNPO	413	154	13588	1.28185	1	0.991605	99.9994
GOTERM_BP_FAT	GO:0051130~positive regulation of cellular component organization	5	0.814332	0.508556	CAV1, LIMK1, PML, NEFL, SYNPO	413	122	13588	1.34839	1	0.991928	99.9995
Annotation Cluster 129	Enrichment Score: 0.29494104968491086
Category	Term	Count	%	PValue	Genes	List Total	Pop Hits	Pop Total	Fold Enrichment	Bonferroni	Benjamini	FDR
GOTERM_BP_FAT	GO:0042692~muscle cell differentiation	5	0.814332	0.475881	BMP4, CAV2, AGRN, MYH9, CAPN3	413	117	13588	1.40601	1	0.989846	99.9986
GOTERM_BP_FAT	GO:0055002~striated muscle cell development	3	0.488599	0.490558	CAV2, AGRN, CAPN3	413	54	13588	1.82782	1	0.991014	99.9991
GOTERM_BP_FAT	GO:0051146~striated muscle cell differentiation	4	0.651466	0.509205	CAV2, AGRN, MYH9, CAPN3	413	89	13588	1.47868	1	0.991875	99.9995
GOTERM_BP_FAT	GO:0055001~muscle cell development	3	0.488599	0.556101	CAV2, AGRN, CAPN3	413	61	13588	1.61807	1	0.994436	99.9999
Annotation Cluster 130	Enrichment Score: 0.2893011121128053
Category	Term	Count	%	PValue	Genes	List Total	Pop Hits	Pop Total	Fold Enrichment	Bonferroni	Benjamini	FDR
UP_SEQ_FEATURE	repeat:Solcar 3	3	0.488599	0.404988	SLC25A22, SLC25A39, SLC25A42	505	44	16021	2.16305	1	0.999894	99.9845
INTERPRO	IPR001993:Mitochondrial substrate carrier	3	0.488599	0.429098	SLC25A22, SLC25A39, SLC25A42	528	49	17763	2.05972	1	0.996463	99.9859
UP_SEQ_FEATURE	repeat:Solcar 2	3	0.488599	0.437772	SLC25A22, SLC25A39, SLC25A42	505	47	16021	2.02498	1	0.999936	99.9941
UP_SEQ_FEATURE	repeat:Solcar 1	3	0.488599	0.437772	SLC25A22, SLC25A39, SLC25A42	505	47	16021	2.02498	1	0.999936	99.9941
INTERPRO	IPR018108:Mitochondrial substrate/solute carrier	3	0.488599	0.459328	SLC25A22, SLC25A39, SLC25A42	528	52	17763	1.94089	1	0.997691	99.994
GOTERM_CC_FAT	GO:0005743~mitochondrial inner membrane	9	1.4658	0.679156	CYP11A1, UGT1A6B, ABCA8B, SLC25A22, MPV17, RHOT2, SLC25A39, SLC25A42, CPT1A	380	296	12504	1.0005	1	0.983743	100
SP_PIR_KEYWORDS	mitochondrion inner membrane	4	0.651466	0.908458	SLC25A22, MPV17, SLC25A39, SLC25A42	526	183	17854	0.741923	1	0.996731	100
Annotation Cluster 131	Enrichment Score: 0.2784586339153411
Category	Term	Count	%	PValue	Genes	List Total	Pop Hits	Pop Total	Fold Enrichment	Bonferroni	Benjamini	FDR
GOTERM_BP_FAT	GO:0001932~regulation of protein amino acid phosphorylation	6	0.977199	0.305446	BMP4, CAV1, GM3160, PDGFD, IGFBP3, GHR	413	121	13588	1.63144	1	0.970285	99.817
GOTERM_BP_FAT	GO:0031399~regulation of protein modification process	7	1.14007	0.384518	BMP4, CAV1, PML, GM3160, PDGFD, IGFBP3, GHR	413	165	13588	1.39579	1	0.981156	99.9774
GOTERM_BP_FAT	GO:0051247~positive regulation of protein metabolic process	5	0.814332	0.422037	BMP4, SGSM3, PML, GM3160, GHR	413	109	13588	1.50921	1	0.985575	99.9924
GOTERM_BP_FAT	GO:0031401~positive regulation of protein modification process	4	0.651466	0.422855	BMP4, PML, GM3160, GHR	413	78	13588	1.68722	1	0.985509	99.9926
GOTERM_BP_FAT	GO:0050730~regulation of peptidyl-tyrosine phosphorylation	3	0.488599	0.480709	CAV1, PDGFD, GHR	413	53	13588	1.86231	1	0.990191	99.9988
GOTERM_BP_FAT	GO:0001934~positive regulation of protein amino acid phosphorylation	3	0.488599	0.5099	BMP4, GM3160, GHR	413	56	13588	1.76254	1	0.991827	99.9996
GOTERM_BP_FAT	GO:0042327~positive regulation of phosphorylation	3	0.488599	0.547112	BMP4, GM3160, GHR	413	60	13588	1.64504	1	0.993772	99.9999
GOTERM_BP_FAT	GO:0010562~positive regulation of phosphorus metabolic process	3	0.488599	0.564964	BMP4, GM3160, GHR	413	62	13588	1.59197	1	0.994786	99.9999
GOTERM_BP_FAT	GO:0045937~positive regulation of phosphate metabolic process	3	0.488599	0.564964	BMP4, GM3160, GHR	413	62	13588	1.59197	1	0.994786	99.9999
GOTERM_BP_FAT	GO:0032270~positive regulation of cellular protein metabolic process	4	0.651466	0.588317	BMP4, PML, GM3160, GHR	413	100	13588	1.31603	1	0.99587	100
GOTERM_BP_FAT	GO:0042325~regulation of phosphorylation	9	1.4658	0.657063	BMP4, SPRY2, CAV1, LPAR3, GM3160, HGF, PDGFD, IGFBP3, GHR	413	290	13588	1.02106	1	0.998039	100
GOTERM_BP_FAT	GO:0051174~regulation of phosphorus metabolic process	9	1.4658	0.697154	BMP4, SPRY2, CAV1, LPAR3, GM3160, HGF, PDGFD, IGFBP3, GHR	413	301	13588	0.983743	1	0.998723	100
GOTERM_BP_FAT	GO:0019220~regulation of phosphate metabolic process	9	1.4658	0.697154	BMP4, SPRY2, CAV1, LPAR3, GM3160, HGF, PDGFD, IGFBP3, GHR	413	301	13588	0.983743	1	0.998723	100
GOTERM_BP_FAT	GO:0032268~regulation of cellular protein metabolic process	8	1.30293	0.749596	BMP4, CAV1, PML, GM3160, IGF2BP3, PDGFD, IGFBP3, GHR	413	280	13588	0.940021	1	0.99946	100
Annotation Cluster 132	Enrichment Score: 0.2775244724263736
Category	Term	Count	%	PValue	Genes	List Total	Pop Hits	Pop Total	Fold Enrichment	Bonferroni	Benjamini	FDR
SP_PIR_KEYWORDS	activator	22	3.58306	0.0493405	PLAG1, GLIS3, PTOV1, FOXA2, MITF, PML, TEAD1, NFYB, STAT1, MED21, TCF7L2, STAT2, IRF9, MAMSTR, DBP, IRF7, MNDA, POU2F1, EAF2, TCF4, D14ERTD668E, NFIB	526	484	17854	1.54286	1	0.356249	50.406
GOTERM_BP_FAT	GO:0010628~positive regulation of gene expression	19	3.09446	0.227816	BMP4, GLIS3, AR, THRA, FOXA2, MITF, ESR1, TEAD1, GM3160, NFYB, MED21, TCF7L2, ZFP287, IRF6, POU2F1, EAF2, AGRN, ARAP1, NFIB	413	488	13588	1.28097	1	0.945386	98.8565
SP_PIR_KEYWORDS	transcription regulation	48	7.81759	0.426182	EID1, PTOV1, GLIS3, AEBP1, THRA, FOXA2, MITF, PML, NFYB, NR3C1, MAF1, MED21, TCF7L2, MAMSTR, SND1, PHTF1, POU2F1, PER3, GFI1, TCF4, D14ERTD668E, PLAG1, AR, ESR1, TEAD1, SAP18, STAT1, MSC, SUV39H2, ZFP27, STAT2, IRF9, HDAC5, HOXB3, ZFP579, ZFP287, DBP, IRF6, ARRB1, IRF7, PARP14, MNDA, MGA, EAF2, VGLL4, HDAC7, ADAR, NFIB	526	1546	17854	1.05386	1	0.875771	99.9546
GOTERM_MF_FAT	GO:0030528~transcription regulator activity	37	6.02606	0.553924	EID1, SUPT3H, GLIS3, AEBP1, THRA, FOXA2, ZNFX1, MITF, PML, NFYB, NR3C1, MAF1, MED21, POU2F1, PDE8B, TCF4, AR, ESR1, TEAD1, STAT1, MSC, STAT2, MYCN, IRF9, HDAC5, ATRX, HOXB3, ZFP287, DBP, IRF6, IRF7, MNDA, MGA, EAF2, ARAP1, HDAC7, NFIB	402	1206	13288	1.01412	1	0.98644	99.9993
GOTERM_MF_FAT	GO:0003700~transcription factor activity	24	3.90879	0.567241	GLIS3, AR, THRA, FOXA2, ZNFX1, MITF, ESR1, TEAD1, NFYB, NR3C1, STAT1, STAT2, MYCN, ATRX, HOXB3, IRF9, ZFP287, DBP, IRF6, IRF7, POU2F1, MGA, ARAP1, NFIB	402	776	13288	1.02231	1	0.988002	99.9996
SP_PIR_KEYWORDS	dna-binding	41	6.67752	0.607817	GLIS3, XRCC3, AEBP1, THRA, FOXA2, MITF, PML, GM3160, NFYB, NR3C1, TCF7L2, PHTF1, POU2F1, GFI1, TCF4, ZBP1, RBMS1, PLAG1, AR, AIFM2, SMG6, SETBP1, ESR1, TEAD1, STAT1, MSC, TRIM21, MYCN, STAT2, IRF9, ATRX, HOXB3, ZFP579, ZFP287, SYCP3, DBP, IRF6, IRF7, MGA, NFIB, ADAR	526	1404	17854	0.991212	1	0.940562	99.9998
SP_PIR_KEYWORDS	Transcription	49	7.98046	0.74521	AEBP1, THRA, FOXA2, MITF, MPV17, MAF1, MED21, MAMSTR, SND1, PHTF1, AR, ESR1, MSC, ZFP27, ARRB1, PARP14, MNDA, MGA, VGLL4, GLIS3, PTOV1, EID1, PML, NFYB, NR3C1, TCF7L2, POU2F1, PER3, GFI1, TCF4, D14ERTD668E, PLAG1, SAP18, TEAD1, STAT1, STAT2, SUV39H2, HDAC5, HOXB3, IRF9, ZFP579, ZFP287, DBP, IRF6, IRF7, EAF2, HDAC7, NFIB, ADAR	526	1769	17854	0.940195	1	0.97366	100
GOTERM_BP_FAT	GO:0006355~regulation of transcription, DNA-dependent	41	6.67752	0.784183	EID1, GLIS3, AEBP1, THRA, FOXA2, ZNFX1, MITF, GM3160, NFYB, NR3C1, MAF1, MED21, TCF7L2, POU2F1, YEATS2, PDE8B, PER3, AGRN, TCF4, BMP4, AR, SLA2, ESR1, TEAD1, SAP18, STAT1, STAT2, MYCN, ZFP27, IRF9, HDAC5, HOXB3, ATRX, ZFP287, DBP, IRF6, IRF7, MNDA, MGA, HDAC7, NFIB	413	1465	13588	0.920771	1	0.999665	100
GOTERM_BP_FAT	GO:0051252~regulation of RNA metabolic process	41	6.67752	0.81502	EID1, GLIS3, AEBP1, THRA, FOXA2, ZNFX1, MITF, GM3160, NFYB, NR3C1, MAF1, MED21, TCF7L2, POU2F1, YEATS2, PDE8B, PER3, AGRN, TCF4, BMP4, AR, SLA2, ESR1, TEAD1, SAP18, STAT1, STAT2, MYCN, ZFP27, IRF9, HDAC5, HOXB3, ATRX, ZFP287, DBP, IRF6, IRF7, MNDA, MGA, HDAC7, NFIB	413	1488	13588	0.906539	1	0.99979	100
GOTERM_BP_FAT	GO:0006350~transcription	49	7.98046	0.822038	AEBP1, THRA, FOXA2, MITF, MPV17, MAF1, MED21, MAMSTR, SND1, PHTF1, AR, ESR1, MSC, ZFP27, PARP14, MNDA, MGA, VGLL4, SUPT3H, GLIS3, PTOV1, EID1, PML, NFYB, NR3C1, TCF7L2, POU2F1, PER3, GFI1, TCF4, D14ERTD668E, PLAG1, SAP18, TEAD1, STAT1, STAT2, SUV39H2, HDAC5, HOXB3, IRF9, ZFP579, ZFP287, DBP, IRF6, IRF7, EAF2, HDAC7, NFIB, ADAR	413	1772	13588	0.909783	1	0.999816	100
GOTERM_MF_FAT	GO:0003677~DNA binding	48	7.81759	0.860374	GLIS3, SUPT3H, XRCC3, AEBP1, IFIH1, THRA, FOXA2, ZNFX1, MITF, PML, GM3160, NFYB, NR3C1, TCF7L2, GIN1, PRDM11, PHTF1, POU2F1, GFI1, TCF4, ZBP1, RBMS1, PLAG1, AR, AIFM2, SMG6, SETBP1, ESR1, TEAD1, TREX1, STAT1, MSC, TRIM21, MYCN, STAT2, IRF9, HOXB3, ATRX, ZFP287, ZFP579, SYCP3, DBP, IRF6, IRF7, MGA, ARAP1, NFIB, ADAR	402	1781	13288	0.890863	1	0.999789	100
GOTERM_BP_FAT	GO:0045449~regulation of transcription	61	9.93485	0.861597	AEBP1, THRA, FOXA2, ZNFX1, MITF, TLR3, MED21, MAF1, MAMSTR, SND1, YEATS2, PHTF1, PDE8B, AR, SLA2, ESR1, MSC, MYCN, ZFP27, PARP14, MNDA, MGA, VGLL4, EID1, PTOV1, GLIS3, PML, GM3160, NFYB, NR3C1, TCF7L2, POU2F1, AGRN, PER3, GFI1, TCF4, DNAJA3, D14ERTD668E, BMP4, PLAG1, TEAD1, SAP18, STAT1, ABCG1, SUV39H2, STAT2, IRF9, HOXB3, ATRX, HDAC5, ZFP579, ZFP287, DBP, IRF6, IRF7, TGFBR3, EAF2, HDAC7, ARAP1, …	413	2227	13588	0.901187	1	0.999918	100
SP_PIR_KEYWORDS	nucleus	100	16.2866	0.929097	XRCC3, THRA, ZC3HAV1, DZIP1, MPV17, MED21, MAF1, MAMSTR, SND1, TRIM45, PHTF1, YEATS2, RBMS1, RPP25, DTX3L, IFI202B, UXT, PARP12, SYCP3, ARRB1, PARP14, CELF4, MNDA, MGA, VGLL4, EID1, CAV2, IFIH1, BEX1, RRM2B, IGF2BP3, IFI35, TRIM65, IIGP1, TCF4, PLAG1, SMG6, TEAD1, TREX1, SAP18, PSMB8, SUV39H2, PSMB9, HDAC5, HOXB3, ZFP579, PARP9, FTSJD2, EAF2, HDAC7, ADAR, AEBP1, FOXA2, MITF, OSR1, 4930526A20RIK, …	526	3808	17854	0.891359	1	0.998082	100
Annotation Cluster 133	Enrichment Score: 0.27482503842515127
Category	Term	Count	%	PValue	Genes	List Total	Pop Hits	Pop Total	Fold Enrichment	Bonferroni	Benjamini	FDR
GOTERM_MF_FAT	GO:0016566~specific transcriptional repressor activity	3	0.488599	0.151973	HDAC5, EID1, HDAC7	402	23	13288	4.31149	1	0.857125	91.2464
GOTERM_MF_FAT	GO:0003714~transcription corepressor activity	5	0.814332	0.172363	HDAC5, EID1, AEBP1, TCF4, HDAC7	402	72	13288	2.29547	1	0.878643	93.8906
GOTERM_MF_FAT	GO:0003712~transcription cofactor activity	8	1.30293	0.301278	HDAC5, EID1, AEBP1, MNDA, PML, MED21, TCF4, HDAC7	402	180	13288	1.4691	1	0.941558	99.4995
GOTERM_BP_FAT	GO:0010629~negative regulation of gene expression	15	2.443	0.359853	BMP4, EID1, GLIS3, THRA, SLA2, PML, MAF1, HDAC5, MOV10, SND1, POU2F1, PER3, TCF4, HDAC7, ADAR	413	410	13588	1.20369	1	0.97758	99.9554
GOTERM_BP_FAT	GO:0010605~negative regulation of macromolecule metabolic process	17	2.76873	0.464663	BMP4, EID1, GLIS3, CAV1, THRA, SLA2, PML, MAF1, HDAC5, MOV10, SND1, POU2F1, PER3, TCF4, IGFBP3, HDAC7, ADAR	413	506	13588	1.10536	1	0.989233	99.998
GOTERM_BP_FAT	GO:0006357~regulation of transcription from RNA polymerase II promoter	20	3.25733	0.511568	BMP4, EID1, GLIS3, AR, THRA, FOXA2, SLA2, MITF, TEAD1, GM3160, MED21, TCF7L2, HDAC5, MNDA, POU2F1, PER3, AGRN, TCF4, HDAC7, NFIB	413	616	13588	1.06821	1	0.991888	99.9996
GOTERM_MF_FAT	GO:0008134~transcription factor binding	9	1.4658	0.644265	HDAC5, EID1, AEBP1, MNDA, PML, MED21, TCF4, ARAP1, HDAC7	402	288	13288	1.03296	1	0.993904	100
GOTERM_BP_FAT	GO:0031327~negative regulation of cellular biosynthetic process	13	2.11726	0.65716	GLIS3, EID1, CAV1, THRA, SLA2, PML, MAF1, HDAC5, INSIG2, POU2F1, PER3, TCF4, HDAC7	413	430	13588	0.994673	1	0.998009	100
GOTERM_BP_FAT	GO:0009890~negative regulation of biosynthetic process	13	2.11726	0.669565	GLIS3, EID1, CAV1, THRA, SLA2, PML, MAF1, HDAC5, INSIG2, POU2F1, PER3, TCF4, HDAC7	413	434	13588	0.985506	1	0.998215	100
GOTERM_BP_FAT	GO:0051172~negative regulation of nitrogen compound metabolic process	12	1.9544	0.67588	HDAC5, EID1, GLIS3, CAV1, THRA, SLA2, POU2F1, PML, PER3, MAF1, TCF4, HDAC7	413	401	13588	0.98456	1	0.998286	100
GOTERM_BP_FAT	GO:0016481~negative regulation of transcription	11	1.79153	0.695891	HDAC5, EID1, GLIS3, THRA, SLA2, POU2F1, PML, PER3, MAF1, TCF4, HDAC7	413	372	13588	0.972871	1	0.998716	100
GOTERM_BP_FAT	GO:0000122~negative regulation of transcription from RNA polymerase II promoter	7	1.14007	0.70594	HDAC5, EID1, GLIS3, SLA2, PER3, TCF4, HDAC7	413	231	13588	0.996992	1	0.998857	100
GOTERM_MF_FAT	GO:0016564~transcription repressor activity	6	0.977199	0.767602	HDAC5, EID1, AEBP1, THRA, TCF4, HDAC7	402	211	13288	0.939945	1	0.998713	100
GOTERM_BP_FAT	GO:0045934~negative regulation of nucleobase, nucleoside, nucleotide and nucleic acid metabolic process	11	1.79153	0.768792	HDAC5, EID1, GLIS3, THRA, SLA2, POU2F1, PML, PER3, MAF1, TCF4, HDAC7	413	397	13588	0.911607	1	0.999589	100
GOTERM_BP_FAT	GO:0010558~negative regulation of macromolecule biosynthetic process	11	1.79153	0.819826	HDAC5, EID1, GLIS3, THRA, SLA2, POU2F1, PML, PER3, MAF1, TCF4, HDAC7	413	418	13588	0.865809	1	0.999809	100
GOTERM_BP_FAT	GO:0045892~negative regulation of transcription, DNA-dependent	8	1.30293	0.829587	HDAC5, EID1, GLIS3, SLA2, PER3, MAF1, TCF4, HDAC7	413	308	13588	0.854564	1	0.999836	100
GOTERM_BP_FAT	GO:0051253~negative regulation of RNA metabolic process	8	1.30293	0.834438	HDAC5, EID1, GLIS3, SLA2, PER3, MAF1, TCF4, HDAC7	413	310	13588	0.849051	1	0.999852	100
Annotation Cluster 134	Enrichment Score: 0.27437169807572936
Category	Term	Count	%	PValue	Genes	List Total	Pop Hits	Pop Total	Fold Enrichment	Bonferroni	Benjamini	FDR
INTERPRO	IPR001304:C-type lectin	5	0.814332	0.465524	THBD, CD93, FREM1, MRC2, COLEC12	528	118	17763	1.42551	1	0.997812	99.995
GOTERM_MF_FAT	GO:0005529~sugar binding	7	1.14007	0.466313	LPHN2, CD93, FCNA, FREM1, MRC2, COLEC12, LGALS9	402	181	13288	1.27836	1	0.976313	99.9907
INTERPRO	IPR016186:C-type lectin-like	5	0.814332	0.522861	THBD, CD93, FREM1, MRC2, COLEC12	528	127	17763	1.32449	1	0.998632	99.9992
UP_SEQ_FEATURE	domain:C-type lectin	4	0.651466	0.541652	THBD, CD93, FREM1, COLEC12	505	90	16021	1.40999	1	0.999991	99.9998
SP_PIR_KEYWORDS	Lectin	6	0.977199	0.546874	CD93, FCNA, FREM1, MRC2, COLEC12, LGALS9	526	167	17854	1.21951	1	0.928376	99.9983
SMART	SM00034:CLECT	5	0.814332	0.595222	THBD, CD93, FREM1, MRC2, COLEC12	320	118	9131	1.20908	1	0.991661	99.999
INTERPRO	IPR018378:C-type lectin, conserved site	4	0.651466	0.599937	CD93, FREM1, MRC2, COLEC12	528	104	17763	1.29392	1	0.999542	99.9999
Annotation Cluster 135	Enrichment Score: 0.2727907473703572
Category	Term	Count	%	PValue	Genes	List Total	Pop Hits	Pop Total	Fold Enrichment	Bonferroni	Benjamini	FDR
GOTERM_CC_FAT	GO:0014069~postsynaptic density	4	0.651466	0.200667	DLGAP1, EPS8, GRIA1, SYNPO	380	51	12504	2.5808	1	0.734631	95.0462
GOTERM_CC_FAT	GO:0045202~synapse	12	1.9544	0.366852	DLGAP1, CDH15, EPS8, GRIA1, GRIK2, CYFIP2, NLGN2, AGRN, MYH9, GAP43, NEFM, SYNPO	380	319	12504	1.23782	1	0.881508	99.7828
SP_PIR_KEYWORDS	postsynaptic cell membrane	4	0.651466	0.631839	DLGAP1, GRIA1, GRIK2, SYNPO	526	110	17854	1.23429	1	0.944938	99.9999
GOTERM_CC_FAT	GO:0045211~postsynaptic membrane	4	0.651466	0.74011	DLGAP1, GRIA1, GRIK2, SYNPO	380	126	12504	1.04461	1	0.987333	100
SP_PIR_KEYWORDS	synapse	6	0.977199	0.754415	DLGAP1, GRIA1, GRIK2, CYFIP2, GAP43, SYNPO	526	213	17854	0.95614	1	0.975493	100
GOTERM_CC_FAT	GO:0044456~synapse part	5	0.814332	0.888742	DLGAP1, EPS8, GRIA1, GRIK2, SYNPO	380	212	12504	0.776068	1	0.997209	100
Annotation Cluster 136	Enrichment Score: 0.2691788414084425
Category	Term	Count	%	PValue	Genes	List Total	Pop Hits	Pop Total	Fold Enrichment	Bonferroni	Benjamini	FDR
UP_SEQ_FEATURE	domain:RRM 2	5	0.814332	0.30002	RBM12B, CPEB3, CELF4, IGF2BP3, RBMS1	505	88	16021	1.80254	1	0.999402	99.7589
UP_SEQ_FEATURE	domain:RRM 1	5	0.814332	0.30002	RBM12B, CPEB3, CELF4, IGF2BP3, RBMS1	505	88	16021	1.80254	1	0.999402	99.7589
INTERPRO	IPR000504:RNA recognition motif, RNP-1	6	0.977199	0.757674	RBM12B, CPEB3, PARP14, CELF4, IGF2BP3, RBMS1	528	212	17763	0.952133	1	0.99998	100
INTERPRO	IPR012677:Nucleotide-binding, alpha-beta plait	6	0.977199	0.761263	RBM12B, NXF7, CPEB3, CELF4, IGF2BP3, RBMS1	528	213	17763	0.947663	1	0.999981	100
SMART	SM00360:RRM	6	0.977199	0.868536	RBM12B, CPEB3, PARP14, CELF4, IGF2BP3, RBMS1	320	212	9131	0.807577	1	0.99985	100
Annotation Cluster 137	Enrichment Score: 0.2659854811648617
Category	Term	Count	%	PValue	Genes	List Total	Pop Hits	Pop Total	Fold Enrichment	Bonferroni	Benjamini	FDR
GOTERM_BP_FAT	GO:0044087~regulation of cellular component biogenesis	5	0.814332	0.284295	CAV1, CAPG, EVL, AGRN, SYNPO	413	89	13588	1.84836	1	0.964342	99.6926
SP_PIR_KEYWORDS	actin-binding	8	1.30293	0.496596	CORO2B, PFN2, CAPG, POF1B, EVL, MYH9, ADD2, SYNPO	526	226	17854	1.20152	1	0.908351	99.9926
GOTERM_BP_FAT	GO:0033043~regulation of organelle organization	6	0.977199	0.502324	CAV1, CAPG, ESR1, PML, EVL, SYNPO	413	154	13588	1.28185	1	0.991605	99.9994
GOTERM_BP_FAT	GO:0032271~regulation of protein polymerization	3	0.488599	0.519389	CAV1, CAPG, EVL	413	57	13588	1.73162	1	0.992491	99.9997
GOTERM_BP_FAT	GO:0032956~regulation of actin cytoskeleton organization	3	0.488599	0.547112	CAPG, EVL, SYNPO	413	60	13588	1.64504	1	0.993772	99.9999
GOTERM_BP_FAT	GO:0032970~regulation of actin filament-based process	3	0.488599	0.556101	CAPG, EVL, SYNPO	413	61	13588	1.61807	1	0.994436	99.9999
GOTERM_BP_FAT	GO:0051493~regulation of cytoskeleton organization	4	0.651466	0.581469	CAV1, CAPG, EVL, SYNPO	413	99	13588	1.32932	1	0.99557	100
GOTERM_BP_FAT	GO:0043254~regulation of protein complex assembly	3	0.488599	0.590782	CAV1, CAPG, EVL	413	65	13588	1.5185	1	0.995956	100
GOTERM_MF_FAT	GO:0003779~actin binding	9	1.4658	0.644265	CORO2B, PFN2, CAPG, POF1B, EVL, MYH9, EPS8L2, ADD2, SYNPO	402	288	13288	1.03296	1	0.993904	100
GOTERM_MF_FAT	GO:0008092~cytoskeletal protein binding	10	1.62866	0.882362	CORO2B, UXT, PFN2, CAPG, POF1B, EVL, MYH9, EPS8L2, ADD2, SYNPO	402	414	13288	0.798423	1	0.99987	100
Annotation Cluster 138	Enrichment Score: 0.26303412567104373
Category	Term	Count	%	PValue	Genes	List Total	Pop Hits	Pop Total	Fold Enrichment	Bonferroni	Benjamini	FDR
UP_SEQ_FEATURE	domain:IQ	3	0.488599	0.500229	IQCH, MYH9, GAP43	505	53	16021	1.79574	1	0.999981	99.9992
INTERPRO	IPR000048:IQ calmodulin-binding region	4	0.651466	0.516693	IQCH, MYH9, GAP43, IQCE	528	92	17763	1.4627	1	0.998635	99.999
SMART	SM00015:IQ	4	0.651466	0.628777	IQCH, MYH9, GAP43, IQCE	320	92	9131	1.24063	1	0.994023	99.9997
Annotation Cluster 139	Enrichment Score: 0.26239859946848554
Category	Term	Count	%	PValue	Genes	List Total	Pop Hits	Pop Total	Fold Enrichment	Bonferroni	Benjamini	FDR
GOTERM_CC_FAT	GO:0042470~melanosome	5	0.814332	0.257083	SLC1A5, SERPINF1, SND1, CAPG, GPNMB	380	85	12504	1.9356	1	0.793629	98.1445
GOTERM_CC_FAT	GO:0048770~pigment granule	5	0.814332	0.257083	SLC1A5, SERPINF1, SND1, CAPG, GPNMB	380	85	12504	1.9356	1	0.793629	98.1445
SP_PIR_KEYWORDS	cytoplasmic vesicle	7	1.14007	0.681227	PAM, COPA, IRGM1, ARRB1, SLA2, GPNMB, PLA2G4B	526	232	17854	1.02414	1	0.960974	100
GOTERM_CC_FAT	GO:0016023~cytoplasmic membrane-bounded vesicle	12	1.9544	0.715323	SLC1A5, COPA, IRGM1, F5, CD93, SERPINF1, SLA2, SND1, IFITM3, CAPG, RFFL, GPNMB	380	414	12504	0.953776	1	0.987691	100
GOTERM_CC_FAT	GO:0031988~membrane-bounded vesicle	12	1.9544	0.732531	SLC1A5, COPA, IRGM1, F5, CD93, SERPINF1, SLA2, SND1, IFITM3, CAPG, RFFL, GPNMB	380	420	12504	0.94015	1	0.987317	100
GOTERM_CC_FAT	GO:0031410~cytoplasmic vesicle	14	2.28013	0.773363	COPA, PAM, IRGM1, IFITM3, SLA2, RFFL, SLC1A5, SERPINF1, F5, CD93, SND1, CAPG, GPNMB, PLA2G4B	380	508	12504	0.906838	1	0.990129	100
GOTERM_CC_FAT	GO:0031982~vesicle	14	2.28013	0.798104	COPA, PAM, IRGM1, IFITM3, SLA2, RFFL, SLC1A5, SERPINF1, F5, CD93, SND1, CAPG, GPNMB, PLA2G4B	380	519	12504	0.887618	1	0.991641	100
Annotation Cluster 140	Enrichment Score: 0.24689976952783727
Category	Term	Count	%	PValue	Genes	List Total	Pop Hits	Pop Total	Fold Enrichment	Bonferroni	Benjamini	FDR
GOTERM_BP_FAT	GO:0009259~ribonucleotide metabolic process	7	1.14007	0.179362	TCIRG1, ATP2B1, ATP1A3, AK5, AMPD3, NT5E, CANT1	413	125	13588	1.84244	1	0.927997	96.724
GOTERM_BP_FAT	GO:0009150~purine ribonucleotide metabolic process	6	0.977199	0.293585	TCIRG1, ATP2B1, ATP1A3, AK5, AMPD3, NT5E	413	119	13588	1.65886	1	0.967138	99.7547
GOTERM_BP_FAT	GO:0006163~purine nucleotide metabolic process	7	1.14007	0.357365	TCIRG1, ATP2B1, ATP1A3, AK5, PDE8B, AMPD3, NT5E	413	160	13588	1.43941	1	0.97822	99.9523
GOTERM_BP_FAT	GO:0044271~nitrogen compound biosynthetic process	11	1.79153	0.432997	TCIRG1, MRI1, ATP2B1, GLUL, MTHFR, SLC1A3, HDC, ATP1A3, RRM2B, AMPD3, NT5E	413	302	13588	1.19837	1	0.986535	99.9945
GOTERM_BP_FAT	GO:0009141~nucleoside triphosphate metabolic process	5	0.814332	0.462581	TCIRG1, ATP2B1, ATP1A3, AK5, RRM2B	413	115	13588	1.43047	1	0.989267	99.9978
GOTERM_BP_FAT	GO:0046034~ATP metabolic process	4	0.651466	0.516726	TCIRG1, ATP2B1, ATP1A3, AK5	413	90	13588	1.46225	1	0.992328	99.9997
GOTERM_BP_FAT	GO:0009205~purine ribonucleoside triphosphate metabolic process	4	0.651466	0.595093	TCIRG1, ATP2B1, ATP1A3, AK5	413	101	13588	1.303	1	0.996086	100
GOTERM_BP_FAT	GO:0006164~purine nucleotide biosynthetic process	5	0.814332	0.600437	TCIRG1, ATP2B1, ATP1A3, AMPD3, NT5E	413	137	13588	1.20076	1	0.996333	100
GOTERM_BP_FAT	GO:0009199~ribonucleoside triphosphate metabolic process	4	0.651466	0.601796	TCIRG1, ATP2B1, ATP1A3, AK5	413	102	13588	1.29022	1	0.996349	100
GOTERM_BP_FAT	GO:0009165~nucleotide biosynthetic process	6	0.977199	0.611097	TCIRG1, ATP2B1, ATP1A3, RRM2B, AMPD3, NT5E	413	174	13588	1.13451	1	0.996678	100
GOTERM_BP_FAT	GO:0009144~purine nucleoside triphosphate metabolic process	4	0.651466	0.627871	TCIRG1, ATP2B1, ATP1A3, AK5	413	106	13588	1.24154	1	0.997276	100
GOTERM_BP_FAT	GO:0009152~purine ribonucleotide biosynthetic process	4	0.651466	0.634204	TCIRG1, ATP2B1, ATP1A3, AMPD3	413	107	13588	1.22993	1	0.997414	100
GOTERM_BP_FAT	GO:0034404~nucleobase, nucleoside and nucleotide biosynthetic process	6	0.977199	0.636053	TCIRG1, ATP2B1, ATP1A3, RRM2B, AMPD3, NT5E	413	179	13588	1.10282	1	0.997448	100
GOTERM_BP_FAT	GO:0034654~nucleobase, nucleoside, nucleotide and nucleic acid biosynthetic process	6	0.977199	0.636053	TCIRG1, ATP2B1, ATP1A3, RRM2B, AMPD3, NT5E	413	179	13588	1.10282	1	0.997448	100
GOTERM_BP_FAT	GO:0009260~ribonucleotide biosynthetic process	4	0.651466	0.65878	TCIRG1, ATP2B1, ATP1A3, AMPD3	413	111	13588	1.18561	1	0.998029	100
GOTERM_BP_FAT	GO:0006754~ATP biosynthetic process	3	0.488599	0.715528	TCIRG1, ATP2B1, ATP1A3	413	82	13588	1.20369	1	0.999013	100
GOTERM_BP_FAT	GO:0009206~purine ribonucleoside triphosphate biosynthetic process	3	0.488599	0.778009	TCIRG1, ATP2B1, ATP1A3	413	93	13588	1.06131	1	0.999641	100
GOTERM_BP_FAT	GO:0009201~ribonucleoside triphosphate biosynthetic process	3	0.488599	0.778009	TCIRG1, ATP2B1, ATP1A3	413	93	13588	1.06131	1	0.999641	100
GOTERM_BP_FAT	GO:0009145~purine nucleoside triphosphate biosynthetic process	3	0.488599	0.783049	TCIRG1, ATP2B1, ATP1A3	413	94	13588	1.05002	1	0.999662	100
GOTERM_BP_FAT	GO:0009142~nucleoside triphosphate biosynthetic process	3	0.488599	0.787988	TCIRG1, ATP2B1, ATP1A3	413	95	13588	1.03897	1	0.999682	100
GOTERM_MF_FAT	GO:0022890~inorganic cation transmembrane transporter activity	3	0.488599	0.900024	TCIRG1, ATP2B1, ATP1A3	402	127	13288	0.78082	1	0.999925	100
Annotation Cluster 141	Enrichment Score: 0.2438698519785654
Category	Term	Count	%	PValue	Genes	List Total	Pop Hits	Pop Total	Fold Enrichment	Bonferroni	Benjamini	FDR
GOTERM_BP_FAT	GO:0007010~cytoskeleton organization	11	1.79153	0.529713	UXT, PFN2, HAUS5, EPS8, EVL, MYH9, CAPN3, NEFL, NEFM, SYNPO, ELMO1	413	326	13588	1.11015	1	0.992972	99.9998
GOTERM_BP_FAT	GO:0030036~actin cytoskeleton organization	6	0.977199	0.563794	PFN2, EPS8, EVL, MYH9, CAPN3, ELMO1	413	165	13588	1.19639	1	0.994862	99.9999
GOTERM_BP_FAT	GO:0030029~actin filament-based process	6	0.977199	0.621197	PFN2, EPS8, EVL, MYH9, CAPN3, ELMO1	413	176	13588	1.12162	1	0.99707	100
Annotation Cluster 142	Enrichment Score: 0.24334738207326212
Category	Term	Count	%	PValue	Genes	List Total	Pop Hits	Pop Total	Fold Enrichment	Bonferroni	Benjamini	FDR
INTERPRO	IPR011993:Pleckstrin homology-type	10	1.62866	0.484623	OSBP2, PLEKHA6, RALGPS1, OSBPL7, EVL, APPL2, EPS8L2, ARAP1, DNM1, ELMO1	528	289	17763	1.16408	1	0.998047	99.9972
INTERPRO	IPR001849:Pleckstrin homology	9	1.4658	0.512199	OSBP2, PLEKHA6, RALGPS1, OSBPL7, PLEKHN1, APPL2, ARAP1, DNM1, ELMO1	528	261	17763	1.16007	1	0.9986	99.9988
UP_SEQ_FEATURE	domain:PH	7	1.14007	0.614019	OSBP2, PLEKHA6, RALGPS1, PLEKHN1, APPL2, DNM1, ELMO1	505	202	16021	1.09937	1	0.999999	100
SMART	SM00233:PH	9	1.4658	0.697568	OSBP2, PLEKHA6, RALGPS1, OSBPL7, PLEKHN1, APPL2, ARAP1, DNM1, ELMO1	320	261	9131	0.983944	1	0.997255	100
Annotation Cluster 143	Enrichment Score: 0.2425274617816826
Category	Term	Count	%	PValue	Genes	List Total	Pop Hits	Pop Total	Fold Enrichment	Bonferroni	Benjamini	FDR
UP_SEQ_FEATURE	metal ion-binding site:Iron (heme axial ligand)	5	0.814332	0.378835	STEAP3, CYP2F2, CYP11A1, PTGS1, CYBASC3	505	99	16021	1.60226	1	0.999826	99.968
SP_PIR_KEYWORDS	heme	6	0.977199	0.406028	HBA-A1, HBA-A2, CYP2F2, CYP2D22, CYP11A1, PTGS1, CYBASC3	526	142	17854	1.43421	1	0.864005	99.9268
SP_PIR_KEYWORDS	oxidoreductase	19	3.09446	0.41545	XDH, STEAP3, PAM, GM8055, ADHFE1, AIFM2, CYP2D22, CYP11A1, CYP2F2, PTGS1, DHRS9, RRM2B, ALDH1L2, ALDH3A1, MTHFR, VKORC1, CYBASC3, LOXL3, CP	526	572	17854	1.12748	1	0.869452	99.9414
COG_ONTOLOGY	Secondary metabolites biosynthesis, transport, and catabolism	4	0.651466	0.492122	CYP2F2, F5, CYP2D22, CYP11A1	50	109	2040	1.49725	0.999995	0.982839	99.3222
INTERPRO	IPR017972:Cytochrome P450, conserved site	4	0.651466	0.494472	CYP2F2, CYP2D22, CYP11A1, MRC2	528	89	17763	1.512	1	0.998271	99.9979
GOTERM_MF_FAT	GO:0005506~iron ion binding	11	1.79153	0.589739	HBA-A1, XDH, STEAP3, HBA-A2, CYP2F2, CYP2D22, CYP11A1, PTGS1, RRM2B, CYBASC3, NT5E, GM12164	402	343	13288	1.06006	1	0.990184	99.9998
SP_PIR_KEYWORDS	iron	10	1.62866	0.604927	HBA-A1, XDH, STEAP3, HBA-A2, CYP2F2, CYP2D22, CYP11A1, PTGS1, RRM2B, CYBASC3, GM12164	526	321	17854	1.05741	1	0.940567	99.9997
INTERPRO	IPR002401:Cytochrome P450, E-class, group I	3	0.488599	0.619145	CYP2F2, CYP2D22, CYP11A1	528	70	17763	1.4418	1	0.999654	100
SP_PIR_KEYWORDS	Monooxygenase	4	0.651466	0.619454	PAM, CYP2F2, CYP2D22, CYP11A1	526	108	17854	1.25715	1	0.943215	99.9998
GOTERM_MF_FAT	GO:0020037~heme binding	5	0.814332	0.635932	HBA-A1, HBA-A2, CYP2F2, CYP2D22, CYP11A1, PTGS1	402	144	13288	1.14773	1	0.993711	100
GOTERM_MF_FAT	GO:0046906~tetrapyrrole binding	5	0.814332	0.672612	HBA-A1, HBA-A2, CYP2F2, CYP2D22, CYP11A1, PTGS1	402	151	13288	1.09453	1	0.995577	100
INTERPRO	IPR017973:Cytochrome P450, C-terminal region	3	0.488599	0.697517	CYP2F2, CYP2D22, CYP11A1	528	81	17763	1.246	1	0.999905	100
INTERPRO	IPR001128:Cytochrome P450	3	0.488599	0.734345	CYP2F2, CYP2D22, CYP11A1	528	87	17763	1.16007	1	0.999962	100
GOTERM_MF_FAT	GO:0009055~electron carrier activity	5	0.814332	0.863143	XDH, STEAP3, CYP2F2, CYP2D22, CYP11A1	402	202	13288	0.818186	1	0.999782	100
Annotation Cluster 144	Enrichment Score: 0.2373301330505186
Category	Term	Count	%	PValue	Genes	List Total	Pop Hits	Pop Total	Fold Enrichment	Bonferroni	Benjamini	FDR
GOTERM_BP_FAT	GO:0007346~regulation of mitotic cell cycle	5	0.814332	0.332368	CCND1, ESR1, PML, GM3160, GAS1	413	96	13588	1.71358	1	0.97351	99.9076
GOTERM_BP_FAT	GO:0010564~regulation of cell cycle process	3	0.488599	0.653989	ESR1, PML, GAS1	413	73	13588	1.35208	1	0.99797	100
GOTERM_BP_FAT	GO:0051726~regulation of cell cycle	5	0.814332	0.892935	CCND1, ESR1, PML, GM3160, GAS1	413	214	13588	0.768709	1	0.999968	100
Annotation Cluster 145	Enrichment Score: 0.23692819603319662
Category	Term	Count	%	PValue	Genes	List Total	Pop Hits	Pop Total	Fold Enrichment	Bonferroni	Benjamini	FDR
GOTERM_MF_FAT	GO:0048037~cofactor binding	8	1.30293	0.525362	XDH, STEAP3, GM8055, AIFM2, HDC, ACCS, DBIL5, ACBD4	402	226	13288	1.17008	1	0.983064	99.9983
GOTERM_MF_FAT	GO:0050662~coenzyme binding	6	0.977199	0.532093	XDH, STEAP3, GM8055, AIFM2, DBIL5, ACBD4	402	160	13288	1.23955	1	0.98313	99.9987
SP_PIR_KEYWORDS	Flavoprotein	4	0.651466	0.587277	XDH, STEAP3, MTHFR, AIFM2	526	103	17854	1.31817	1	0.936433	99.9995
SP_PIR_KEYWORDS	FAD	4	0.651466	0.625682	XDH, STEAP3, MTHFR, AIFM2	526	109	17854	1.24561	1	0.943467	99.9999
GOTERM_MF_FAT	GO:0050660~FAD binding	3	0.488599	0.63638	XDH, STEAP3, AIFM2	402	71	13288	1.39668	1	0.993482	100
Annotation Cluster 146	Enrichment Score: 0.2264525407659153
Category	Term	Count	%	PValue	Genes	List Total	Pop Hits	Pop Total	Fold Enrichment	Bonferroni	Benjamini	FDR
GOTERM_BP_FAT	GO:0006874~cellular calcium ion homeostasis	5	0.814332	0.297946	CAV1, GRIK2, SLC24A3, STIM2, STC1	413	91	13588	1.80773	1	0.968574	99.7796
GOTERM_BP_FAT	GO:0030003~cellular cation homeostasis	7	1.14007	0.314274	CAV1, GRIK2, SLC24A3, STIM2, ATP1A3, STC1, GM12164	413	152	13588	1.51517	1	0.971045	99.8533
GOTERM_BP_FAT	GO:0055074~calcium ion homeostasis	5	0.814332	0.32546	CAV1, GRIK2, SLC24A3, STIM2, STC1	413	95	13588	1.73162	1	0.973526	99.8896
GOTERM_BP_FAT	GO:0000041~transition metal ion transport	4	0.651466	0.356987	STEAP3, SLC39A11, CP, GM12164	413	70	13588	1.88004	1	0.978452	99.9518
GOTERM_BP_FAT	GO:0006875~cellular metal ion homeostasis	5	0.814332	0.360051	CAV1, GRIK2, SLC24A3, STIM2, STC1	413	100	13588	1.64504	1	0.977294	99.9556
GOTERM_BP_FAT	GO:0030005~cellular di-, tri-valent inorganic cation homeostasis	6	0.977199	0.383675	CAV1, GRIK2, SLC24A3, STIM2, STC1, GM12164	413	134	13588	1.47317	1	0.981236	99.9768
GOTERM_BP_FAT	GO:0055065~metal ion homeostasis	5	0.814332	0.401482	CAV1, GRIK2, SLC24A3, STIM2, STC1	413	106	13588	1.55192	1	0.983242	99.986
GOTERM_BP_FAT	GO:0055066~di-, tri-valent inorganic cation homeostasis	6	0.977199	0.455625	CAV1, GRIK2, SLC24A3, STIM2, STC1, GM12164	413	146	13588	1.35208	1	0.988749	99.9973
GOTERM_BP_FAT	GO:0055080~cation homeostasis	7	1.14007	0.486739	CAV1, GRIK2, SLC24A3, STIM2, ATP1A3, STC1, GM12164	413	184	13588	1.25166	1	0.990823	99.999
GOTERM_BP_FAT	GO:0015674~di-, tri-valent inorganic cation transport	6	0.977199	0.541867	STEAP3, ATP2B1, CAV1, SLC24A3, STIM2, GM12164	413	161	13588	1.22611	1	0.993497	99.9999
GOTERM_BP_FAT	GO:0006816~calcium ion transport	4	0.651466	0.71493	ATP2B1, CAV1, SLC24A3, STIM2	413	121	13588	1.08763	1	0.999019	100
GOTERM_BP_FAT	GO:0006873~cellular ion homeostasis	7	1.14007	0.807618	CAV1, GRIK2, SLC24A3, STIM2, ATP1A3, STC1, GM12164	413	261	13588	0.882395	1	0.999764	100
GOTERM_BP_FAT	GO:0055082~cellular chemical homeostasis	7	1.14007	0.826915	CAV1, GRIK2, SLC24A3, STIM2, ATP1A3, STC1, GM12164	413	268	13588	0.859347	1	0.999833	100
GOTERM_BP_FAT	GO:0042592~homeostatic process	15	2.443	0.851505	XDH, BMP4, CAV1, SMG6, GRIK2, ATP1A3, STIM2, GM12164, HBA-A1, HBA-A2, NPC1, SLC24A3, RHOT2, TGFBR3, STC1, DNAJA3	413	584	13588	0.845053	1	0.999895	100
GOTERM_BP_FAT	GO:0006811~ion transport	18	2.9316	0.875945	TCIRG1, STEAP3, CLCA2, CAV1, CLCA1, SLC39A11, GRIK2, ATP1A3, STIM2, GM12164, ATP2B1, SLC1A3, SLC24A3, GRIA1, CLIC5, SLC25A22, TOMM40L, CP	413	712	13588	0.83176	1	0.999943	100
GOTERM_BP_FAT	GO:0050801~ion homeostasis	7	1.14007	0.883535	CAV1, GRIK2, SLC24A3, STIM2, ATP1A3, STC1, GM12164	413	293	13588	0.786024	1	0.999957	100
GOTERM_BP_FAT	GO:0019725~cellular homeostasis	8	1.30293	0.899672	CAV1, GRIK2, SLC24A3, STIM2, ATP1A3, RHOT2, STC1, GM12164	413	343	13588	0.767364	1	0.999974	100
GOTERM_BP_FAT	GO:0048878~chemical homeostasis	8	1.30293	0.929841	NPC1, CAV1, GRIK2, SLC24A3, STIM2, ATP1A3, STC1, GM12164	413	365	13588	0.721112	1	0.999994	100
GOTERM_BP_FAT	GO:0030001~metal ion transport	9	1.4658	0.960887	STEAP3, ATP2B1, CAV1, SLC39A11, SLC24A3, STIM2, ATP1A3, CP, GM12164	413	442	13588	0.669924	1	0.999999	100
GOTERM_BP_FAT	GO:0006812~cation transport	10	1.62866	0.976585	TCIRG1, STEAP3, ATP2B1, CAV1, SLC39A11, SLC24A3, STIM2, ATP1A3, CP, GM12164	413	515	13588	0.638849	1	1	100
SP_PIR_KEYWORDS	ion transport	10	1.62866	0.980432	STEAP3, SLC39A11, GRIA1, GRIK2, SLC24A3, CLIC5, TOMM40L, STIM2, ATP1A3, CP	526	543	17854	0.625101	1	0.999866	100
Annotation Cluster 147	Enrichment Score: 0.2204647938940865
Category	Term	Count	%	PValue	Genes	List Total	Pop Hits	Pop Total	Fold Enrichment	Bonferroni	Benjamini	FDR
GOTERM_CC_FAT	GO:0031090~organelle membrane	31	5.04886	0.145902	COPA, CAV1, SGMS2, MPV17, TLR3, ITGA10, PIGK, UGT1A6B, SLC25A22, ST3GAL6, SHISA5, MAN1A, PEMT, SLC25A42, PPP2R2B, IRGM1, AIFM2, CYP11A1, ABCA8B, PIGU, DHRS9, SUN1, APPL2, CPT1A, MAN2A1, TOMM40L, RHOT2, SLC25A39, EXT1, DOLPP1, POFUT1	380	809	12504	1.26089	1	0.694174	87.9478
GOTERM_CC_FAT	GO:0005740~mitochondrial envelope	13	2.11726	0.531155	CYP11A1, AIFM2, ABCA8B, MPV17, CPT1A, UGT1A6B, TOMM40L, SLC25A22, PEMT, RHOT2, SLC25A39, PPP2R2B, SLC25A42	380	391	12504	1.09404	1	0.955432	99.9961
GOTERM_CC_FAT	GO:0031966~mitochondrial membrane	12	1.9544	0.562488	AIFM2, CYP11A1, UGT1A6B, ABCA8B, TOMM40L, SLC25A22, MPV17, RHOT2, SLC25A39, SLC25A42, PPP2R2B, CPT1A	380	368	12504	1.073	1	0.96336	99.9985
GOTERM_CC_FAT	GO:0019866~organelle inner membrane	10	1.62866	0.607899	CYP11A1, UGT1A6B, ABCA8B, SLC25A22, MPV17, RHOT2, SLC25A39, SUN1, SLC25A42, CPT1A	380	312	12504	1.05466	1	0.971561	99.9996
GOTERM_CC_FAT	GO:0031967~organelle envelope	16	2.60586	0.673725	AIFM2, CYP11A1, ABCA8B, MPV17, SUN1, CPT1A, NPC1, UGT1A6B, TOMM40L, SHISA5, SLC25A22, PEMT, RHOT2, SLC25A39, PPP2R2B, SLC25A42	380	540	12504	0.974971	1	0.983538	100
GOTERM_CC_FAT	GO:0005743~mitochondrial inner membrane	9	1.4658	0.679156	CYP11A1, UGT1A6B, ABCA8B, SLC25A22, MPV17, RHOT2, SLC25A39, SLC25A42, CPT1A	380	296	12504	1.0005	1	0.983743	100
GOTERM_CC_FAT	GO:0031975~envelope	16	2.60586	0.679215	AIFM2, CYP11A1, ABCA8B, MPV17, SUN1, CPT1A, NPC1, UGT1A6B, TOMM40L, SHISA5, SLC25A22, PEMT, RHOT2, SLC25A39, PPP2R2B, SLC25A42	380	542	12504	0.971373	1	0.982957	100
GOTERM_CC_FAT	GO:0005739~mitochondrion	38	6.18893	0.723144	CAV1, GM8055, VARS2, ADHFE1, TDRD7, MYG1, MPV17, ITGA10, RRM2B, ALDH1L2, GMPPB, UGT1A6B, SND1, TAP1, SLC25A22, RNASET2A, PEMT, GUF1, XAF1, SLC25A42, PPP2R2B, DNAJA3, TCIRG1, AIFM2, CYP11A1, PSAP, ABCA8B, CBARA1, NRD1, PCK2, CPT1A, TTC19, GLUL, CHCHD10, TOMM40L, RHOT2, SLC25A39, IQCE	380	1322	12504	0.94584	1	0.987661	100
GOTERM_CC_FAT	GO:0044429~mitochondrial part	15	2.443	0.724667	AIFM2, CYP11A1, TDRD7, ABCA8B, MPV17, CPT1A, UGT1A6B, TOMM40L, SLC25A22, PEMT, RHOT2, SLC25A39, PPP2R2B, SLC25A42, DNAJA3	380	524	12504	0.941945	1	0.98729	100
SP_PIR_KEYWORDS	mitochondrion inner membrane	4	0.651466	0.908458	SLC25A22, MPV17, SLC25A39, SLC25A42	526	183	17854	0.741923	1	0.996731	100
SP_PIR_KEYWORDS	mitochondrion	17	2.76873	0.958373	VARS2, ADHFE1, AIFM2, CYP11A1, MYG1, MPV17, PCK2, CPT1A, SLC25A22, TOMM40L, PEMT, RHOT2, SLC25A39, XAF1, PPP2R2B, SLC25A42, DNAJA3	526	790	17854	0.730418	1	0.999348	100
Annotation Cluster 148	Enrichment Score: 0.2033244261534694
Category	Term	Count	%	PValue	Genes	List Total	Pop Hits	Pop Total	Fold Enrichment	Bonferroni	Benjamini	FDR
UP_SEQ_FEATURE	domain:SH2	4	0.651466	0.541652	SLA2, STAT1, BLNK, STAT2	505	90	16021	1.40999	1	0.999991	99.9998
SP_PIR_KEYWORDS	SH2 domain	4	0.651466	0.587277	SLA2, STAT1, BLNK, STAT2	526	103	17854	1.31817	1	0.936433	99.9995
INTERPRO	IPR000980:SH2 motif	4	0.651466	0.643936	SLA2, STAT1, BLNK, STAT2	528	111	17763	1.21233	1	0.999772	100
SMART	SM00252:SH2	4	0.651466	0.750406	SLA2, STAT1, BLNK, STAT2	320	111	9131	1.02827	1	0.998566	100
Annotation Cluster 149	Enrichment Score: 0.20052916630255135
Category	Term	Count	%	PValue	Genes	List Total	Pop Hits	Pop Total	Fold Enrichment	Bonferroni	Benjamini	FDR
GOTERM_BP_FAT	GO:0070271~protein complex biogenesis	8	1.30293	0.533933	CAV2, CAV1, C1QTNF1, H2-D1, PML, GNMT, AGRN, H2-T3	413	227	13588	1.1595	1	0.993167	99.9998
GOTERM_BP_FAT	GO:0006461~protein complex assembly	8	1.30293	0.533933	CAV2, CAV1, C1QTNF1, H2-D1, PML, GNMT, AGRN, H2-T3	413	227	13588	1.1595	1	0.993167	99.9998
GOTERM_BP_FAT	GO:0014706~striated muscle tissue development	5	0.814332	0.540287	CAV2, CAV1, LY6E, TGFBR3, AGRN	413	127	13588	1.2953	1	0.993453	99.9999
GOTERM_BP_FAT	GO:0060537~muscle tissue development	5	0.814332	0.594637	CAV2, CAV1, LY6E, TGFBR3, AGRN	413	136	13588	1.20959	1	0.996122	100
GOTERM_BP_FAT	GO:0007519~skeletal muscle tissue development	3	0.488599	0.646534	CAV2, CAV1, AGRN	413	72	13588	1.37086	1	0.997739	100
GOTERM_BP_FAT	GO:0060538~skeletal muscle organ development	3	0.488599	0.661318	CAV2, CAV1, AGRN	413	74	13588	1.33381	1	0.99808	100
GOTERM_BP_FAT	GO:0007517~muscle organ development	5	0.814332	0.785288	CAV2, CAV1, LY6E, TGFBR3, AGRN	413	176	13588	0.93468	1	0.999667	100
GOTERM_BP_FAT	GO:0065003~macromolecular complex assembly	9	1.4658	0.808884	CAV2, CAV1, C1QTNF1, CELF4, H2-D1, PML, GNMT, AGRN, H2-T3	413	338	13588	0.876055	1	0.999767	100
Annotation Cluster 150	Enrichment Score: 0.19584171516720203
Category	Term	Count	%	PValue	Genes	List Total	Pop Hits	Pop Total	Fold Enrichment	Bonferroni	Benjamini	FDR
GOTERM_BP_FAT	GO:0043408~regulation of MAPKKK cascade	6	0.977199	0.151887	SPRY2, AR, CAV1, PSAP, TLR3, LPAR3	413	93	13588	2.12263	1	0.911321	94.21
GOTERM_BP_FAT	GO:0043410~positive regulation of MAPKKK cascade	3	0.488599	0.419271	AR, TLR3, LPAR3	413	47	13588	2.10005	1	0.985263	99.9917
GOTERM_BP_FAT	GO:0000165~MAPKKK cascade	5	0.814332	0.455887	CAV1, ROR2, LPAR3, HGF, GM14378	413	114	13588	1.44301	1	0.988611	99.9973
GOTERM_BP_FAT	GO:0043405~regulation of MAP kinase activity	4	0.651466	0.470724	SPRY2, CAV1, LPAR3, HGF	413	84	13588	1.5667	1	0.989607	99.9983
GOTERM_BP_FAT	GO:0010627~regulation of protein kinase cascade	6	0.977199	0.508057	SPRY2, AR, CAV1, PSAP, TLR3, LPAR3	413	155	13588	1.27358	1	0.991997	99.9995
GOTERM_BP_FAT	GO:0007243~protein kinase cascade	7	1.14007	0.725082	CAV1, MAP4K2, ROR2, TIFA, LPAR3, HGF, GM14378	413	236	13588	0.975869	1	0.999151	100
GOTERM_BP_FAT	GO:0010740~positive regulation of protein kinase cascade	3	0.488599	0.75125	AR, TLR3, LPAR3	413	88	13588	1.12162	1	0.999459	100
GOTERM_BP_FAT	GO:0044093~positive regulation of molecular function	8	1.30293	0.824626	CAV1, ADORA2B, PML, STIM2, TGFBR3, TLR3, LPAR3, HGF	413	306	13588	0.86015	1	0.999826	100
GOTERM_BP_FAT	GO:0010647~positive regulation of cell communication	5	0.814332	0.829279	AR, SLC1A3, TLR3, LPAR3, GAS1	413	189	13588	0.87039	1	0.999838	100
GOTERM_BP_FAT	GO:0009967~positive regulation of signal transduction	4	0.651466	0.897447	AR, TLR3, LPAR3, GAS1	413	172	13588	0.765133	1	0.999973	100
GOTERM_BP_FAT	GO:0045859~regulation of protein kinase activity	4	0.651466	0.924393	SPRY2, CAV1, LPAR3, HGF	413	186	13588	0.707543	1	0.999992	100
GOTERM_BP_FAT	GO:0043549~regulation of kinase activity	4	0.651466	0.933823	SPRY2, CAV1, LPAR3, HGF	413	192	13588	0.685432	1	0.999995	100
GOTERM_BP_FAT	GO:0051338~regulation of transferase activity	4	0.651466	0.943451	SPRY2, CAV1, LPAR3, HGF	413	199	13588	0.661321	1	0.999997	100
GOTERM_BP_FAT	GO:0043085~positive regulation of catalytic activity	5	0.814332	0.958711	CAV1, ADORA2B, PML, LPAR3, HGF	413	261	13588	0.630282	1	0.999999	100
Annotation Cluster 151	Enrichment Score: 0.19269164548266757
Category	Term	Count	%	PValue	Genes	List Total	Pop Hits	Pop Total	Fold Enrichment	Bonferroni	Benjamini	FDR
GOTERM_BP_FAT	GO:0001667~ameboidal cell migration	3	0.488599	0.397974	NRP2, SEMA3C, CXCL12	413	45	13588	2.19338	1	0.982977	99.9846
GOTERM_BP_FAT	GO:0006928~cell motion	13	2.11726	0.432955	NRP2, PLXNA3, CCK, ATP1A3, GJA1, EVL, GAS1, MYH9, CXCL12, SLIT2, ELMO1, SEMA3C, GAP43	413	367	13588	1.16542	1	0.986736	99.9945
GOTERM_BP_FAT	GO:0001764~neuron migration	3	0.488599	0.631244	CCK, GJA1, CXCL12	413	70	13588	1.41003	1	0.997332	100
GOTERM_BP_FAT	GO:0016477~cell migration	6	0.977199	0.857191	NRP2, CCK, GJA1, SEMA3C, MYH9, CXCL12	413	240	13588	0.822518	1	0.999909	100
GOTERM_BP_FAT	GO:0051674~localization of cell	7	1.14007	0.865245	NRP2, CCK, ATP1A3, GJA1, SEMA3C, MYH9, CXCL12	413	284	13588	0.810933	1	0.999923	100
GOTERM_BP_FAT	GO:0048870~cell motility	7	1.14007	0.865245	NRP2, CCK, ATP1A3, GJA1, SEMA3C, MYH9, CXCL12	413	284	13588	0.810933	1	0.999923	100
Annotation Cluster 152	Enrichment Score: 0.18567266166800186
Category	Term	Count	%	PValue	Genes	List Total	Pop Hits	Pop Total	Fold Enrichment	Bonferroni	Benjamini	FDR
SP_PIR_KEYWORDS	DNA damage	7	1.14007	0.508179	ATRX, XRCC3, A730011L01RIK, DTX3L, FTSJD2, TREX1, RRM2B	526	194	17854	1.22475	1	0.911674	99.9946
GOTERM_BP_FAT	GO:0033554~cellular response to stress	13	2.11726	0.570885	XRCC3, A730011L01RIK, PML, TREX1, RRM2B, ATRX, CCND1, CASP12, ROR2, FTSJD2, NEFL, GM14378, ANGPTL4	413	404	13588	1.05869	1	0.995063	100
SP_PIR_KEYWORDS	dna repair	6	0.977199	0.578355	ATRX, XRCC3, A730011L01RIK, FTSJD2, TREX1, RRM2B	526	173	17854	1.17721	1	0.933537	99.9994
GOTERM_BP_FAT	GO:0006259~DNA metabolic process	12	1.9544	0.735393	ATRX, GIN1, XRCC3, SMG6, A730011L01RIK, FTSJD2, TREX1, RRM2B, DNAJA3, RBMS1, DNASE1L1, NFIB	413	421	13588	0.937788	1	0.999298	100
GOTERM_BP_FAT	GO:0006974~response to DNA damage stimulus	8	1.30293	0.771767	ATRX, CCND1, XRCC3, A730011L01RIK, PML, FTSJD2, TREX1, RRM2B	413	287	13588	0.917093	1	0.999609	100
GOTERM_BP_FAT	GO:0006281~DNA repair	6	0.977199	0.807603	ATRX, XRCC3, A730011L01RIK, FTSJD2, TREX1, RRM2B	413	222	13588	0.889209	1	0.999769	100
Annotation Cluster 153	Enrichment Score: 0.1843109646039225
Category	Term	Count	%	PValue	Genes	List Total	Pop Hits	Pop Total	Fold Enrichment	Bonferroni	Benjamini	FDR
UP_SEQ_FEATURE	calcium-binding region:2	5	0.814332	0.456729	CBARA1, RHOT2, RCN3, CAPN3, GCA	505	110	16021	1.44203	1	0.999956	99.9967
UP_SEQ_FEATURE	domain:EF-hand 4	3	0.488599	0.520039	RCN3, CAPN3, GCA	505	55	16021	1.73044	1	0.999988	99.9996
INTERPRO	IPR018249:EF-HAND 2	7	1.14007	0.570971	TBC1D9, EFCAB5, CBARA1, RHOT2, RCN3, CAPN3, GCA	528	205	17763	1.14875	1	0.999395	99.9998
INTERPRO	IPR002048:Calcium-binding EF-hand	5	0.814332	0.582909	CBARA1, RHOT2, RCN3, CAPN3, GCA	528	137	17763	1.22781	1	0.999461	99.9999
INTERPRO	IPR018247:EF-HAND 1	7	1.14007	0.599187	EFCAB5, STIM2, CBARA1, RHOT2, RCN3, CAPN3, GCA	528	211	17763	1.11609	1	0.999563	99.9999
INTERPRO	IPR011992:EF-Hand type	7	1.14007	0.669254	TBC1D9, RHOT2, RCN3, STAT1, CAPN3, GCA, STAT2	528	227	17763	1.03742	1	0.999845	100
SMART	SM00054:EFh	5	0.814332	0.71056	CBARA1, RHOT2, RCN3, CAPN3, GCA	320	137	9131	1.0414	1	0.997468	100
UP_SEQ_FEATURE	calcium-binding region:1	4	0.651466	0.73276	CBARA1, RHOT2, CAPN3, GCA	505	120	16021	1.05749	1	1	100
UP_SEQ_FEATURE	domain:EF-hand 3	3	0.488599	0.734361	RCN3, CAPN3, GCA	505	82	16021	1.16066	1	1	100
UP_SEQ_FEATURE	domain:EF-hand 2	5	0.814332	0.74553	CBARA1, RHOT2, RCN3, CAPN3, GCA	505	160	16021	0.991399	1	1	100
UP_SEQ_FEATURE	domain:EF-hand 1	5	0.814332	0.749882	CBARA1, RHOT2, RCN3, CAPN3, GCA	505	161	16021	0.985241	1	1	100
INTERPRO	IPR018248:EF hand	3	0.488599	0.906307	CBARA1, RHOT2, CAPN3	528	132	17763	0.764592	1	1	100
Annotation Cluster 154	Enrichment Score: 0.18026761222937296
Category	Term	Count	%	PValue	Genes	List Total	Pop Hits	Pop Total	Fold Enrichment	Bonferroni	Benjamini	FDR
KEGG_PATHWAY	mmu04142:Lysosome	6	0.977199	0.433885	TCIRG1, NPC1, PSAP, CTSO, AP4M1, MANBA	209	119	5738	1.38426	1	0.914557	99.8853
SP_PIR_KEYWORDS	lysosome	5	0.814332	0.615213	NPC1, PSAP, HPSE, CYBASC3, MANBA	526	144	17854	1.17858	1	0.942602	99.9998
GOTERM_CC_FAT	GO:0005773~vacuole	6	0.977199	0.745195	NPC1, IRGM1, PSAP, HPSE, CYBASC3, MANBA	380	204	12504	0.967802	1	0.987557	100
GOTERM_CC_FAT	GO:0005764~lysosome	5	0.814332	0.792532	NPC1, PSAP, HPSE, CYBASC3, MANBA	380	178	12504	0.924305	1	0.991739	100
GOTERM_CC_FAT	GO:0000323~lytic vacuole	5	0.814332	0.796113	NPC1, PSAP, HPSE, CYBASC3, MANBA	380	179	12504	0.919141	1	0.991785	100
Annotation Cluster 155	Enrichment Score: 0.17193897183334733
Category	Term	Count	%	PValue	Genes	List Total	Pop Hits	Pop Total	Fold Enrichment	Bonferroni	Benjamini	FDR
GOTERM_MF_FAT	GO:0005253~anion channel activity	4	0.651466	0.345935	CLCA2, CLCA1, CLIC5, TOMM40L	402	69	13288	1.91622	1	0.957374	99.8114
GOTERM_MF_FAT	GO:0008509~anion transmembrane transporter activity	6	0.977199	0.355787	SLC1A5, CLCA2, CLCA1, SLC1A3, CLIC5, TOMM40L	402	130	13288	1.5256	1	0.957207	99.8493
GOTERM_BP_FAT	GO:0006820~anion transport	6	0.977199	0.359499	CLCA2, CLCA1, SLC1A3, CLIC5, TOMM40L, SLC25A22	413	130	13588	1.5185	1	0.977819	99.9549
GOTERM_BP_FAT	GO:0006821~chloride transport	3	0.488599	0.556101	CLCA2, CLCA1, CLIC5	413	61	13588	1.61807	1	0.994436	99.9999
GOTERM_MF_FAT	GO:0005254~chloride channel activity	3	0.488599	0.579713	CLCA2, CLCA1, CLIC5	402	64	13288	1.54944	1	0.989301	99.9997
GOTERM_BP_FAT	GO:0015698~inorganic anion transport	3	0.488599	0.721766	CLCA2, CLCA1, CLIC5	413	83	13588	1.18918	1	0.99911	100
GOTERM_MF_FAT	GO:0022836~gated channel activity	6	0.977199	0.929855	CLCA2, CLCA1, GRIA1, GRIK2, CLIC5, TOMM40L	402	281	13288	0.705795	1	0.999978	100
GOTERM_MF_FAT	GO:0022803~passive transmembrane transporter activity	7	1.14007	0.966592	CLCA2, CLCA1, GRIA1, GRIK2, CLIC5, TOMM40L, GJA1	402	365	13288	0.633926	1	0.999998	100
GOTERM_MF_FAT	GO:0015267~channel activity	7	1.14007	0.966592	CLCA2, CLCA1, GRIA1, GRIK2, CLIC5, TOMM40L, GJA1	402	365	13288	0.633926	1	0.999998	100
GOTERM_MF_FAT	GO:0005216~ion channel activity	6	0.977199	0.981796	CLCA2, CLCA1, GRIA1, GRIK2, CLIC5, TOMM40L	402	349	13288	0.568276	1	1	100
GOTERM_MF_FAT	GO:0022838~substrate specific channel activity	6	0.977199	0.985558	CLCA2, CLCA1, GRIA1, GRIK2, CLIC5, TOMM40L	402	360	13288	0.550912	1	1	100
SP_PIR_KEYWORDS	ionic channel	3	0.488599	0.998807	GRIA1, GRIK2, CLIC5	526	301	17854	0.338302	1	1	100
Annotation Cluster 156	Enrichment Score: 0.15505022186823722
Category	Term	Count	%	PValue	Genes	List Total	Pop Hits	Pop Total	Fold Enrichment	Bonferroni	Benjamini	FDR
GOTERM_BP_FAT	GO:0044057~regulation of system process	8	1.30293	0.408534	CAV1, THRA, SLC1A3, ADORA2B, GRIK2, GJA1, NLGN2, ADRA1D	413	201	13588	1.30948	1	0.98377	99.9886
GOTERM_BP_FAT	GO:0050804~regulation of synaptic transmission	3	0.488599	0.811227	SLC1A3, GRIK2, NLGN2	413	100	13588	0.987022	1	0.999777	100
GOTERM_BP_FAT	GO:0051969~regulation of transmission of nerve impulse	3	0.488599	0.839943	SLC1A3, GRIK2, NLGN2	413	107	13588	0.92245	1	0.999869	100
GOTERM_BP_FAT	GO:0031644~regulation of neurological system process	3	0.488599	0.861348	SLC1A3, GRIK2, NLGN2	413	113	13588	0.873471	1	0.999919	100
Annotation Cluster 157	Enrichment Score: 0.14440679852815416
Category	Term	Count	%	PValue	Genes	List Total	Pop Hits	Pop Total	Fold Enrichment	Bonferroni	Benjamini	FDR
INTERPRO	IPR001245:Tyrosine protein kinase	6	0.977199	0.307511	LIMK1, ROR2, LMTK3, EPHA1, DDR2, MAP3K12	528	124	17763	1.62784	1	0.987786	99.7005
GOTERM_MF_FAT	GO:0004713~protein tyrosine kinase activity	7	1.14007	0.37487	LIMK1, ROR2, LMTK3, EPHA1, DDR2, GM14378, MAP3K12	402	164	13288	1.41087	1	0.956821	99.9033
SMART	SM00219:TyrKc	6	0.977199	0.437278	LIMK1, ROR2, LMTK3, EPHA1, DDR2, MAP3K12	320	124	9131	1.3807	1	0.968752	99.9326
SP_PIR_KEYWORDS	tyrosine-protein kinase	5	0.814332	0.445656	ROR2, LMTK3, EPHA1, DDR2, GM14378	526	116	17854	1.46306	1	0.883747	99.9719
GOTERM_MF_FAT	GO:0004714~transmembrane receptor protein tyrosine kinase activity	3	0.488599	0.507364	ROR2, EPHA1, DDR2	402	56	13288	1.77079	1	0.982062	99.9971
INTERPRO	IPR008266:Tyrosine protein kinase, active site	4	0.651466	0.580024	ROR2, LMTK3, EPHA1, DDR2	528	101	17763	1.33236	1	0.999464	99.9999
GOTERM_BP_FAT	GO:0006468~protein amino acid phosphorylation	19	3.09446	0.66372	ALPK1, CSNK1G1, LIMK1, MAP4K2, PML, LPAR3, HGF, ULK4, EPHA1, DDR2, CCND1, STK32B, ROR2, LMTK3, TGFBR3, IGFBP3, MAP3K12, GM14378, CAMK1D	413	640	13588	0.97674	1	0.998125	100
BIOCARTA	m_mapkPathway:MAPKinase Signaling Pathway	4	0.651466	0.729519	MAP4K2, STAT1, GM14378, MAP3K12	55	80	1171	1.06455	1	1	99.9999
GOTERM_BP_FAT	GO:0016310~phosphorylation	20	3.25733	0.763241	TCIRG1, ALPK1, CSNK1G1, LIMK1, PML, MAP4K2, LPAR3, HGF, ULK4, EPHA1, DDR2, CCND1, STK32B, ROR2, LMTK3, TGFBR3, IGFBP3, MAP3K12, GM14378, CAMK1D	413	718	13588	0.916455	1	0.999543	100
GOTERM_BP_FAT	GO:0006796~phosphate metabolic process	24	3.90879	0.775873	TCIRG1, PTPRD, ALPK1, NCEH1, CSNK1G1, LIMK1, PML, MAP4K2, LPAR3, HGF, ULK4, OCRL, EPHA1, DDR2, CCND1, STK32B, ROR2, LMTK3, TGFBR3, IGFBP3, MTMR7, MAP3K12, GM14378, CAMK1D	413	866	13588	0.911798	1	0.99963	100
GOTERM_BP_FAT	GO:0006793~phosphorus metabolic process	24	3.90879	0.775873	TCIRG1, PTPRD, ALPK1, NCEH1, CSNK1G1, LIMK1, PML, MAP4K2, LPAR3, HGF, ULK4, OCRL, EPHA1, DDR2, CCND1, STK32B, ROR2, LMTK3, TGFBR3, IGFBP3, MTMR7, MAP3K12, GM14378, CAMK1D	413	866	13588	0.911798	1	0.99963	100
SP_PIR_KEYWORDS	serine/threonine-protein kinase	10	1.62866	0.799802	STK32B, ALPK1, CSNK1G1, LIMK1, MAP4K2, LMTK3, ULK4, GM14378, MAP3K12, CAMK1D	526	384	17854	0.883931	1	0.982628	100
INTERPRO	IPR017441:Protein kinase, ATP binding site	12	1.9544	0.822039	STK32B, CSNK1G1, LIMK1, MAP4K2, ROR2, LMTK3, STC1, ULK4, EPHA1, GM14378, MAP3K12, CAMK1D	528	467	17763	0.864464	1	0.999996	100
GOTERM_MF_FAT	GO:0004674~protein serine/threonine kinase activity	11	1.79153	0.822147	STK32B, ALPK1, CSNK1G1, LIMK1, MAP4K2, TGFBR3, LMTK3, ULK4, GM14378, MAP3K12, CAMK1D	402	421	13288	0.863663	1	0.999521	100
GOTERM_MF_FAT	GO:0004672~protein kinase activity	15	2.443	0.845294	ALPK1, CSNK1G1, LIMK1, MAP4K2, ULK4, DDR2, EPHA1, CCND1, STK32B, ROR2, LMTK3, TGFBR3, MAP3K12, GM14378, CAMK1D	402	583	13288	0.850465	1	0.999691	100
INTERPRO	IPR000719:Protein kinase, core	12	1.9544	0.866296	STK32B, CSNK1G1, LIMK1, MAP4K2, ROR2, LMTK3, ULK4, EPHA1, DDR2, GM14378, MAP3K12, CAMK1D	528	491	17763	0.822209	1	0.999999	100
UP_SEQ_FEATURE	domain:Protein kinase	12	1.9544	0.887765	STK32B, CSNK1G1, LIMK1, MAP4K2, ROR2, LMTK3, ULK4, EPHA1, DDR2, GM14378, MAP3K12, CAMK1D	505	476	16021	0.799784	1	1	100
UP_SEQ_FEATURE	active site:Proton acceptor	17	2.76873	0.890703	XDH, CSNK1G1, PTGS1, MAP4K2, NRD1, DHRS9, ULK4, DDR2, EPHA1, CPT1A, STK32B, FTSJD2, ROR2, LMTK3, MAP3K12, GM14378, CAMK1D	505	662	16021	0.814684	1	1	100
INTERPRO	IPR008271:Serine/threonine protein kinase, active site	8	1.30293	0.912802	STK32B, CSNK1G1, LIMK1, MAP4K2, ULK4, GM14378, MAP3K12, CAMK1D	528	360	17763	0.747601	1	1	100
SP_PIR_KEYWORDS	kinase	16	2.60586	0.929321	ALPK1, SGMS2, CSNK1G1, LIMK1, MAP4K2, AK5, AKAP9, ULK4, DDR2, EPHA1, STK32B, ROR2, LMTK3, MAP3K12, GM14378, CAMK1D	526	707	17854	0.768158	1	0.998022	100
INTERPRO	IPR017442:Serine/threonine protein kinase-related	8	1.30293	0.930301	STK32B, CSNK1G1, LIMK1, MAP4K2, ULK4, GM14378, MAP3K12, CAMK1D	528	374	17763	0.719616	1	1	100
UP_SEQ_FEATURE	binding site:ATP	12	1.9544	0.959092	STK32B, VARS2, CSNK1G1, LIMK1, MAP4K2, ROR2, LMTK3, EPHA1, DDR2, GM14378, MAP3K12, CAMK1D	505	545	16021	0.698527	1	1	100
INTERPRO	IPR002290:Serine/threonine protein kinase	4	0.651466	0.986203	STK32B, MAP4K2, GM14378, CAMK1D	528	265	17763	0.507804	1	1	100
SMART	SM00220:S_TKc	4	0.651466	0.995831	STK32B, MAP4K2, GM14378, CAMK1D	320	265	9131	0.430708	1	1	100
Annotation Cluster 158	Enrichment Score: 0.14076545735170268
Category	Term	Count	%	PValue	Genes	List Total	Pop Hits	Pop Total	Fold Enrichment	Bonferroni	Benjamini	FDR
GOTERM_BP_FAT	GO:0048609~reproductive process in a multicellular organism	14	2.28013	0.473354	XDH, BMP4, CAV1, AR, TDRD7, DZIP1, LEPR, ESR1, PAQR7, CXCL12, CCND1, SYCP3, 4930526A20RIK, PPP2R2B	413	409	13588	1.12619	1	0.989654	99.9985
GOTERM_BP_FAT	GO:0032504~multicellular organism reproduction	14	2.28013	0.473354	XDH, BMP4, CAV1, AR, TDRD7, DZIP1, LEPR, ESR1, PAQR7, CXCL12, CCND1, SYCP3, 4930526A20RIK, PPP2R2B	413	409	13588	1.12619	1	0.989654	99.9985
GOTERM_BP_FAT	GO:0007276~gamete generation	9	1.4658	0.7905	BMP4, SYCP3, TDRD7, LEPR, DZIP1, PAQR7, 4930526A20RIK, PPP2R2B, CXCL12	413	331	13588	0.894582	1	0.999695	100
GOTERM_BP_FAT	GO:0019953~sexual reproduction	10	1.62866	0.832511	BMP4, SYCP3, TDRD7, LEPR, DZIP1, PAQR7, 4930526A20RIK, SEPP1, PPP2R2B, CXCL12	413	386	13588	0.85235	1	0.999846	100
GOTERM_BP_FAT	GO:0048232~male gamete generation	4	0.651466	0.984854	SYCP3, DZIP1, 4930526A20RIK, PPP2R2B	413	255	13588	0.51609	1	1	100
GOTERM_BP_FAT	GO:0007283~spermatogenesis	4	0.651466	0.984854	SYCP3, DZIP1, 4930526A20RIK, PPP2R2B	413	255	13588	0.51609	1	1	100
Annotation Cluster 159	Enrichment Score: 0.12635613870261453
Category	Term	Count	%	PValue	Genes	List Total	Pop Hits	Pop Total	Fold Enrichment	Bonferroni	Benjamini	FDR
SP_PIR_KEYWORDS	trna processing	3	0.488599	0.556735	RPP25, PUS10, 4930526A20RIK	526	63	17854	1.61633	1	0.930281	99.9987
GOTERM_BP_FAT	GO:0008033~tRNA processing	3	0.488599	0.631244	RPP25, PUS10, 4930526A20RIK	413	70	13588	1.41003	1	0.997332	100
GOTERM_BP_FAT	GO:0006399~tRNA metabolic process	4	0.651466	0.670614	RPP25, VARS2, PUS10, 4930526A20RIK	413	113	13588	1.16463	1	0.998216	100
GOTERM_BP_FAT	GO:0034470~ncRNA processing	4	0.651466	0.862176	RPP25, PUS10, 4930526A20RIK, FCF1	413	158	13588	0.83293	1	0.999918	100
GOTERM_BP_FAT	GO:0034660~ncRNA metabolic process	5	0.814332	0.865527	RPP25, VARS2, PUS10, 4930526A20RIK, FCF1	413	202	13588	0.814374	1	0.999922	100
GOTERM_BP_FAT	GO:0006396~RNA processing	7	1.14007	0.992358	RPP25, MOV10, CELF4, PUS10, 4930526A20RIK, FCF1, ADAR	413	437	13588	0.527014	1	1	100
Annotation Cluster 160	Enrichment Score: 0.12352451247020177
Category	Term	Count	%	PValue	Genes	List Total	Pop Hits	Pop Total	Fold Enrichment	Bonferroni	Benjamini	FDR
INTERPRO	IPR013098:Immunoglobulin I-set	5	0.814332	0.522861	LINGO2, VCAM1, PTPRD, LRIG1, ROR2	528	127	17763	1.32449	1	0.998632	99.9992
INTERPRO	IPR003598:Immunoglobulin subtype 2	6	0.977199	0.654752	LINGO2, VCAM1, AMIGO2, PTPRD, LRIG1, ROR2	528	187	17763	1.07942	1	0.99981	100
SP_PIR_KEYWORDS	Immunoglobulin domain	12	1.9544	0.757681	LINGO2, VCAM1, AMIGO2, PTPRD, LEPR, SEMA3E, LRIG1, ROR2, SEMA3C, MXRA8, CD200R4, TAPBP	526	443	17854	0.919448	1	0.97573	100
UP_SEQ_FEATURE	domain:Ig-like C2-type 3	3	0.488599	0.763692	VCAM1, PTPRD, LRIG1	505	87	16021	1.09396	1	1	100
INTERPRO	IPR013151:Immunoglobulin	5	0.814332	0.777928	VCAM1, AMIGO2, PTPRD, SEMA3E, LRIG1	528	178	17763	0.945001	1	0.999988	100
SMART	SM00408:IGc2	6	0.977199	0.787827	LINGO2, VCAM1, AMIGO2, PTPRD, LRIG1, ROR2	320	187	9131	0.915541	1	0.999221	100
UP_SEQ_FEATURE	domain:Ig-like C2-type 1	3	0.488599	0.918952	VCAM1, PTPRD, LRIG1	505	130	16021	0.73211	1	1	100
UP_SEQ_FEATURE	domain:Ig-like C2-type 2	3	0.488599	0.921029	VCAM1, PTPRD, LRIG1	505	131	16021	0.726521	1	1	100
Annotation Cluster 161	Enrichment Score: 0.12033319051958524
Category	Term	Count	%	PValue	Genes	List Total	Pop Hits	Pop Total	Fold Enrichment	Bonferroni	Benjamini	FDR
GOTERM_BP_FAT	GO:0007605~sensory perception of sound	4	0.651466	0.470724	SPRY2, SLC1A3, CLIC5, MPV17	413	84	13588	1.5667	1	0.989607	99.9983
GOTERM_BP_FAT	GO:0050954~sensory perception of mechanical stimulus	4	0.651466	0.531579	SPRY2, SLC1A3, CLIC5, MPV17	413	92	13588	1.43047	1	0.993046	99.9998
GOTERM_BP_FAT	GO:0050877~neurological system process	16	2.60586	1	DLGAP1, GRIK2, ATP1A3, MPV17, NLGN2, SPRY2, SRPX, SLC1A3, PDE1B, ARRB1, GRIA1, CLIC5, PTN, AGRN, NEFL, ADRA1D	413	1681	13588	0.313154	1	1	100
GOTERM_BP_FAT	GO:0050890~cognition	10	1.62866	1	SPRY2, SLC1A3, SRPX, PDE1B, ARRB1, GRIA1, CLIC5, ATP1A3, MPV17, PTN	413	1480	13588	0.222302	1	1	100
GOTERM_BP_FAT	GO:0007600~sensory perception	6	0.977199	1	SPRY2, SLC1A3, SRPX, ARRB1, CLIC5, MPV17	413	1402	13588	0.140802	1	1	100
Annotation Cluster 162	Enrichment Score: 0.1201233567830103
Category	Term	Count	%	PValue	Genes	List Total	Pop Hits	Pop Total	Fold Enrichment	Bonferroni	Benjamini	FDR
UP_SEQ_FEATURE	domain:Ig-like C2-type	5	0.814332	0.378835	AMIGO2, SEMA3E, ROR2, SEMA3C, CD200R4	505	99	16021	1.60226	1	0.999826	99.968
SP_PIR_KEYWORDS	Immunoglobulin domain	12	1.9544	0.757681	LINGO2, VCAM1, AMIGO2, PTPRD, LEPR, SEMA3E, LRIG1, ROR2, SEMA3C, MXRA8, CD200R4, TAPBP	526	443	17854	0.919448	1	0.97573	100
INTERPRO	IPR003599:Immunoglobulin subtype	7	1.14007	0.906019	VCAM1, SEMA3E, SEMA3C, MXRA8, CD200R4, SIGLEC15, TAPBP	528	313	17763	0.752378	1	1	100
SMART	SM00409:IG	7	1.14007	0.96566	VCAM1, SEMA3E, SEMA3C, MXRA8, CD200R4, SIGLEC15, TAPBP	320	313	9131	0.638149	1	0.999998	100
INTERPRO	IPR013106:Immunoglobulin V-set	4	0.651466	0.998815	VCAM1, MXRA8, CD200R4, SIGLEC15	528	364	17763	0.369693	1	1	100
Annotation Cluster 163	Enrichment Score: 0.10565495482078534
Category	Term	Count	%	PValue	Genes	List Total	Pop Hits	Pop Total	Fold Enrichment	Bonferroni	Benjamini	FDR
GOTERM_CC_FAT	GO:0005813~centrosome	5	0.814332	0.719229	UXT, HAUS5, CLIC5, AKAP9, SFI1	380	160	12504	1.02829	1	0.987671	100
GOTERM_CC_FAT	GO:0015630~microtubule cytoskeleton	12	1.9544	0.808139	SPRY2, UXT, RASSF5, HAUS5, STARD9, CLIC5, GM3448, AKAP9, SFI1, MYH9, DNM1, KIF20A	380	450	12504	0.877474	1	0.992116	100
GOTERM_CC_FAT	GO:0005815~microtubule organizing center	5	0.814332	0.829243	UXT, HAUS5, CLIC5, AKAP9, SFI1	380	189	12504	0.87051	1	0.993828	100
Annotation Cluster 164	Enrichment Score: 0.10391441357171617
Category	Term	Count	%	PValue	Genes	List Total	Pop Hits	Pop Total	Fold Enrichment	Bonferroni	Benjamini	FDR
SP_PIR_KEYWORDS	motor protein	4	0.651466	0.705434	STARD9, MYH9, DNM1, KIF20A	526	123	17854	1.10384	1	0.964695	100
SP_PIR_KEYWORDS	microtubule	6	0.977199	0.782059	SPRY2, RASSF5, HAUS5, STARD9, DNM1, KIF20A	526	221	17854	0.921528	1	0.980083	100
GOTERM_MF_FAT	GO:0003774~motor activity	4	0.651466	0.790985	STARD9, MYH9, DNM1, KIF20A	402	138	13288	0.958108	1	0.99907	100
GOTERM_CC_FAT	GO:0015630~microtubule cytoskeleton	12	1.9544	0.808139	SPRY2, UXT, RASSF5, HAUS5, STARD9, CLIC5, GM3448, AKAP9, SFI1, MYH9, DNM1, KIF20A	380	450	12504	0.877474	1	0.992116	100
GOTERM_CC_FAT	GO:0005874~microtubule	6	0.977199	0.85719	SPRY2, RASSF5, HAUS5, STARD9, DNM1, KIF20A	380	240	12504	0.822632	1	0.995911	100
Annotation Cluster 165	Enrichment Score: 0.10210126889641977
Category	Term	Count	%	PValue	Genes	List Total	Pop Hits	Pop Total	Fold Enrichment	Bonferroni	Benjamini	FDR
SP_PIR_KEYWORDS	helicase	4	0.651466	0.689514	DDX58, ATRX, IFIH1, MOV10	526	120	17854	1.13143	1	0.962889	100
GOTERM_MF_FAT	GO:0004386~helicase activity	4	0.651466	0.751667	DDX58, ATRX, IFIH1, MOV10	402	129	13288	1.02495	1	0.998341	100
UP_SEQ_FEATURE	domain:Helicase C-terminal	3	0.488599	0.75806	DDX58, ATRX, IFIH1	505	86	16021	1.10668	1	1	100
UP_SEQ_FEATURE	domain:Helicase ATP-binding	3	0.488599	0.774615	DDX58, ATRX, IFIH1	505	89	16021	1.06937	1	1	100
INTERPRO	IPR014021:Helicase, superfamily 1 and 2, ATP-binding	3	0.488599	0.796624	DDX58, ATRX, IFIH1	528	99	17763	1.01946	1	0.999993	100
INTERPRO	IPR001650:DNA/RNA helicase, C-terminal	3	0.488599	0.801183	DDX58, ATRX, IFIH1	528	100	17763	1.00926	1	0.999994	100
INTERPRO	IPR014001:DEAD-like helicase, N-terminal	3	0.488599	0.81432	DDX58, ATRX, IFIH1	528	103	17763	0.979865	1	0.999996	100
SMART	SM00490:HELICc	3	0.488599	0.865823	DDX58, ATRX, IFIH1	320	99	9131	0.864678	1	0.999863	100
SMART	SM00487:DEXDc	3	0.488599	0.880078	DDX58, ATRX, IFIH1	320	103	9131	0.831098	1	0.99988	100
Annotation Cluster 166	Enrichment Score: 0.10016634818399993
Category	Term	Count	%	PValue	Genes	List Total	Pop Hits	Pop Total	Fold Enrichment	Bonferroni	Benjamini	FDR
GOTERM_MF_FAT	GO:0004867~serine-type endopeptidase inhibitor activity	4	0.651466	0.679053	SERPINF1, SERPINB6B, COL6A3, SLPI	402	115	13288	1.14973	1	0.995616	100
GOTERM_MF_FAT	GO:0030414~peptidase inhibitor activity	5	0.814332	0.78222	SERPINF1, SERPINB6B, COL6A3, SLPI, PI16	402	176	13288	0.939055	1	0.998938	100
GOTERM_MF_FAT	GO:0004857~enzyme inhibitor activity	6	0.977199	0.861676	SERPINF1, SERPINB6B, COL6A3, SLPI, PI16, ANGPTL4	402	243	13288	0.816166	1	0.999785	100
GOTERM_MF_FAT	GO:0004866~endopeptidase inhibitor activity	4	0.651466	0.868476	SERPINF1, SERPINB6B, COL6A3, SLPI	402	161	13288	0.821235	1	0.999804	100
Annotation Cluster 167	Enrichment Score: 0.09869495131728503
Category	Term	Count	%	PValue	Genes	List Total	Pop Hits	Pop Total	Fold Enrichment	Bonferroni	Benjamini	FDR
SP_PIR_KEYWORDS	methylation	6	0.977199	0.782059	GBP5, GM8055, SRPX, EPHX1, GM13815, GBP2	526	221	17854	0.921528	1	0.980083	100
SP_PIR_KEYWORDS	prenylation	4	0.651466	0.803527	GBP5, SRPX, GBP2, GBP1	526	145	17854	0.936358	1	0.98298	100
UP_SEQ_FEATURE	lipid moiety-binding region:S-geranylgeranyl cysteine	3	0.488599	0.804777	GBP5, SRPX, GBP2	505	95	16021	1.00183	1	1	100
Annotation Cluster 168	Enrichment Score: 0.09701489981750948
Category	Term	Count	%	PValue	Genes	List Total	Pop Hits	Pop Total	Fold Enrichment	Bonferroni	Benjamini	FDR
GOTERM_CC_FAT	GO:0043232~intracellular non-membrane-bounded organelle	55	8.95765	0.747468	RPL19, GM10059, SPRY2, ANK2, STARD9, 4930526A20RIK, ZYX, GM12760, MYH9, ELMO1, UXT, PITPNM2, SYCP3, CLIC5, GM6525, MNDA, SEPT6, ADD2, SEPT8, HAUS5, TDRD7, YPEL3, PML, GM3160, AKAP9, GM13815, FCF1, CORO2B, GM11425, PFN2, RPL32-PS, GM12944, GM9154, PPP2R2B, NEFL, NEFM, SYNPO, DLGAP1, GM11450, SMG6, GM5321, EVL, GAS2, SUN1, SFI1, SUV39H2, ATRX, RASSF5, GM7429, EPS8, GRIA1, GM3448, GM16060, FTSJD2, D…	380	1919	12504	0.94309	1	0.987347	100
GOTERM_CC_FAT	GO:0043228~non-membrane-bounded organelle	55	8.95765	0.747468	RPL19, GM10059, SPRY2, ANK2, STARD9, 4930526A20RIK, ZYX, GM12760, MYH9, ELMO1, UXT, PITPNM2, SYCP3, CLIC5, GM6525, MNDA, SEPT6, ADD2, SEPT8, HAUS5, TDRD7, YPEL3, PML, GM3160, AKAP9, GM13815, FCF1, CORO2B, GM11425, PFN2, RPL32-PS, GM12944, GM9154, PPP2R2B, NEFL, NEFM, SYNPO, DLGAP1, GM11450, SMG6, GM5321, EVL, GAS2, SUN1, SFI1, SUV39H2, ATRX, RASSF5, GM7429, EPS8, GRIA1, GM3448, GM16060, FTSJD2, D…	380	1919	12504	0.94309	1	0.987347	100
GOTERM_CC_FAT	GO:0015630~microtubule cytoskeleton	12	1.9544	0.808139	SPRY2, UXT, RASSF5, HAUS5, STARD9, CLIC5, GM3448, AKAP9, SFI1, MYH9, DNM1, KIF20A	380	450	12504	0.877474	1	0.992116	100
GOTERM_CC_FAT	GO:0005856~cytoskeleton	30	4.88599	0.842896	HAUS5, AKAP9, CORO2B, SPRY2, PFN2, ANK2, STARD9, ZYX, PPP2R2B, NEFL, NEFM, SYNPO, DLGAP1, GAS2, EVL, SFI1, MYH9, ELMO1, UXT, PITPNM2, RASSF5, EPS8, GRIA1, CLIC5, GM3448, SEPT6, DNM1, ADD2, SEPT8, KIF20A	380	1122	12504	0.87982	1	0.994899	100
GOTERM_CC_FAT	GO:0044430~cytoskeletal part	20	3.25733	0.859965	DLGAP1, HAUS5, AKAP9, SFI1, MYH9, SPRY2, UXT, RASSF5, EPS8, GRIA1, STARD9, CLIC5, GM3448, SEPT6, NEFL, NEFM, DNM1, SEPT8, KIF20A, SYNPO	380	774	12504	0.850265	1	0.995511	100
Annotation Cluster 169	Enrichment Score: 0.08011217800061989
Category	Term	Count	%	PValue	Genes	List Total	Pop Hits	Pop Total	Fold Enrichment	Bonferroni	Benjamini	FDR
GOTERM_CC_FAT	GO:0005667~transcription factor complex	8	1.30293	0.56797	SUPT3H, POU2F1, TEAD1, MGA, SAP18, NFYB, TCF4, TCF7L2	380	234	12504	1.12497	1	0.96363	99.9987
GOTERM_CC_FAT	GO:0044451~nucleoplasm part	14	2.28013	0.784857	SUPT3H, PML, TEAD1, SAP18, NFYB, MED21, TCF7L2, APPL2, HDAC5, POU2F1, MGA, EAF2, TCF4, HDAC7	380	513	12504	0.897999	1	0.991194	100
GOTERM_CC_FAT	GO:0031981~nuclear lumen	23	3.74593	0.859373	SUPT3H, SMG6, YPEL3, PML, TEAD1, SAP18, NFYB, SUN1, MED21, FCF1, TCF7L2, APPL2, GM11425, HDAC5, CCND1, MNDA, POU2F1, MGA, 4930526A20RIK, EAF2, TCF4, HDAC7, ADAR	380	883	12504	0.857102	1	0.995674	100
GOTERM_CC_FAT	GO:0005654~nucleoplasm	15	2.443	0.875081	SUPT3H, PML, TEAD1, SAP18, NFYB, MED21, TCF7L2, APPL2, HDAC5, CCND1, POU2F1, MGA, EAF2, TCF4, HDAC7	380	599	12504	0.824005	1	0.996551	100
GOTERM_CC_FAT	GO:0070013~intracellular organelle lumen	28	4.56026	0.92688	SUPT3H, TDRD7, HS3ST1, YPEL3, PML, NFYB, MED21, TCF7L2, FCF1, GM11425, TAP2, POU2F1, 4930526A20RIK, TCF4, DNAJA3, SMG6, TEAD1, SAP18, SUN1, APPL2, HDAC5, CCND1, MNDA, MGA, EAF2, RCN3, HDAC7, ADAR	380	1133	12504	0.813193	1	0.998978	100
GOTERM_CC_FAT	GO:0043233~organelle lumen	28	4.56026	0.929062	SUPT3H, TDRD7, HS3ST1, YPEL3, PML, NFYB, MED21, TCF7L2, FCF1, GM11425, TAP2, POU2F1, 4930526A20RIK, TCF4, DNAJA3, SMG6, TEAD1, SAP18, SUN1, APPL2, HDAC5, CCND1, MNDA, MGA, EAF2, RCN3, HDAC7, ADAR	380	1136	12504	0.811045	1	0.998999	100
GOTERM_CC_FAT	GO:0031974~membrane-enclosed lumen	28	4.56026	0.952358	SUPT3H, TDRD7, HS3ST1, YPEL3, PML, NFYB, MED21, TCF7L2, FCF1, GM11425, TAP2, POU2F1, 4930526A20RIK, TCF4, DNAJA3, SMG6, TEAD1, SAP18, SUN1, APPL2, HDAC5, CCND1, MNDA, MGA, EAF2, RCN3, HDAC7, ADAR	380	1174	12504	0.784793	1	0.99954	100
Annotation Cluster 170	Enrichment Score: 0.07792237465189476
Category	Term	Count	%	PValue	Genes	List Total	Pop Hits	Pop Total	Fold Enrichment	Bonferroni	Benjamini	FDR
GOTERM_BP_FAT	GO:0051327~M phase of meiotic cell cycle	3	0.488599	0.75125	SYCP3, MYH9, SUV39H2	413	88	13588	1.12162	1	0.999459	100
GOTERM_BP_FAT	GO:0007126~meiosis	3	0.488599	0.75125	SYCP3, MYH9, SUV39H2	413	88	13588	1.12162	1	0.999459	100
GOTERM_BP_FAT	GO:0051321~meiotic cell cycle	3	0.488599	0.762271	SYCP3, MYH9, SUV39H2	413	90	13588	1.09669	1	0.99955	100
GOTERM_BP_FAT	GO:0022403~cell cycle phase	6	0.977199	0.972791	CCND1, HAUS5, SYCP3, FTSJD2, MYH9, SUV39H2	413	328	13588	0.601843	1	1	100
GOTERM_BP_FAT	GO:0000279~M phase	5	0.814332	0.974293	HAUS5, SYCP3, FTSJD2, MYH9, SUV39H2	413	283	13588	0.581285	1	1	100
Annotation Cluster 171	Enrichment Score: 0.07744754063864132
Category	Term	Count	%	PValue	Genes	List Total	Pop Hits	Pop Total	Fold Enrichment	Bonferroni	Benjamini	FDR
GOTERM_BP_FAT	GO:0046907~intracellular transport	12	1.9544	0.762301	COPA, NPC1, GRIK2, TAP2, PML, RHOT2, EVL, RFFL, AP4M1, MYH9, ARAP1, NEFM	413	431	13588	0.91603	1	0.999542	100
GOTERM_BP_FAT	GO:0034613~cellular protein localization	8	1.30293	0.806373	COPA, ANK2, GRIK2, TAP2, PML, RFFL, AP4M1, ARAP1	413	299	13588	0.880287	1	0.999771	100
GOTERM_BP_FAT	GO:0070727~cellular macromolecule localization	8	1.30293	0.811731	COPA, ANK2, GRIK2, TAP2, PML, RFFL, AP4M1, ARAP1	413	301	13588	0.874438	1	0.999775	100
GOTERM_BP_FAT	GO:0008104~protein localization	20	3.25733	0.827693	STEAP3, GDI1, COPA, CAV1, GRIK2, PML, RFFL, AP4M1, MYH9, CXCL10, SEC16B, RABEP2, ANK2, TAP2, CLIC5, TAP1, TOMM40L, COL1A1, ARAP1, KIF20A	413	753	13588	0.873857	1	0.999834	100
GOTERM_BP_FAT	GO:0015031~protein transport	17	2.76873	0.839909	STEAP3, GDI1, COPA, GRIK2, PML, AP4M1, RFFL, MYH9, CXCL10, SEC16B, RABEP2, TAP2, TAP1, TOMM40L, COL1A1, ARAP1, KIF20A	413	651	13588	0.859159	1	0.999872	100
GOTERM_BP_FAT	GO:0006886~intracellular protein transport	7	1.14007	0.847051	COPA, GRIK2, TAP2, PML, RFFL, AP4M1, ARAP1	413	276	13588	0.834439	1	0.99989	100
GOTERM_BP_FAT	GO:0045184~establishment of protein localization	17	2.76873	0.848088	STEAP3, GDI1, COPA, GRIK2, PML, AP4M1, RFFL, MYH9, CXCL10, SEC16B, RABEP2, TAP2, TAP1, TOMM40L, COL1A1, ARAP1, KIF20A	413	656	13588	0.85261	1	0.999887	100
SP_PIR_KEYWORDS	protein transport	9	1.4658	0.963592	SEC16B, COPA, RABEP2, ARRB1, TAP2, TOMM40L, TAP1, AP4M1, KIF20A	526	461	17854	0.662661	1	0.999499	100
Annotation Cluster 172	Enrichment Score: 0.06698893374044444
Category	Term	Count	%	PValue	Genes	List Total	Pop Hits	Pop Total	Fold Enrichment	Bonferroni	Benjamini	FDR
UP_SEQ_FEATURE	zinc finger region:C2H2-type 6	5	0.814332	0.70375	PLAG1, ZFP287, ZFP579, GFI1, ZFP27	505	151	16021	1.05049	1	1	100
UP_SEQ_FEATURE	zinc finger region:C2H2-type 5	6	0.977199	0.704662	PLAG1, GLIS3, ZFP287, ZFP579, GFI1, ZFP27	505	187	16021	1.01791	1	1	100
UP_SEQ_FEATURE	zinc finger region:C2H2-type 7	4	0.651466	0.77162	PLAG1, ZFP287, ZFP579, ZFP27	505	128	16021	0.991399	1	1	100
UP_SEQ_FEATURE	zinc finger region:C2H2-type 4	6	0.977199	0.780392	PLAG1, GLIS3, ZFP287, ZFP579, GFI1, ZFP27	505	206	16021	0.924022	1	1	100
UP_SEQ_FEATURE	zinc finger region:C2H2-type 3	7	1.14007	0.808599	PLAG1, GLIS3, ZFP287, ZFP579, OSR1, GFI1, ZFP27	505	252	16021	0.881243	1	1	100
UP_SEQ_FEATURE	zinc finger region:C2H2-type 1	7	1.14007	0.814452	PLAG1, GLIS3, ZFP287, ZFP579, OSR1, GFI1, ZFP27	505	254	16021	0.874304	1	1	100
UP_SEQ_FEATURE	zinc finger region:C2H2-type 8	3	0.488599	0.889686	ZFP287, ZFP579, ZFP27	505	118	16021	0.806562	1	1	100
UP_SEQ_FEATURE	zinc finger region:C2H2-type 2	6	0.977199	0.913762	PLAG1, ZFP287, ZFP579, OSR1, GFI1, ZFP27	505	259	16021	0.734936	1	1	100
INTERPRO	IPR007087:Zinc finger, C2H2-type	12	1.9544	0.992043	PLAG1, GLIS3, ZFP287, ZFP579, OSR1, BC006779, DZIP1, ZBTB4, CFH, GFI1, ZFR2, ZFP27	528	681	17763	0.592811	1	1	100
INTERPRO	IPR013087:Zinc finger, C2H2-type/integrase, DNA-binding	8	1.30293	0.99456	PLAG1, GLIS3, ZFP287, ZFP579, OSR1, ZBTB4, GFI1, ZFP27	528	514	17763	0.523612	1	1	100
INTERPRO	IPR015880:Zinc finger, C2H2-like	11	1.79153	0.996149	PLAG1, GLIS3, ZFP287, ZFP579, OSR1, DZIP1, ZBTB4, GFI1, SUN1, ZFR2, ZFP27	528	676	17763	0.54743	1	1	100
SMART	SM00355:ZnF_C2H2	11	1.79153	0.999685	PLAG1, GLIS3, ZFP287, ZFP579, OSR1, DZIP1, ZBTB4, GFI1, SUN1, ZFR2, ZFP27	320	676	9131	0.464317	1	1	100
Annotation Cluster 173	Enrichment Score: 0.06535751831259594
Category	Term	Count	%	PValue	Genes	List Total	Pop Hits	Pop Total	Fold Enrichment	Bonferroni	Benjamini	FDR
UP_SEQ_FEATURE	repeat:4	3	0.488599	0.831299	SPRR1A, MNDA, FIGF	505	101	16021	0.942319	1	1	100
UP_SEQ_FEATURE	repeat:2	4	0.651466	0.858189	SPRR1A, MNDA, FIGF, ECM1	505	151	16021	0.840391	1	1	100
UP_SEQ_FEATURE	repeat:3	3	0.488599	0.892457	SPRR1A, MNDA, FIGF	505	119	16021	0.799784	1	1	100
Annotation Cluster 174	Enrichment Score: 0.050673761273350326
Category	Term	Count	%	PValue	Genes	List Total	Pop Hits	Pop Total	Fold Enrichment	Bonferroni	Benjamini	FDR
SP_PIR_KEYWORDS	sh3 domain	5	0.814332	0.854168	EPS8, NOXO1, SGSM3, SLA2, EPS8L2	526	204	17854	0.831935	1	0.991412	100
INTERPRO	IPR001452:Src homology-3 domain	5	0.814332	0.875843	EPS8, NOXO1, SGSM3, SLA2, EPS8L2	528	211	17763	0.797205	1	1	100
UP_SEQ_FEATURE	domain:SH3	4	0.651466	0.890789	EPS8, SGSM3, SLA2, EPS8L2	505	163	16021	0.778522	1	1	100
SMART	SM00326:SH3	5	0.814332	0.940936	EPS8, NOXO1, SGSM3, SLA2, EPS8L2	320	211	9131	0.67617	1	0.999991	100
Annotation Cluster 175	Enrichment Score: 0.04432017661817201
Category	Term	Count	%	PValue	Genes	List Total	Pop Hits	Pop Total	Fold Enrichment	Bonferroni	Benjamini	FDR
GOTERM_MF_FAT	GO:0004842~ubiquitin-protein ligase activity	3	0.488599	0.826161	GM4596, FTSJD2, UBE2L6	402	104	13288	0.953502	1	0.999542	100
GOTERM_MF_FAT	GO:0019787~small conjugating protein ligase activity	3	0.488599	0.894995	GM4596, FTSJD2, UBE2L6	402	125	13288	0.793313	1	0.999914	100
GOTERM_MF_FAT	GO:0016879~ligase activity, forming carbon-nitrogen bonds	4	0.651466	0.933975	GM4596, GLUL, FTSJD2, UBE2L6	402	193	13288	0.685072	1	0.99998	100
GOTERM_MF_FAT	GO:0016881~acid-amino acid ligase activity	3	0.488599	0.962717	GM4596, FTSJD2, UBE2L6	402	166	13288	0.597375	1	0.999998	100
Annotation Cluster 176	Enrichment Score: 0.042614089302773335
Category	Term	Count	%	PValue	Genes	List Total	Pop Hits	Pop Total	Fold Enrichment	Bonferroni	Benjamini	FDR
INTERPRO	IPR015943:WD40/YVTN repeat-like	9	1.4658	0.687425	CORO2B, PET2, COPA, PLXNA3, GNB2, SEMA3E, MPV17, SEMA3C, PPP2R2B	528	305	17763	0.992716	1	0.999894	100
INTERPRO	IPR019782:WD40 repeat 2	5	0.814332	0.882553	CORO2B, PET2, COPA, GNB2, MPV17	528	214	17763	0.786029	1	1	100
INTERPRO	IPR001680:WD40 repeat	6	0.977199	0.886256	CORO2B, PET2, COPA, GNB2, MPV17, PPP2R2B	528	259	17763	0.779352	1	1	100
SP_PIR_KEYWORDS	wd repeat	6	0.977199	0.889448	CORO2B, PET2, COPA, GNB2, MPV17, PPP2R2B	526	263	17854	0.774364	1	0.995197	100
INTERPRO	IPR017986:WD40 repeat, region	5	0.814332	0.909854	CORO2B, PET2, COPA, GNB2, MPV17	528	228	17763	0.737764	1	1	100
UP_SEQ_FEATURE	repeat:WD 4	5	0.814332	0.915428	CORO2B, COPA, GNB2, MPV17, PPP2R2B	505	218	16021	0.727632	1	1	100
INTERPRO	IPR019781:WD40 repeat, subgroup	5	0.814332	0.921268	CORO2B, PET2, COPA, GNB2, MPV17	528	235	17763	0.715788	1	1	100
UP_SEQ_FEATURE	repeat:WD 3	5	0.814332	0.93548	CORO2B, COPA, GNB2, MPV17, PPP2R2B	505	231	16021	0.686683	1	1	100
UP_SEQ_FEATURE	repeat:WD 2	5	0.814332	0.940721	CORO2B, COPA, GNB2, MPV17, PPP2R2B	505	235	16021	0.674995	1	1	100
UP_SEQ_FEATURE	repeat:WD 1	5	0.814332	0.940721	CORO2B, COPA, GNB2, MPV17, PPP2R2B	505	235	16021	0.674995	1	1	100
INTERPRO	IPR019775:WD40 repeat, conserved site	5	0.814332	0.950201	CORO2B, COPA, GNB2, MPV17, PPP2R2B	528	258	17763	0.651978	1	1	100
SMART	SM00320:WD40	6	0.977199	0.951822	CORO2B, PET2, COPA, GNB2, MPV17, PPP2R2B	320	259	9131	0.661028	1	0.999995	100
UP_SEQ_FEATURE	repeat:WD 5	4	0.651466	0.955444	CORO2B, COPA, GNB2, PPP2R2B	505	202	16021	0.628213	1	1	100
UP_SEQ_FEATURE	repeat:WD 6	3	0.488599	0.964369	COPA, GNB2, PPP2R2B	505	161	16021	0.591144	1	1	100
Annotation Cluster 177	Enrichment Score: 0.04079748116034453
Category	Term	Count	%	PValue	Genes	List Total	Pop Hits	Pop Total	Fold Enrichment	Bonferroni	Benjamini	FDR
GOTERM_BP_FAT	GO:0007267~cell-cell signaling	8	1.30293	0.780818	BMP4, DLGAP1, FGF7, GRIK2, POU2F1, GJA1, HGF, AGRN	413	290	13588	0.907606	1	0.999658	100
GOTERM_BP_FAT	GO:0007268~synaptic transmission	3	0.488599	0.97332	DLGAP1, GRIK2, AGRN	413	178	13588	0.554507	1	1	100
GOTERM_BP_FAT	GO:0019226~transmission of nerve impulse	3	0.488599	0.992663	DLGAP1, GRIK2, AGRN	413	226	13588	0.436735	1	1	100
Annotation Cluster 178	Enrichment Score: 0.03123942403208257
Category	Term	Count	%	PValue	Genes	List Total	Pop Hits	Pop Total	Fold Enrichment	Bonferroni	Benjamini	FDR
SP_PIR_KEYWORDS	cell cycle	12	1.9544	0.767683	STEAP3, EID1, CCND1, HAUS5, SYCP3, SGSM3, FTSJD2, GAS2, GAS1, SEPT6, APPL2, SUV39H2	526	447	17854	0.911221	1	0.977117	100
GOTERM_BP_FAT	GO:0022402~cell cycle process	10	1.62866	0.847271	CCND1, HAUS5, SYCP3, SGSM3, PML, FTSJD2, GAS2, GAS1, MYH9, SUV39H2	413	393	13588	0.837169	1	0.999887	100
GOTERM_BP_FAT	GO:0007049~cell cycle	15	2.443	0.89143	STEAP3, EID1, HAUS5, PML, GAS2, GAS1, MYH9, APPL2, SUV39H2, CCND1, SYCP3, SGSM3, FTSJD2, SEPT6, SEPT8	413	611	13588	0.80771	1	0.999967	100
GOTERM_BP_FAT	GO:0051301~cell division	6	0.977199	0.93154	CCND1, HAUS5, SYCP3, FTSJD2, SEPT6, MYH9	413	281	13588	0.702507	1	0.999994	100
GOTERM_BP_FAT	GO:0048285~organelle fission	4	0.651466	0.940841	HAUS5, SYCP3, FTSJD2, ITGA10	413	197	13588	0.668035	1	0.999997	100
SP_PIR_KEYWORDS	cell division	5	0.814332	0.945682	CCND1, HAUS5, SYCP3, FTSJD2, SEPT6	526	256	17854	0.662949	1	0.998842	100
GOTERM_BP_FAT	GO:0022403~cell cycle phase	6	0.977199	0.972791	CCND1, HAUS5, SYCP3, FTSJD2, MYH9, SUV39H2	413	328	13588	0.601843	1	1	100
GOTERM_BP_FAT	GO:0000279~M phase	5	0.814332	0.974293	HAUS5, SYCP3, FTSJD2, MYH9, SUV39H2	413	283	13588	0.581285	1	1	100
GOTERM_BP_FAT	GO:0000278~mitotic cell cycle	4	0.651466	0.980235	CCND1, HAUS5, SYCP3, FTSJD2	413	244	13588	0.539356	1	1	100
GOTERM_BP_FAT	GO:0000280~nuclear division	3	0.488599	0.98059	HAUS5, SYCP3, FTSJD2	413	190	13588	0.519485	1	1	100
GOTERM_BP_FAT	GO:0007067~mitosis	3	0.488599	0.98059	HAUS5, SYCP3, FTSJD2	413	190	13588	0.519485	1	1	100
GOTERM_BP_FAT	GO:0000087~M phase of mitotic cell cycle	3	0.488599	0.982556	HAUS5, SYCP3, FTSJD2	413	194	13588	0.508774	1	1	100
Annotation Cluster 179	Enrichment Score: 0.01937724970828043
Category	Term	Count	%	PValue	Genes	List Total	Pop Hits	Pop Total	Fold Enrichment	Bonferroni	Benjamini	FDR
GOTERM_CC_FAT	GO:0000228~nuclear chromosome	3	0.488599	0.885797	ATRX, SYCP3, SUV39H2	380	121	12504	0.815833	1	0.997155	100
GOTERM_CC_FAT	GO:0005694~chromosome	6	0.977199	0.990575	ATRX, SMG6, SYCP3, FTSJD2, GM3160, SUV39H2	380	378	12504	0.522306	1	0.999989	100
GOTERM_CC_FAT	GO:0044427~chromosomal part	4	0.651466	0.99689	ATRX, SMG6, SYCP3, SUV39H2	380	318	12504	0.413903	1	0.999999	100
Annotation Cluster 180	Enrichment Score: 0.0066692392972810925
Category	Term	Count	%	PValue	Genes	List Total	Pop Hits	Pop Total	Fold Enrichment	Bonferroni	Benjamini	FDR
SP_PIR_KEYWORDS	mitochondrion	17	2.76873	0.958373	VARS2, ADHFE1, AIFM2, CYP11A1, MYG1, MPV17, PCK2, CPT1A, SLC25A22, TOMM40L, PEMT, RHOT2, SLC25A39, XAF1, PPP2R2B, SLC25A42, DNAJA3	526	790	17854	0.730418	1	0.999348	100
SP_PIR_KEYWORDS	transit peptide	6	0.977199	0.997759	VARS2, ADHFE1, CYP11A1, MYG1, PCK2, DNAJA3	526	457	17854	0.445641	1	0.999998	100
UP_SEQ_FEATURE	transit peptide:Mitochondrion	6	0.977199	0.998693	VARS2, ADHFE1, CYP11A1, MYG1, PCK2, DNAJA3	505	449	16021	0.423939	1	1	100
Annotation Cluster 181	Enrichment Score: 0.0047476201970754394
Category	Term	Count	%	PValue	Genes	List Total	Pop Hits	Pop Total	Fold Enrichment	Bonferroni	Benjamini	FDR
GOTERM_BP_FAT	GO:0016071~mRNA metabolic process	5	0.814332	0.98313	MOV10, SMG6, CELF4, 4930526A20RIK, ADAR	413	302	13588	0.544714	1	1	100
GOTERM_BP_FAT	GO:0006397~mRNA processing	4	0.651466	0.987235	MOV10, CELF4, 4930526A20RIK, ADAR	413	262	13588	0.502301	1	1	100
GOTERM_BP_FAT	GO:0006396~RNA processing	7	1.14007	0.992358	RPP25, MOV10, CELF4, PUS10, 4930526A20RIK, FCF1, ADAR	413	437	13588	0.527014	1	1	100
SP_PIR_KEYWORDS	mrna processing	3	0.488599	0.993825	CELF4, 4930526A20RIK, ADAR	526	240	17854	0.424287	1	0.999987	100
Annotation Cluster 182	Enrichment Score: 0.0032172101486649322
Category	Term	Count	%	PValue	Genes	List Total	Pop Hits	Pop Total	Fold Enrichment	Bonferroni	Benjamini	FDR
SP_PIR_KEYWORDS	ank repeat	3	0.488599	0.990069	ANK2, CLIP3, ANKRD6	526	222	17854	0.458689	1	0.999967	100
INTERPRO	IPR002110:Ankyrin	3	0.488599	0.990826	ANK2, CLIP3, ANKRD6	528	223	17763	0.452584	1	1	100
SMART	SM00248:ANK	3	0.488599	0.996978	ANK2, CLIP3, ANKRD6	320	223	9131	0.383871	1	1	100
Annotation Cluster 183	Enrichment Score: 3.8090934928855E-15
Category	Term	Count	%	PValue	Genes	List Total	Pop Hits	Pop Total	Fold Enrichment	Bonferroni	Benjamini	FDR
SP_PIR_KEYWORDS	transducer	7	1.14007	1	LPHN2, GPR126, ADORA2B, GNB2, LPAR3, MRGPRF, ADRA1D	526	1467	17854	0.161964	1	1	100
SP_PIR_KEYWORDS	g-protein coupled receptor	6	0.977199	1	LPHN2, GPR126, ADORA2B, LPAR3, MRGPRF, ADRA1D	526	1411	17854	0.144336	1	1	100
PIR_SUPERFAMILY	PIRSF800006:rhodopsin-like G protein-coupled receptors	4	0.651466	1	ADORA2B, LPAR3, MRGPRF, ADRA1D	274	1200	8136	0.0989781	1	1	100
GOTERM_BP_FAT	GO:0007186~G-protein coupled receptor protein signaling pathway	9	1.4658	1	LPHN2, GPR126, ADORA2B, GNB2, GPR133, LPAR3, MRGPRF, AGRN, ADRA1D	413	1877	13588	0.157755	1	1	100
INTERPRO	IPR017452:GPCR, rhodopsin-like superfamily	4	0.651466	1	ADORA2B, LPAR3, MRGPRF, ADRA1D	528	1575	17763	0.0854401	1	1	100
INTERPRO	IPR000276:7TM GPCR, rhodopsin-like	4	0.651466	1	ADORA2B, LPAR3, MRGPRF, ADRA1D	528	1458	17763	0.0922964	1	1	100
